# Supplementary material for: A Comprehensive Study of Biohopanoid Production in Alphaproteobacteria: Biosynthetic, Chemotaxonomical, and Geobiological Implications
Source: Geobiology. 2025 Nov 4;23(6):e70038. doi: 10.1111/gbi.70038 (PMC12583986; doi:10.1111/gbi.70038)
Supplement: Supplementary file 6 — Table S4: The information (i.e., accession lists of hits, parameter settings, and acquisition date) of all the PSI‐BLAST searches that were performed to generate the data listed in Table 2. Because of the large number of APB genomes (> 6500) the PSI‐BLAST searches of GyrB, Shc, HpnH, HpnP, and HpnR were in most cases splitted according to the four major orders within the APB. [file GBI-23-e70038-s001.xlsx]

## Sheet: GyrB summary
	No. of detected GyrB sequences	No. of genera	No. of genera where at least one species contains Shc
Hyphomicrobiales	2618	171	46
Rhodobacterales	1337	203	3
Rhodospirillales	637	106	73
Sphingomonadales	1129	51	9
Remaining APB	753	87	7
Sum	6474	618	138

## Sheet: gyrB Hyphomicrobiales
Query ID	WP_012493855.1
Description	DNA topoisomerase (ATP-hydrolyzing) subunit B [Rhodopseudomonas palustris]
Query Length	813
Blast type	PSI-Blast iteration 1X
Database	NCBI Protein Reference Sequences
Search datum	october 2023
Your search is limited to records that include: Hyphomicrobiales (taxid:356) ; and exclude: models (XM/XP), uncultured/environmental sample sequences
Your results are filtered to match records with query coverage between 70 and 100.
The search was done in two parts (Bradyrhizobium sp. seperately). Otherwise sequences were lost
			171 genera - 48 genera contain at least one species with shc							(Only calculated for genera that contain at least species with Shc)
Description	Scientific Name	Max Score	Total Score	Query Cover	E value	Per, Ident	Acc. Len	Accession		N	Average identity (%)	Sdev
DNA topoisomerase (ATP-hydrolyzing) subunit B [Acuticoccus kalidii]	Acuticoccus kalidii	1113	1113	0.98	0.0	69.9	808	WP_235708581.1
DNA topoisomerase (ATP-hydrolyzing) subunit B [Acuticoccus kandeliae]	Acuticoccus kandeliae	1118	1118	0.98	0.0	71.27	808	WP_108660883.1
DNA topoisomerase (ATP-hydrolyzing) subunit B [Acuticoccus mangrovi]	Acuticoccus mangrovi	1115	1115	0.98	0.0	70.4	808	WP_198883606.1
DNA topoisomerase (ATP-hydrolyzing) subunit B [Acuticoccus sediminis]	Acuticoccus sediminis	1123	1123	0.99	0.0	70.3	809	WP_111342912.1
DNA topoisomerase (ATP-hydrolyzing) subunit B [Acuticoccus sp. I52.16.1]	Acuticoccus sp. I52.16.1	1105	1105	0.99	0.0	70.3	809	WP_244777642.1
DNA topoisomerase (ATP-hydrolyzing) subunit B [Acuticoccus sp. MNP-M23]	Acuticoccus sp. MNP-M23	1105	1105	0.97	0.0	70.53	815	WP_309198701.1
DNA topoisomerase (ATP-hydrolyzing) subunit B [Acuticoccus yangtzensis]	Acuticoccus yangtzensis	1118	1118	0.99	0.0	70.51	809	WP_075222430.1		7	70.4586	0.414706
DNA topoisomerase (ATP-hydrolyzing) subunit B [Aestuariivirga litoralis]	Aestuariivirga litoralis	1167	1167	0.97	0.0	73.65	810	WP_111198905.1
DNA topoisomerase (ATP-hydrolyzing) subunit B [Aestuariivirga litoralis]	Aestuariivirga litoralis	1050	1050	0.98	0.0	69.44	811	WP_196503772.1
DNA topoisomerase (ATP-hydrolyzing) subunit B [Aestuariivirga sp.]	Aestuariivirga sp.	1151	1151	0.97	0.0	74.4	810	WP_290541497.1
DNA topoisomerase (ATP-hydrolyzing) subunit B [Aestuariivirga sp.]	Aestuariivirga sp.	1150	1150	0.97	0.0	73.65	810	WP_290544279.1
DNA topoisomerase (ATP-hydrolyzing) subunit B [Aestuariivirga sp. YIM B02566]	Aestuariivirga sp. YIM B02566	1149	1149	0.98	0.0	72	808	WP_200188883.1
DNA topoisomerase (ATP-hydrolyzing) subunit B [Afifella aestuarii]	Afifella aestuarii	1107	1107	0.98	0.0	70.12	811	WP_128290808.1
DNA topoisomerase (ATP-hydrolyzing) subunit B [Afifella marina]	Afifella marina	1111	1111	0.98	0.0	70.25	811	WP_092814716.1
DNA topoisomerase (ATP-hydrolyzing) subunit B [Afifella pfennigii]	Afifella pfennigii	1112	1112	1	0.0	70.22	811	WP_026381433.1
DNA topoisomerase (ATP-hydrolyzing) subunit B [Afifella sp. H1R]	Afifella sp. H1R	1115	1115	0.98	0.0	70.5	811	WP_234629211.1
DNA topoisomerase (ATP-hydrolyzing) subunit B [Afifella sp. IM 167]	Afifella sp. IM 167	1135	1135	0.98	0.0	71.62	811	WP_224405839.1
DNA topoisomerase (ATP-hydrolyzing) subunit B [Afifella sp. JA880]	Afifella sp. JA880	1107	1107	0.98	0.0	70	811	WP_261215325.1
DNA topoisomerase (ATP-hydrolyzing) subunit B [unclassified Afipia]	Afipia	1433	1433	1	0.0	86.84	813	WP_024921219.1
DNA topoisomerase (ATP-hydrolyzing) subunit B [unclassified Afipia]	Afipia	1432	1432	1	0.0	87.47	814	WP_024575695.1
DNA topoisomerase (ATP-hydrolyzing) subunit B [Afipia birgiae]	Afipia birgiae	1424	1424	1	0.0	86.47	813	WP_040426633.1
DNA topoisomerase (ATP-hydrolyzing) subunit B [Afipia broomeae]	Afipia broomeae	1434	1434	1	0.0	86.84	813	WP_006023563.1
DNA topoisomerase (ATP-hydrolyzing) subunit B [Afipia carboxidovorans]	Afipia carboxidovorans	1399	1399	1	0.0	85.36	812	WP_012561708.1
DNA topoisomerase (ATP-hydrolyzing) subunit B [Afipia clevelandensis]	Afipia clevelandensis	1422	1422	1	0.0	86.98	814	WP_002714120.1
DNA topoisomerase (ATP-hydrolyzing) subunit B [Afipia felis]	Afipia felis	1409	1409	1	0.0	85.49	809	WP_048757666.1
DNA topoisomerase (ATP-hydrolyzing) subunit B [Afipia felis]	Afipia felis	1402	1402	1	0.0	85.73	810	WP_002717631.1
DNA topoisomerase (ATP-hydrolyzing) subunit B [Afipia massiliensis]	Afipia massiliensis	1430	1430	1	0.0	86.59	813	WP_046828331.1
DNA topoisomerase (ATP-hydrolyzing) subunit B [Afipia massiliensis]	Afipia massiliensis	1424	1424	1	0.0	86.47	813	WP_184084670.1
DNA topoisomerase (ATP-hydrolyzing) subunit B [Afipia sp. 1NLS2]	Afipia sp. 1NLS2	1406	1406	1	0.0	85.36	809	WP_009338827.1
DNA topoisomerase (ATP-hydrolyzing) subunit B [Afipia sp. GAS231]	Afipia sp. GAS231	1394	1394	1	0.0	85.36	811	WP_092512749.1
DNA topoisomerase (ATP-hydrolyzing) subunit B [Afipia sp. P52-10]	Afipia sp. P52-10	1382	1382	1	0.0	83.56	814	WP_034464931.1
DNA topoisomerase (ATP-hydrolyzing) subunit B [Afipia sp. Root123D2]	Afipia sp. Root123D2	1444	1444	1	0.0	87.21	813	WP_056300163.1		14	86.1236	1.04101
DNA topoisomerase (ATP-hydrolyzing) subunit B [Agrobacterium]	Agrobacterium	1168	1168	1	0.0	71.45	811	WP_112501119.1
DNA topoisomerase (ATP-hydrolyzing) subunit B [Agrobacterium]	Agrobacterium	1165	1165	0.98	0.0	73.03	811	WP_080792116.1
DNA topoisomerase (ATP-hydrolyzing) subunit B [Agrobacterium]	Agrobacterium	1164	1164	0.98	0.0	72.91	811	WP_077983721.1
DNA topoisomerase (ATP-hydrolyzing) subunit B [Agrobacterium]	Agrobacterium	1163	1163	0.98	0.0	72.91	811	WP_060727338.1
DNA topoisomerase (ATP-hydrolyzing) subunit B [Agrobacterium]	Agrobacterium	1163	1163	0.98	0.0	72.66	811	WP_013635179.1
DNA topoisomerase (ATP-hydrolyzing) subunit B [Agrobacterium]	Agrobacterium	1162	1162	0.98	0.0	72.91	811	WP_035265273.1
DNA topoisomerase (ATP-hydrolyzing) subunit B [Agrobacterium]	Agrobacterium	1160	1160	0.98	0.0	72.78	811	WP_003505346.1
DNA topoisomerase (ATP-hydrolyzing) subunit B [unclassified Agrobacterium]	Agrobacterium	1160	1160	0.97	0.0	73.06	811	WP_052818637.1
DNA topoisomerase (ATP-hydrolyzing) subunit B [unclassified Agrobacterium]	Agrobacterium	1160	1160	0.98	0.0	72.66	811	WP_279656458.1
DNA topoisomerase (ATP-hydrolyzing) subunit B [Agrobacterium]	Agrobacterium	1159	1159	0.98	0.0	72.66	811	WP_080826986.1
DNA topoisomerase (ATP-hydrolyzing) subunit B [Agrobacterium]	Agrobacterium	1159	1159	0.98	0.0	72.41	811	WP_006311081.1
DNA topoisomerase (ATP-hydrolyzing) subunit B [Agrobacterium]	Agrobacterium	1158	1158	0.98	0.0	72.41	811	WP_142844463.1
DNA topoisomerase (ATP-hydrolyzing) subunit B [unclassified Agrobacterium]	Agrobacterium	1157	1157	0.98	0.0	72.53	811	WP_020010699.1
DNA topoisomerase (ATP-hydrolyzing) subunit B [Agrobacterium]	Agrobacterium	1156	1156	0.98	0.0	72.53	811	WP_059759693.1
DNA topoisomerase (ATP-hydrolyzing) subunit B [Agrobacterium albertimagni]	Agrobacterium albertimagni	1174	1174	0.99	0.0	72.31	811	WP_006724203.1
DNA topoisomerase (ATP-hydrolyzing) subunit B [Agrobacterium cavarae]	Agrobacterium cavarae	1164	1164	1	0.0	72.18	811	WP_112359130.1
DNA topoisomerase (ATP-hydrolyzing) subunit B [Agrobacterium cavarae]	Agrobacterium cavarae	1164	1164	1	0.0	72.06	811	WP_313556895.1
DNA topoisomerase (ATP-hydrolyzing) subunit B [Agrobacterium cavarae]	Agrobacterium cavarae	1159	1159	1	0.0	71.94	811	WP_113259669.1
DNA topoisomerase (ATP-hydrolyzing) subunit B [Agrobacterium fabrum]	Agrobacterium fabrum	1155	1155	0.98	0.0	72.28	811	WP_174020962.1
DNA topoisomerase (ATP-hydrolyzing) subunit B [Agrobacterium larrymoorei]	Agrobacterium larrymoorei	1170	1170	1	0.0	72.43	811	WP_306934702.1
DNA topoisomerase (ATP-hydrolyzing) subunit B [Agrobacterium larrymoorei]	Agrobacterium larrymoorei	1167	1167	1	0.0	72.46	812	WP_309772061.1
DNA topoisomerase (ATP-hydrolyzing) subunit B [Agrobacterium larrymoorei]	Agrobacterium larrymoorei	1160	1160	0.99	0.0	72.28	811	WP_174064200.1
DNA topoisomerase (ATP-hydrolyzing) subunit B [Agrobacterium larrymoorei]	Agrobacterium larrymoorei	1158	1158	0.99	0.0	72.15	811	WP_137393187.1
DNA topoisomerase (ATP-hydrolyzing) subunit B [Agrobacterium larrymoorei]	Agrobacterium larrymoorei	1157	1157	0.99	0.0	72.15	811	WP_027673476.1
DNA topoisomerase (ATP-hydrolyzing) subunit B [Agrobacterium leguminum]	Agrobacterium leguminum	1160	1160	0.98	0.0	72.66	811	WP_196378403.1
DNA topoisomerase (ATP-hydrolyzing) subunit B [Agrobacterium leguminum]	Agrobacterium leguminum	1157	1157	0.98	0.0	72.66	811	WP_269828587.1
DNA topoisomerase (ATP-hydrolyzing) subunit B [Agrobacterium pusense]	Agrobacterium pusense	1160	1160	0.98	0.0	72.66	811	WP_312619367.1
DNA topoisomerase (ATP-hydrolyzing) subunit B [Agrobacterium rosae]	Agrobacterium rosae	1161	1161	0.99	0.0	70.99	812	WP_103587013.1
DNA topoisomerase (ATP-hydrolyzing) subunit B [Agrobacterium rosae]	Agrobacterium rosae	1159	1159	0.99	0.0	70.86	812	WP_077123015.1
DNA topoisomerase (ATP-hydrolyzing) subunit B [Agrobacterium rosae]	Agrobacterium rosae	1158	1158	0.99	0.0	70.86	812	WP_103659933.1
DNA topoisomerase (ATP-hydrolyzing) subunit B [Agrobacterium rubi]	Agrobacterium rubi	1168	1168	1	0.0	71.45	811	WP_045231049.1
DNA topoisomerase (ATP-hydrolyzing) subunit B [Agrobacterium rubi]	Agrobacterium rubi	1166	1166	0.99	0.0	71.23	812	WP_111841282.1
DNA topoisomerase (ATP-hydrolyzing) subunit B [Agrobacterium rubi]	Agrobacterium rubi	1165	1165	0.99	0.0	71.11	812	WP_065700701.1
DNA topoisomerase (ATP-hydrolyzing) subunit B [Agrobacterium sp.]	Agrobacterium sp.	1162	1162	1	0.0	72.55	811	WP_313612447.1
DNA topoisomerase (ATP-hydrolyzing) subunit B [Agrobacterium sp.]	Agrobacterium sp.	1160	1160	0.97	0.0	73.06	811	WP_312357120.1
DNA topoisomerase (ATP-hydrolyzing) subunit B [Agrobacterium sp. a22-2]	Agrobacterium sp. a22-2	1152	1152	0.99	0.0	72.06	811	WP_168475580.1
DNA topoisomerase (ATP-hydrolyzing) subunit B [Agrobacterium sp. Ap1]	Agrobacterium sp. Ap1	1153	1153	0.99	0.0	71.57	811	WP_148143826.1
DNA topoisomerase (ATP-hydrolyzing) subunit B [Agrobacterium sp. B1(2019)]	Agrobacterium sp. B1(2019)	1164	1164	0.98	0.0	72.91	811	WP_149147221.1
DNA topoisomerase (ATP-hydrolyzing) subunit B [Agrobacterium sp. DSM 25558]	Agrobacterium sp. DSM 25558	1162	1162	0.99	0.0	71.11	812	WP_077104964.1
DNA gyrase subunit B [Agrobacterium sp. fls2-241-TYG-188a]	Agrobacterium sp. fls2-241-TYG-188a	1156	1156	0.97	0.0	71.89	811	WP_284759768.1
DNA topoisomerase (ATP-hydrolyzing) subunit B [Agrobacterium sp. SOY23]	Agrobacterium sp. SOY23	1166	1166	0.98	0.0	72.91	811	WP_269347118.1
DNA topoisomerase (ATP-hydrolyzing) subunit B [Agrobacterium sp. ST15.13.015]	Agrobacterium sp. ST15.13.015	1161	1161	0.98	0.0	72.66	811	WP_271045602.1
DNA topoisomerase (ATP-hydrolyzing) subunit B [Agrobacterium tumefaciens]	Agrobacterium tumefaciens	1162	1162	0.97	0.0	73.06	811	WP_311112414.1
DNA topoisomerase (ATP-hydrolyzing) subunit B [Agrobacterium tumefaciens]	Agrobacterium tumefaciens	1162	1162	0.98	0.0	72.91	811	WP_223564938.1
DNA topoisomerase (ATP-hydrolyzing) subunit B [Agrobacterium tumefaciens]	Agrobacterium tumefaciens	1161	1161	0.98	0.0	72.91	811	WP_209086409.1
DNA topoisomerase (ATP-hydrolyzing) subunit B [Agrobacterium tumefaciens]	Agrobacterium tumefaciens	1160	1160	0.98	0.0	72.78	811	WP_063951570.1
DNA topoisomerase (ATP-hydrolyzing) subunit B [Agrobacterium tumefaciens]	Agrobacterium tumefaciens	1160	1160	0.98	0.0	72.78	811	WP_223567448.1
DNA topoisomerase (ATP-hydrolyzing) subunit B [Agrobacterium tumefaciens]	Agrobacterium tumefaciens	1160	1160	0.98	0.0	72.66	811	WP_104679194.1
DNA topoisomerase (ATP-hydrolyzing) subunit B [Agrobacterium tumefaciens]	Agrobacterium tumefaciens	1159	1159	0.98	0.0	72.66	811	WP_065656815.1
DNA topoisomerase (ATP-hydrolyzing) subunit B [Agrobacterium tumefaciens]	Agrobacterium tumefaciens	1159	1159	0.98	0.0	72.53	811	WP_174009541.1
DNA topoisomerase (ATP-hydrolyzing) subunit B [Agrobacterium tumefaciens]	Agrobacterium tumefaciens	1159	1159	0.98	0.0	72.66	811	WP_099085782.1
DNA topoisomerase (ATP-hydrolyzing) subunit B [Agrobacterium tumefaciens]	Agrobacterium tumefaciens	1157	1157	0.98	0.0	72.53	811	WP_223568509.1
DNA topoisomerase (ATP-hydrolyzing) subunit B [Agrobacterium tumefaciens complex]	Agrobacterium tumefaciens complex	1166	1166	0.98	0.0	72.78	811	WP_097172648.1
DNA topoisomerase (ATP-hydrolyzing) subunit B [Agrobacterium tumefaciens complex]	Agrobacterium tumefaciens complex	1158	1158	0.98	0.0	72.41	811	WP_010970600.1
DNA topoisomerase (ATP-hydrolyzing) subunit B [Agrobacterium tumefaciens complex]	Agrobacterium tumefaciens complex	1157	1157	0.98	0.0	72.53	811	WP_035221980.1
DNA topoisomerase (ATP-hydrolyzing) subunit B [Agrobacterium vaccinii]	Agrobacterium vaccinii	1167	1167	1	0.0	71.45	811	WP_233135605.1
DNA topoisomerase (ATP-hydrolyzing) subunit B [Agrobacterium vitis]	Agrobacterium vitis	1164	1164	1	0.0	71.45	811	WP_070152498.1
DNA topoisomerase (ATP-hydrolyzing) subunit B [Agrobacterium vitis]	Agrobacterium vitis	1162	1162	1	0.0	71.32	811	WP_070166195.1
DNA topoisomerase (ATP-hydrolyzing) subunit B [Agrobacterium vitis]	Agrobacterium vitis	1162	1162	0.97	0.0	72.77	814	WP_184299121.1
DNA topoisomerase (ATP-hydrolyzing) subunit B [Agrobacterium vitis]	Agrobacterium vitis	1162	1162	1	0.0	71.32	811	WP_060718834.1
DNA topoisomerase (ATP-hydrolyzing) subunit B [Agrobacterium vitis]	Agrobacterium vitis	1159	1159	1	0.0	71.36	812	WP_156591868.1
DNA topoisomerase (ATP-hydrolyzing) subunit B [Ahrensia]	Ahrensia	1098	1098	0.97	0.0	69.34	816	WP_026317444.1
DNA topoisomerase (ATP-hydrolyzing) subunit B [Ahrensia marina]	Ahrensia marina	1096	1096	0.97	0.0	69.85	816	WP_053998121.1
DNA topoisomerase (ATP-hydrolyzing) subunit B [Ahrensia sp. R2A130]	Ahrensia sp. R2A130	1079	1079	0.98	0.0	68.32	817	WP_040306290.1
DNA topoisomerase (ATP-hydrolyzing) subunit B [Aliihoeflea aestuarii]	Aliihoeflea aestuarii	1144	1144	0.99	0.0	69.79	824	WP_252912239.1
DNA topoisomerase (ATP-hydrolyzing) subunit B [Aliihoeflea sp. 2WW]	Aliihoeflea sp. 2WW	1138	1138	0.99	0.0	69.55	824	WP_024586924.1
DNA topoisomerase (ATP-hydrolyzing) subunit B [Aliihoeflea sp. 40Bstr573]	Aliihoeflea sp. 40Bstr573	1157	1157	0.99	0.0	70.65	824	WP_252925721.1
DNA topoisomerase (ATP-hydrolyzing) subunit B [Allorhizobium ampelinum]	Allorhizobium ampelinum	1165	1165	1	0.0	71.57	811	WP_012654510.1
DNA topoisomerase (ATP-hydrolyzing) subunit B [Allorhizobium borbori]	Allorhizobium borbori	1160	1160	0.98	0.0	72.91	811	WP_183793185.1
DNA topoisomerase (ATP-hydrolyzing) subunit B [Allorhizobium pseudoryzae]	Allorhizobium pseudoryzae	1161	1161	0.98	0.0	72.91	810	WP_165217219.1
DNA topoisomerase (ATP-hydrolyzing) subunit B [Allorhizobium sonneratiae]	Allorhizobium sonneratiae	1164	1164	0.99	0.0	72.52	811	WP_250943143.1
DNA topoisomerase (ATP-hydrolyzing) subunit B [Allorhizobium taibaishanense]	Allorhizobium taibaishanense	1151	1151	0.97	0.0	72.17	811	WP_075616016.1
DNA topoisomerase (ATP-hydrolyzing) subunit B [Allorhizobium terrae]	Allorhizobium terrae	1164	1164	0.97	0.0	72.9	814	WP_190235993.1
DNA topoisomerase (ATP-hydrolyzing) subunit B [Allorhizobium undicola]	Allorhizobium undicola	1168	1168	0.98	0.0	73.41	811	WP_027488222.1
DNA topoisomerase (ATP-hydrolyzing) subunit B [Alsobacter metallidurans]	Alsobacter metallidurans	1180	1180	0.99	0.0	73.22	807	WP_188515739.1
DNA topoisomerase (ATP-hydrolyzing) subunit B [Alsobacter ponti]	Alsobacter ponti	1197	1197	1	0.0	74.39	806	WP_254740774.1
DNA topoisomerase (ATP-hydrolyzing) subunit B [Alsobacter soli]	Alsobacter soli	1169	1169	1	0.0	73.77	806	WP_106338113.1
DNA topoisomerase (ATP-hydrolyzing) subunit B [unclassified Aminobacter]	Aminobacter	1161	1161	0.98	0.0	71.52	816	WP_024846417.1
DNA topoisomerase (ATP-hydrolyzing) subunit B [Aminobacter]	Aminobacter	1147	1147	0.98	0.0	71.64	815	WP_182573546.1
DNA topoisomerase (ATP-hydrolyzing) subunit B [Aminobacter]	Aminobacter	1147	1147	0.98	0.0	71.64	815	WP_067954591.1
DNA topoisomerase (ATP-hydrolyzing) subunit B [Aminobacter]	Aminobacter	1143	1143	0.98	0.0	71.39	815	WP_108605477.1
DNA topoisomerase (ATP-hydrolyzing) subunit B [Aminobacter]	Aminobacter	1138	1138	0.98	0.0	71.27	815	WP_055981577.1
DNA topoisomerase (ATP-hydrolyzing) subunit B [Aminobacter aminovorans]	Aminobacter aminovorans	1141	1141	0.98	0.0	71.39	815	WP_310319815.1
DNA topoisomerase (ATP-hydrolyzing) subunit B [Aminobacter aminovorans]	Aminobacter aminovorans	1138	1138	0.98	0.0	71.15	815	WP_115729441.1
DNA topoisomerase (ATP-hydrolyzing) subunit B [Aminobacter anthyllidis]	Aminobacter anthyllidis	1137	1137	0.98	0.0	71.15	814	WP_214392168.1
DNA topoisomerase (ATP-hydrolyzing) subunit B [Aminobacter anthyllidis]	Aminobacter anthyllidis	1135	1135	0.98	0.0	71.02	814	WP_280224349.1
DNA topoisomerase (ATP-hydrolyzing) subunit B [Aminobacter carboxidus]	Aminobacter carboxidus	1135	1135	0.98	0.0	70.78	814	WP_192567148.1
DNA topoisomerase (ATP-hydrolyzing) subunit B [Aminobacter lissarensis]	Aminobacter lissarensis	1132	1132	0.98	0.0	70.65	814	WP_184770061.1
DNA topoisomerase (ATP-hydrolyzing) subunit B [Aminobacter sp. AP02]	Aminobacter sp. AP02	1150	1150	0.98	0.0	71.64	815	WP_109575926.1
DNA topoisomerase (ATP-hydrolyzing) subunit B [Aminobacter sp. HY435]	Aminobacter sp. HY435	1144	1144	0.98	0.0	71.39	815	WP_269930784.1
DNA topoisomerase (ATP-hydrolyzing) subunit B [Aminobacter sp. J44]	Aminobacter sp. J44	1155	1155	0.98	0.0	71.39	816	WP_144707074.1
DNA topoisomerase (ATP-hydrolyzing) subunit B [Amorphus coralli]	Amorphus coralli	1149	1149	0.99	0.0	72.84	809	WP_026318900.1
DNA topoisomerase (ATP-hydrolyzing) subunit B [Amorphus orientalis]	Amorphus orientalis	1173	1173	0.99	0.0	72.96	809	WP_306886460.1
DNA topoisomerase (ATP-hydrolyzing) subunit B [Ancylobacter aquaticus]	Ancylobacter aquaticus	1183	1183	0.98	0.0	74.57	812	WP_131834404.1
DNA topoisomerase (ATP-hydrolyzing) subunit B [Ancylobacter crimeensis]	Ancylobacter crimeensis	1125	1125	0.98	0.0	72.24	809	WP_247027532.1
DNA topoisomerase (ATP-hydrolyzing) subunit B [Ancylobacter defluvii]	Ancylobacter defluvii	1200	1200	0.98	0.0	75.28	808	WP_213364864.1
DNA topoisomerase (ATP-hydrolyzing) subunit B [Ancylobacter dichloromethanicus]	Ancylobacter dichloromethanicus	1187	1187	1	0.0	73.77	812	WP_213368802.1
DNA topoisomerase (ATP-hydrolyzing) subunit B [Ancylobacter gelatini]	Ancylobacter gelatini	1199	1199	0.98	0.0	74.97	807	WP_241619849.1
DNA topoisomerase (ATP-hydrolyzing) subunit B [Ancylobacter lacus]	Ancylobacter lacus	1145	1145	0.98	0.0	73.19	808	WP_213338523.1
DNA topoisomerase (ATP-hydrolyzing) subunit B [Ancylobacter mangrovi]	Ancylobacter mangrovi	1142	1142	0.98	0.0	72.85	814	WP_258731241.1
DNA topoisomerase (ATP-hydrolyzing) subunit B [Ancylobacter moscoviensis]	Ancylobacter moscoviensis	1170	1170	1	0.0	73.72	812	WP_144343248.1
DNA topoisomerase (ATP-hydrolyzing) subunit B [Ancylobacter oerskovii]	Ancylobacter oerskovii	1189	1189	0.98	0.0	74.44	808	WP_213350547.1
DNA topoisomerase (ATP-hydrolyzing) subunit B [Ancylobacter polymorphus]	Ancylobacter polymorphus	1192	1192	1	0.0	73.9	815	WP_307019518.1
DNA topoisomerase (ATP-hydrolyzing) subunit B [Ancylobacter polymorphus]	Ancylobacter polymorphus	1183	1183	1	0.0	73.28	815	WP_244378053.1
DNA topoisomerase (ATP-hydrolyzing) subunit B [Ancylobacter pratisalsi]	Ancylobacter pratisalsi	1152	1152	0.98	0.0	73.15	812	WP_163076151.1
DNA topoisomerase (ATP-hydrolyzing) subunit B [Ancylobacter radicis]	Ancylobacter radicis	1181	1181	1	0.0	73.53	812	WP_213756702.1
DNA topoisomerase (ATP-hydrolyzing) subunit B [Ancylobacter rudongensis]	Ancylobacter rudongensis	1183	1183	1	0.0	73.65	812	WP_091440591.1
DNA topoisomerase (ATP-hydrolyzing) subunit B [Ancylobacter sonchi]	Ancylobacter sonchi	1180	1180	0.98	0.0	73.82	808	WP_214011286.1
DNA topoisomerase (ATP-hydrolyzing) subunit B [Ancylobacter sp. 3268]	Ancylobacter sp. 3268	1181	1181	0.98	0.0	75.19	808	WP_310200915.1
DNA topoisomerase (ATP-hydrolyzing) subunit B [Ancylobacter sp. FA202]	Ancylobacter sp. FA202	1192	1192	1	0.0	74.26	812	WP_018389767.1
DNA topoisomerase (ATP-hydrolyzing) subunit B [Ancylobacter sp. Lp-2]	Ancylobacter sp. Lp-2	1182	1182	0.98	0.0	74.31	808	WP_230361899.1
DNA topoisomerase (ATP-hydrolyzing) subunit B [Ancylobacter sp. SL191]	Ancylobacter sp. SL191	1193	1193	0.97	0.0	75.31	812	WP_267583483.1
DNA topoisomerase (ATP-hydrolyzing) subunit B [Ancylobacter sp. TS-1]	Ancylobacter sp. TS-1	1163	1163	0.97	0.0	74.44	813	WP_152304685.1
DNA topoisomerase (ATP-hydrolyzing) subunit B [Ancylobacter sp. WKF20]	Ancylobacter sp. WKF20	1176	1176	0.97	0.0	74.56	812	WP_279315967.1
DNA topoisomerase (ATP-hydrolyzing) subunit B [Ancylobacter vacuolatus]	Ancylobacter vacuolatus	1192	1192	1	0.0	74.14	812	WP_307059488.1
DNA topoisomerase (ATP-hydrolyzing) subunit B [Angulomicrobium amanitiforme]	Angulomicrobium amanitiforme	1156	1156	1	0.0	72.67	812	WP_306890369.1
DNA topoisomerase (ATP-hydrolyzing) subunit B [Angulomicrobium tetraedrale]	Angulomicrobium tetraedrale	1154	1154	1	0.0	72.43	812	WP_183187880.1
DNA topoisomerase (ATP-hydrolyzing) subunit B [Antarcticirhabdus aurantiaca]	Antarcticirhabdus aurantiaca	1069	1069	0.98	0.0	67.16	822	WP_158870253.1
DNA topoisomerase (ATP-hydrolyzing) subunit B [Aquabacter cavernae]	Aquabacter cavernae	1164	1164	1	0.0	73.9	808	WP_127090253.1
DNA topoisomerase (ATP-hydrolyzing) subunit B [Aquabacter sp. L1I39]	Aquabacter sp. L1I39	1167	1167	1	0.0	73.9	808	WP_209101175.1
DNA topoisomerase (ATP-hydrolyzing) subunit B [Aquabacter sp. P-9]	Aquabacter sp. P-9	1168	1168	1	0.0	74.14	808	WP_274776282.1
DNA topoisomerase (ATP-hydrolyzing) subunit B [Aquabacter spiritensis]	Aquabacter spiritensis	1168	1168	1	0.0	73.9	808	WP_132032897.1
DNA topoisomerase (ATP-hydrolyzing) subunit B [Aquamicrobium]	Aquamicrobium	1118	1118	0.99	0.0	70.32	825	WP_280199815.1
DNA topoisomerase (ATP-hydrolyzing) subunit B [Aquamicrobium aerolatum]	Aquamicrobium aerolatum	1116	1116	0.97	0.0	71.39	816	WP_091522650.1
DNA topoisomerase (ATP-hydrolyzing) subunit B [Aquamicrobium defluvii]	Aquamicrobium defluvii	1139	1139	0.98	0.0	71.66	825	WP_035030945.1
DNA topoisomerase (ATP-hydrolyzing) subunit B [Aquamicrobium lusatiense]	Aquamicrobium lusatiense	1136	1136	0.99	0.0	70.44	825	WP_183827883.1
DNA topoisomerase (ATP-hydrolyzing) subunit B [Aquamicrobium sp. LC103]	Aquamicrobium sp. LC103	1160	1160	0.98	0.0	72.8	815	WP_137326959.1
DNA topoisomerase (ATP-hydrolyzing) subunit B [Aquamicrobium sp. NLF2-7]	Aquamicrobium sp. NLF2-7	1137	1137	0.99	0.0	70.56	825	WP_239800757.1
DNA topoisomerase (ATP-hydrolyzing) subunit B [Aquamicrobium zhengzhouense]	Aquamicrobium zhengzhouense	1160	1160	0.98	0.0	71.6	815	WP_198477332.1
DNA topoisomerase (ATP-hydrolyzing) subunit B [Aquibium carbonis]	Aquibium carbonis	1147	1147	0.98	0.0	71.59	815	WP_126698647.1
DNA topoisomerase (ATP-hydrolyzing) subunit B [Aquibium microcysteis]	Aquibium microcysteis	1140	1140	0.98	0.0	71.71	815	WP_187969751.1
DNA topoisomerase (ATP-hydrolyzing) subunit B [Aquibium oceanicum]	Aquibium oceanicum	1138	1138	0.98	0.0	71.55	814	WP_072602381.1
DNA topoisomerase (ATP-hydrolyzing) subunit B [Aquibium sp. A9E412]	Aquibium sp. A9E412	1155	1155	0.97	0.0	72.44	815	WP_290084489.1
DNA topoisomerase (ATP-hydrolyzing) subunit B [Aquibium sp. ELW1220]	Aquibium sp. ELW1220	1130	1130	0.98	0.0	70.97	815	WP_289997143.1
DNA topoisomerase (ATP-hydrolyzing) subunit B [Arsenicitalea aurantiaca]	Arsenicitalea aurantiaca	1108	1108	0.98	0.0	70.62	808	WP_127189036.1
DNA topoisomerase (ATP-hydrolyzing) subunit B [Aurantimonas]	Aurantimonas	1122	1122	0.98	0.0	69.95	811	WP_187389886.1
DNA topoisomerase (ATP-hydrolyzing) subunit B [Aurantimonas aggregata]	Aurantimonas aggregata	1111	1111	0.99	0.0	70.12	811	WP_163043083.1
DNA topoisomerase (ATP-hydrolyzing) subunit B [Aurantimonas coralicida]	Aurantimonas coralicida	1122	1122	0.98	0.0	70.07	811	WP_024349558.1
DNA topoisomerase (ATP-hydrolyzing) subunit B [Aurantimonas coralicida]	Aurantimonas coralicida	1122	1122	0.98	0.0	69.95	811	WP_277026912.1
DNA topoisomerase (ATP-hydrolyzing) subunit B [Aurantimonas coralicida]	Aurantimonas coralicida	1121	1121	0.98	0.0	69.95	811	WP_228241538.1
DNA topoisomerase (ATP-hydrolyzing) subunit B [Aurantimonas endophytica]	Aurantimonas endophytica	1123	1123	0.99	0.0	70.25	811	WP_183210956.1
DNA topoisomerase (ATP-hydrolyzing) subunit B [Aurantimonas manganoxydans]	Aurantimonas manganoxydans	1119	1119	0.98	0.0	69.83	811	WP_009210990.1
DNA topoisomerase (ATP-hydrolyzing) subunit B [Aurantimonas marianensis]	Aurantimonas marianensis	1113	1113	0.99	0.0	69.63	811	WP_253962871.1
DNA topoisomerase (ATP-hydrolyzing) subunit B [Aurantimonas marina]	Aurantimonas marina	1118	1118	0.99	0.0	69.63	811	WP_206453694.1
DNA topoisomerase (ATP-hydrolyzing) subunit B [Aurantimonas sp. 22II-16-19i]	Aurantimonas sp. 22II-16-19i	1130	1130	0.98	0.0	71.34	812	WP_083590538.1
DNA topoisomerase (ATP-hydrolyzing) subunit B [Aurantimonas sp. CSK15Z-1]	Aurantimonas sp. CSK15Z-1	1151	1151	0.98	0.0	72.78	811	WP_256801614.1
DNA topoisomerase (ATP-hydrolyzing) subunit B [Aurantimonas sp. HBX-1]	Aurantimonas sp. HBX-1	1120	1120	0.99	0.0	70.28	811	WP_233949763.1
DNA topoisomerase (ATP-hydrolyzing) subunit B [Aurantimonas sp. Leaf443]	Aurantimonas sp. Leaf443	1097	1097	0.99	0.0	68.34	821	WP_055849975.1
DNA topoisomerase (ATP-hydrolyzing) subunit B [Aurantimonas sp. MSK8Z-1]	Aurantimonas sp. MSK8Z-1	1151	1151	0.98	0.0	72.78	811	WP_256811762.1
DNA topoisomerase (ATP-hydrolyzing) subunit B [Aurantimonas sp. VKM B-3413]	Aurantimonas sp. VKM B-3413	1130	1130	0.99	0.0	69.29	812	WP_229153420.1
DNA topoisomerase (ATP-hydrolyzing) subunit B [Aureimonas]	Aureimonas	1137	1137	0.97	0.0	71.21	811	WP_192388502.1
DNA topoisomerase (ATP-hydrolyzing) subunit B [unclassified Aureimonas]	Aureimonas	1115	1115	0.97	0.0	68.78	812	WP_056688614.1
DNA topoisomerase (ATP-hydrolyzing) subunit B [unclassified Aureimonas]	Aureimonas	1109	1109	0.99	0.0	69.47	812	WP_061972748.1
DNA topoisomerase (ATP-hydrolyzing) subunit B [unclassified Aureimonas]	Aureimonas	1095	1095	0.98	0.0	68.35	816	WP_062221802.1
DNA topoisomerase (ATP-hydrolyzing) subunit B [Aureimonas altamirensis]	Aureimonas altamirensis	1144	1144	0.97	0.0	71.84	811	WP_060608748.1
DNA topoisomerase (ATP-hydrolyzing) subunit B [Aureimonas altamirensis]	Aureimonas altamirensis	1144	1144	0.97	0.0	71.96	811	WP_232413124.1
DNA topoisomerase (ATP-hydrolyzing) subunit B [Aureimonas altamirensis]	Aureimonas altamirensis	1138	1138	0.97	0.0	71.21	811	WP_039195561.1
DNA topoisomerase (ATP-hydrolyzing) subunit B [Aureimonas altamirensis]	Aureimonas altamirensis	1134	1134	0.97	0.0	71.21	811	WP_251113446.1
DNA topoisomerase (ATP-hydrolyzing) subunit B [Aureimonas endophytica]	Aureimonas endophytica	1082	1082	0.98	0.0	69.66	811	WP_188912878.1
DNA topoisomerase (ATP-hydrolyzing) subunit B [Aureimonas flava]	Aureimonas flava	1122	1122	0.98	0.0	70.76	812	WP_119540029.1
DNA topoisomerase (ATP-hydrolyzing) subunit B [Aureimonas fodinaquatilis]	Aureimonas fodinaquatilis	1116	1116	0.98	0.0	70.41	811	WP_149296626.1
DNA topoisomerase (ATP-hydrolyzing) subunit B [Aureimonas frigidaquae]	Aureimonas frigidaquae	1135	1135	0.97	0.0	71.71	811	WP_062228201.1
DNA topoisomerase (ATP-hydrolyzing) subunit B [Aureimonas glaciei]	Aureimonas glaciei	1102	1102	0.97	0.0	69.71	810	WP_188848802.1
DNA topoisomerase (ATP-hydrolyzing) subunit B [Aureimonas jatrophae]	Aureimonas jatrophae	1111	1111	0.98	0.0	70.24	810	WP_090673706.1
DNA topoisomerase (ATP-hydrolyzing) subunit B [Aureimonas leprariae]	Aureimonas leprariae	1085	1085	0.99	0.0	69.02	811	WP_150967783.1
DNA topoisomerase (ATP-hydrolyzing) subunit B [Aureimonas mangrovi]	Aureimonas mangrovi	1134	1134	0.98	0.0	71.29	811	WP_185983958.1
DNA topoisomerase (ATP-hydrolyzing) subunit B [Aureimonas phyllosphaerae]	Aureimonas phyllosphaerae	1097	1097	0.98	0.0	69.35	816	WP_090963744.1
DNA topoisomerase (ATP-hydrolyzing) subunit B [Aureimonas populi]	Aureimonas populi	1100	1100	0.98	0.0	69.13	815	WP_209737235.1
DNA topoisomerase (ATP-hydrolyzing) subunit B [Aureimonas psammosilenae]	Aureimonas psammosilenae	1066	1066	0.98	0.0	68.11	815	WP_152046712.1
DNA topoisomerase (ATP-hydrolyzing) subunit B [Aureimonas pseudogalii]	Aureimonas pseudogalii	1105	1105	0.98	0.0	69.84	812	WP_183199377.1
DNA topoisomerase (ATP-hydrolyzing) subunit B [Aureimonas sp. AU12]	Aureimonas sp. AU12	1082	1082	0.98	0.0	68.18	816	WP_062208458.1
DNA topoisomerase (ATP-hydrolyzing) subunit B [Aureimonas sp. AU22]	Aureimonas sp. AU22	1095	1095	0.98	0.0	69.39	816	WP_061937539.1
DNA topoisomerase (ATP-hydrolyzing) subunit B [Aureimonas sp. AU4]	Aureimonas sp. AU4	1098	1098	0.98	0.0	69.31	814	WP_062016884.1
DNA topoisomerase (ATP-hydrolyzing) subunit B [Aureimonas sp. Leaf324]	Aureimonas sp. Leaf324	1096	1096	0.98	0.0	68.98	816	WP_055893450.1
DNA topoisomerase (ATP-hydrolyzing) subunit B [Aureimonas sp. Leaf454]	Aureimonas sp. Leaf454	1105	1105	0.98	0.0	68.97	812	WP_056509070.1
DNA topoisomerase (ATP-hydrolyzing) subunit B [Aureimonas sp. ME7]	Aureimonas sp. ME7	1102	1102	0.98	0.0	70.01	816	WP_182084286.1
DNA topoisomerase (ATP-hydrolyzing) subunit B [Aureimonas sp. SA4125]	Aureimonas sp. SA4125	1098	1098	0.98	0.0	69.29	810	WP_224002280.1
DNA topoisomerase (ATP-hydrolyzing) subunit B [Aureimonas sp. SK2]	Aureimonas sp. SK2	1095	1095	0.98	0.0	69.14	816	WP_279482674.1
DNA topoisomerase (ATP-hydrolyzing) subunit B [Aureimonas ureilytica]	Aureimonas ureilytica	1134	1134	0.99	0.0	70.33	812	WP_019995083.1
DNA topoisomerase (ATP-hydrolyzing) subunit B [Aureimonas ureilytica]	Aureimonas ureilytica	1095	1095	0.98	0.0	68.47	816	WP_058599159.1
DNA topoisomerase (ATP-hydrolyzing) subunit B [Aureimonas ureilytica]	Aureimonas ureilytica	1094	1094	0.98	0.0	68.35	816	WP_058633261.1		31	69.7961	1.13768
DNA topoisomerase (ATP-hydrolyzing) subunit B [Azorhizobium caulinodans]	Azorhizobium caulinodans	1153	1153	1	0.0	72.79	808	WP_012169540.1
DNA topoisomerase (ATP-hydrolyzing) subunit B [Azorhizobium doebereinerae]	Azorhizobium doebereinerae	1155	1155	1	0.0	72.79	808	WP_029004248.1
DNA topoisomerase (ATP-hydrolyzing) subunit B [Azorhizobium oxalatiphilum]	Azorhizobium oxalatiphilum	1145	1145	0.98	0.0	73	807	WP_188575300.1
DNA topoisomerase (ATP-hydrolyzing) subunit B [Azorhizobium sp. AG788]	Azorhizobium sp. AG788	1156	1156	1	0.0	72.79	808	WP_133865903.1
DNA topoisomerase (ATP-hydrolyzing) subunit B [unclassified Bartonella]	Bartonella	1140	1140	0.97	0.0	71.21	809	WP_182418905.1
DNA topoisomerase (ATP-hydrolyzing) subunit B [unclassified Bartonella]	Bartonella	1139	1139	0.97	0.0	71.21	809	WP_262079901.1
DNA topoisomerase (ATP-hydrolyzing) subunit B [Bartonella]	Bartonella	1135	1135	0.98	0.0	70.52	809	WP_198226301.1
DNA topoisomerase (ATP-hydrolyzing) subunit B [Bartonella]	Bartonella	1134	1134	0.98	0.0	70.27	809	WP_077990516.1
DNA topoisomerase (ATP-hydrolyzing) subunit B [Bartonella]	Bartonella	1134	1134	0.98	0.0	70.4	809	WP_198214187.1
DNA topoisomerase (ATP-hydrolyzing) subunit B [Bartonella]	Bartonella	1127	1127	0.98	0.0	69.78	809	WP_198233432.1
DNA topoisomerase (ATP-hydrolyzing) subunit B [Bartonella]	Bartonella	1118	1118	0.99	0.0	68.85	810	WP_273717448.1
DNA topoisomerase (ATP-hydrolyzing) subunit B [unclassified Bartonella]	Bartonella	1115	1115	0.99	0.0	68.81	809	WP_078673457.1
DNA topoisomerase (ATP-hydrolyzing) subunit B [unclassified Bartonella]	Bartonella	1115	1115	0.99	0.0	68.23	810	WP_273719630.1
DNA topoisomerase (ATP-hydrolyzing) subunit B [unclassified Bartonella]	Bartonella	1109	1109	0.98	0.0	68.41	809	WP_078719429.1
DNA topoisomerase (ATP-hydrolyzing) subunit B [Bartonella]	Bartonella	1104	1104	0.97	0.0	69.01	809	WP_182479964.1
DNA topoisomerase (ATP-hydrolyzing) subunit B [Bartonella alsatica]	Bartonella alsatica	1105	1105	0.99	0.0	67.99	810	WP_005866467.1
DNA topoisomerase (ATP-hydrolyzing) subunit B [Bartonella ancashensis]	Bartonella ancashensis	1090	1090	0.98	0.0	67.91	809	WP_053943903.1
DNA topoisomerase (ATP-hydrolyzing) subunit B [Bartonella apihabitans]	Bartonella apihabitans	1134	1134	0.98	0.0	70.15	809	WP_078038914.1
DNA topoisomerase (ATP-hydrolyzing) subunit B [Bartonella apihabitans]	Bartonella apihabitans	1134	1134	0.98	0.0	70.15	809	WP_295725596.1
DNA topoisomerase (ATP-hydrolyzing) subunit B [Bartonella apihabitans]	Bartonella apihabitans	1133	1133	0.98	0.0	70.02	809	WP_198237954.1
DNA topoisomerase (ATP-hydrolyzing) subunit B [Bartonella apihabitans]	Bartonella apihabitans	1131	1131	0.98	0.0	70.02	809	WP_198225396.1
DNA topoisomerase (ATP-hydrolyzing) subunit B [Bartonella apihabitans]	Bartonella apihabitans	1130	1130	0.98	0.0	69.9	809	WP_198244684.1
DNA topoisomerase (ATP-hydrolyzing) subunit B [Bartonella apihabitans]	Bartonella apihabitans	1130	1130	0.98	0.0	70.02	809	WP_077970023.1
DNA topoisomerase (ATP-hydrolyzing) subunit B [Bartonella apis]	Bartonella apis	1139	1139	0.98	0.0	70.52	809	WP_075913621.1
DNA topoisomerase (ATP-hydrolyzing) subunit B [Bartonella apis]	Bartonella apis	1138	1138	0.98	0.0	70.52	809	WP_075915247.1
DNA topoisomerase (ATP-hydrolyzing) subunit B [Bartonella apis]	Bartonella apis	1137	1137	0.98	0.0	70.52	809	WP_279073434.1
DNA topoisomerase (ATP-hydrolyzing) subunit B [Bartonella apis]	Bartonella apis	1137	1137	0.98	0.0	70.52	809	WP_279100066.1
DNA topoisomerase (ATP-hydrolyzing) subunit B [Bartonella apis]	Bartonella apis	1137	1137	0.98	0.0	70.52	809	WP_198221404.1
DNA topoisomerase (ATP-hydrolyzing) subunit B [Bartonella apis]	Bartonella apis	1135	1135	0.98	0.0	70.4	809	WP_075869691.1
DNA topoisomerase (ATP-hydrolyzing) subunit B [Bartonella apis]	Bartonella apis	1134	1134	0.98	0.0	70.4	809	WP_279089320.1
DNA topoisomerase (ATP-hydrolyzing) subunit B [Bartonella australis]	Bartonella australis	1108	1108	0.98	0.0	68.28	809	WP_015397438.1
DNA topoisomerase (ATP-hydrolyzing) subunit B [Bartonella bacilliformis]	Bartonella bacilliformis	1112	1112	0.99	0.0	68.56	809	WP_041848978.1
DNA topoisomerase (ATP-hydrolyzing) subunit B [Bartonella bacilliformis]	Bartonella bacilliformis	1110	1110	0.99	0.0	68.69	809	WP_035454795.1
DNA topoisomerase (ATP-hydrolyzing) subunit B [Bartonella bacilliformis]	Bartonella bacilliformis	1106	1106	0.99	0.0	68.44	809	WP_005768149.1
DNA topoisomerase (ATP-hydrolyzing) subunit B [Bartonella bacilliformis]	Bartonella bacilliformis	1106	1106	0.99	0.0	68.44	809	WP_063329333.1
DNA topoisomerase (ATP-hydrolyzing) subunit B [Bartonella bacilliformis]	Bartonella bacilliformis	1104	1104	0.99	0.0	68.32	809	WP_041843581.1
DNA topoisomerase (ATP-hydrolyzing) subunit B [Bartonella birtlesii]	Bartonella birtlesii	1118	1118	0.97	0.0	69.3	810	WP_006589999.1
DNA topoisomerase (ATP-hydrolyzing) subunit B [Bartonella birtlesii]	Bartonella birtlesii	1117	1117	0.97	0.0	69.3	810	WP_026017276.1
DNA topoisomerase (ATP-hydrolyzing) subunit B [Bartonella bovis]	Bartonella bovis	1113	1113	0.99	0.0	68.69	809	WP_102829907.1
DNA topoisomerase (ATP-hydrolyzing) subunit B [Bartonella bovis]	Bartonella bovis	1112	1112	0.99	0.0	68.69	809	WP_010700612.1
DNA topoisomerase (ATP-hydrolyzing) subunit B [Bartonella bovis]	Bartonella bovis	1104	1104	0.99	0.0	68.07	809	WP_010701864.1
DNA topoisomerase (ATP-hydrolyzing) subunit B [Bartonella callosciuri]	Bartonella callosciuri	1097	1097	0.97	0.0	68.51	810	WP_183228815.1
DNA topoisomerase (ATP-hydrolyzing) subunit B [Bartonella capreoli]	Bartonella capreoli	1103	1103	0.97	0.0	69.01	809	WP_208540769.1
DNA topoisomerase (ATP-hydrolyzing) subunit B [Bartonella clarridgeiae]	Bartonella clarridgeiae	1108	1108	0.99	0.0	68.56	809	WP_013544405.1
DNA topoisomerase (ATP-hydrolyzing) subunit B [Bartonella doshiae]	Bartonella doshiae	1097	1097	0.99	0.0	67.99	810	WP_074381173.1
DNA topoisomerase (ATP-hydrolyzing) subunit B [Bartonella doshiae]	Bartonella doshiae	1096	1096	0.99	0.0	67.99	810	WP_004856184.1
DNA topoisomerase (ATP-hydrolyzing) subunit B [Bartonella elizabethae]	Bartonella elizabethae	1114	1114	0.97	0.0	69.42	810	WP_005774964.1
DNA topoisomerase (ATP-hydrolyzing) subunit B [Bartonella elizabethae]	Bartonella elizabethae	1113	1113	0.97	0.0	69.3	810	WP_005774366.1
DNA topoisomerase (ATP-hydrolyzing) subunit B [Bartonella florencae]	Bartonella florencae	1116	1116	0.97	0.0	69.3	810	WP_019219221.1
DNA topoisomerase (ATP-hydrolyzing) subunit B [Bartonella fuyuanensis]	Bartonella fuyuanensis	1106	1106	0.99	0.0	68.11	810	WP_183193546.1
DNA topoisomerase (ATP-hydrolyzing) subunit B [Bartonella gabonensis]	Bartonella gabonensis	1102	1102	0.99	0.0	68.11	810	WP_175868374.1
DNA topoisomerase (ATP-hydrolyzing) subunit B [Bartonella grahamii]	Bartonella grahamii	1113	1113	0.97	0.0	69.3	810	WP_273787518.1
DNA topoisomerase (ATP-hydrolyzing) subunit B [Bartonella grahamii]	Bartonella grahamii	1113	1113	0.97	0.0	69.17	810	WP_012754469.1
DNA topoisomerase (ATP-hydrolyzing) subunit B [Bartonella harrusi]	Bartonella harrusi	1099	1099	0.99	0.0	67.61	810	WP_254770340.1
DNA topoisomerase (ATP-hydrolyzing) subunit B [Bartonella henselae]	Bartonella henselae	1116	1116	0.97	0.0	69.8	810	WP_034447611.1
DNA topoisomerase (ATP-hydrolyzing) subunit B [Bartonella henselae]	Bartonella henselae	1115	1115	0.97	0.0	69.92	810	WP_034454392.1
DNA topoisomerase (ATP-hydrolyzing) subunit B [Bartonella henselae]	Bartonella henselae	1115	1115	0.97	0.0	69.8	810	WP_011180006.1
DNA topoisomerase (ATP-hydrolyzing) subunit B [Bartonella henselae]	Bartonella henselae	1114	1114	0.97	0.0	69.8	810	WP_038525097.1
DNA topoisomerase (ATP-hydrolyzing) subunit B [Bartonella henselae]	Bartonella henselae	1111	1111	0.97	0.0	69.67	810	WP_038486636.1
DNA topoisomerase (ATP-hydrolyzing) subunit B [Bartonella koehlerae]	Bartonella koehlerae	1114	1114	0.97	0.0	69.3	810	WP_034458149.1
DNA topoisomerase (ATP-hydrolyzing) subunit B [Bartonella kosoyi]	Bartonella kosoyi	1118	1118	1	0.0	68.14	816	WP_120100212.1
DNA topoisomerase (ATP-hydrolyzing) subunit B [Bartonella krasnovii]	Bartonella krasnovii	1123	1123	1	0.0	68.38	816	WP_120121559.1
DNA topoisomerase (ATP-hydrolyzing) subunit B [Bartonella krasnovii]	Bartonella krasnovii	1122	1122	1	0.0	68.38	816	WP_241436718.1
DNA topoisomerase (ATP-hydrolyzing) subunit B [Bartonella machadoae]	Bartonella machadoae	1100	1100	0.99	0.0	67.49	810	WP_241437889.1
DNA topoisomerase (ATP-hydrolyzing) subunit B [Bartonella massiliensis]	Bartonella massiliensis	1108	1108	0.97	0.0	68.67	810	WP_142416176.1
DNA topoisomerase (ATP-hydrolyzing) subunit B [Bartonella mastomydis]	Bartonella mastomydis	1113	1113	0.97	0.0	69.42	810	WP_139412627.1
DNA topoisomerase (ATP-hydrolyzing) subunit B [Bartonella melophagi]	Bartonella melophagi	1105	1105	0.99	0.0	68.19	809	WP_007476234.1
DNA topoisomerase (ATP-hydrolyzing) subunit B [Bartonella phoceensis]	Bartonella phoceensis	1104	1104	0.97	0.0	68.51	810	WP_208435643.1
DNA topoisomerase (ATP-hydrolyzing) subunit B [Bartonella queenslandensis]	Bartonella queenslandensis	1107	1107	0.97	0.0	69.05	810	WP_212111655.1
DNA topoisomerase (ATP-hydrolyzing) subunit B [Bartonella quintana]	Bartonella quintana	1108	1108	0.97	0.0	68.55	810	WP_014923594.1
DNA topoisomerase (ATP-hydrolyzing) subunit B [Bartonella quintana]	Bartonella quintana	1106	1106	0.97	0.0	68.42	810	WP_011178872.1
DNA topoisomerase (ATP-hydrolyzing) subunit B [Bartonella raoultii]	Bartonella raoultii	1111	1111	1	0.0	67.65	810	WP_208441275.1
DNA topoisomerase (ATP-hydrolyzing) subunit B [Bartonella raoultii]	Bartonella raoultii	1110	1110	0.97	0.0	69.05	810	WP_208441357.1
DNA topoisomerase (ATP-hydrolyzing) subunit B [Bartonella raoultii]	Bartonella raoultii	1087	1087	0.98	0.0	66.96	810	WP_220716625.1
DNA topoisomerase (ATP-hydrolyzing) subunit B [Bartonella rattaustraliani]	Bartonella rattaustraliani	1100	1100	0.97	0.0	68.05	810	WP_019223103.1
DNA topoisomerase (ATP-hydrolyzing) subunit B [Bartonella rattimassiliensis]	Bartonella rattimassiliensis	1112	1112	0.97	0.0	69.17	810	WP_007347298.1
DNA topoisomerase (ATP-hydrolyzing) subunit B [Bartonella refiksaydamii]	Bartonella refiksaydamii	1107	1107	0.97	0.0	68.55	810	WP_156850633.1
DNA topoisomerase (ATP-hydrolyzing) subunit B [Bartonella rochalimae]	Bartonella rochalimae	1116	1116	0.99	0.0	68.69	809	WP_035006374.1
DNA topoisomerase (ATP-hydrolyzing) subunit B [Bartonella saheliensis]	Bartonella saheliensis	1112	1112	0.97	0.0	69.17	810	WP_144753316.1
DNA topoisomerase (ATP-hydrolyzing) subunit B [Bartonella schoenbuchensis]	Bartonella schoenbuchensis	1109	1109	0.99	0.0	68.44	809	WP_078689297.1
DNA topoisomerase (ATP-hydrolyzing) subunit B [Bartonella schoenbuchensis]	Bartonella schoenbuchensis	1108	1108	0.99	0.0	68.44	809	WP_010703204.1
DNA topoisomerase (ATP-hydrolyzing) subunit B [Bartonella senegalensis]	Bartonella senegalensis	1118	1118	0.97	0.0	69.92	810	WP_019220918.1
DNA topoisomerase (ATP-hydrolyzing) subunit B [Bartonella sp. 1-1C]	Bartonella sp. 1-1C	1113	1113	0.99	0.0	68.69	809	WP_100693852.1
DNA topoisomerase (ATP-hydrolyzing) subunit B [Bartonella sp. 220B]	Bartonella sp. 220B	1100	1100	0.99	0.0	67.61	810	WP_269029812.1
DNA topoisomerase (ATP-hydrolyzing) subunit B [Bartonella sp. A05]	Bartonella sp. A05	1118	1118	0.99	0.0	68.81	809	WP_269022112.1
DNA topoisomerase (ATP-hydrolyzing) subunit B [Bartonella sp. A1379B]	Bartonella sp. A1379B	1117	1117	0.99	0.0	68.81	809	WP_078692517.1
DNA topoisomerase (ATP-hydrolyzing) subunit B [Bartonella sp. AU15XJBT]	Bartonella sp. AU15XJBT	1118	1118	0.97	0.0	69.42	810	WP_273783225.1
DNA topoisomerase (ATP-hydrolyzing) subunit B [Bartonella sp. AU18XJBT]	Bartonella sp. AU18XJBT	1102	1102	0.97	0.0	68.67	810	WP_273722399.1
DNA topoisomerase (ATP-hydrolyzing) subunit B [Bartonella sp. AU55XJBT]	Bartonella sp. AU55XJBT	1115	1115	0.97	0.0	68.92	810	WP_273757473.1
DNA topoisomerase (ATP-hydrolyzing) subunit B [Bartonella sp. B1098]	Bartonella sp. B1098	1110	1110	0.99	0.0	68.73	810	WP_254473643.1
DNA topoisomerase (ATP-hydrolyzing) subunit B [Bartonella sp. B1099]	Bartonella sp. B1099	1111	1111	0.99	0.0	68.73	810	WP_254492684.1
DNA topoisomerase (ATP-hydrolyzing) subunit B [Bartonella sp. CDC_skunk]	Bartonella sp. CDC_skunk	1120	1120	0.99	0.0	69.06	809	WP_078688170.1
DNA topoisomerase (ATP-hydrolyzing) subunit B [Bartonella sp. CM31XJBT]	Bartonella sp. CM31XJBT	1108	1108	0.97	0.0	69.01	810	WP_273790211.1
DNA topoisomerase (ATP-hydrolyzing) subunit B [Bartonella sp. DB5-6]	Bartonella sp. DB5-6	1106	1106	0.97	0.0	68.42	810	WP_007552280.1
DNA topoisomerase (ATP-hydrolyzing) subunit B [Bartonella sp. F02]	Bartonella sp. F02	1131	1131	0.99	0.0	69.06	809	WP_269020098.1
DNA topoisomerase (ATP-hydrolyzing) subunit B [Bartonella sp. G70]	Bartonella sp. G70	1106	1106	0.99	0.0	68.44	809	WP_249674144.1
DNA topoisomerase (ATP-hydrolyzing) subunit B [Bartonella sp. M0177]	Bartonella sp. M0177	1137	1137	0.98	0.0	70.27	809	WP_198253388.1
DNA topoisomerase (ATP-hydrolyzing) subunit B [Bartonella sp. M0283]	Bartonella sp. M0283	1135	1135	0.98	0.0	70.27	809	WP_198234859.1
DNA topoisomerase (ATP-hydrolyzing) subunit B [Bartonella sp. ML70XJBT]	Bartonella sp. ML70XJBT	1117	1117	1	0.0	68.14	816	WP_273788799.1
DNA topoisomerase (ATP-hydrolyzing) subunit B [Bartonella sp. ML70XJBT.G]	Bartonella sp. ML70XJBT.G	1115	1115	0.97	0.0	68.92	810	WP_273759040.1
DNA topoisomerase (ATP-hydrolyzing) subunit B [Bartonella sp. MM73XJBT]	Bartonella sp. MM73XJBT	1115	1115	0.99	0.0	68.36	810	WP_273756986.1
DNA topoisomerase (ATP-hydrolyzing) subunit B [Bartonella sp. MM73XJBT.G]	Bartonella sp. MM73XJBT.G	1125	1125	1	0.0	68.38	816	WP_273753924.1
DNA topoisomerase (ATP-hydrolyzing) subunit B [Bartonella sp. Raccoon60]	Bartonella sp. Raccoon60	1120	1120	0.99	0.0	69.06	809	WP_078698187.1
DNA topoisomerase (ATP-hydrolyzing) subunit B [Bartonella sp. TP]	Bartonella sp. TP	1078	1078	0.98	0.0	65.47	811	WP_290077220.1
DNA topoisomerase (ATP-hydrolyzing) subunit B [Bartonella sp. WD16.2]	Bartonella sp. WD16.2	1109	1109	0.97	0.0	69.13	809	WP_078706043.1
DNA topoisomerase (ATP-hydrolyzing) subunit B [Bartonella tamiae]	Bartonella tamiae	1145	1145	0.97	0.0	71.52	807	WP_008038169.1
DNA topoisomerase (ATP-hydrolyzing) subunit B [Bartonella taylorii]	Bartonella taylorii	1117	1117	0.97	0.0	68.92	810	WP_004858141.1
DNA topoisomerase (ATP-hydrolyzing) subunit B [Bartonella taylorii]	Bartonella taylorii	1117	1117	0.97	0.0	68.92	810	WP_078692042.1
DNA topoisomerase (ATP-hydrolyzing) subunit B [Bartonella taylorii]	Bartonella taylorii	1113	1113	0.97	0.0	68.8	810	WP_208433706.1
DNA topoisomerase (ATP-hydrolyzing) subunit B [Bartonella taylorii]	Bartonella taylorii	1113	1113	0.99	0.0	68.11	810	WP_208437180.1
DNA topoisomerase (ATP-hydrolyzing) subunit B [Bartonella tribocorum]	Bartonella tribocorum	1114	1114	1	0.0	67.89	816	WP_012230336.1
DNA topoisomerase (ATP-hydrolyzing) subunit B [Bartonella tribocorum]	Bartonella tribocorum	1112	1112	1	0.0	67.65	816	WP_100129822.1
DNA topoisomerase (ATP-hydrolyzing) subunit B [Bartonella tribocorum]	Bartonella tribocorum	1108	1108	1	0.0	67.89	816	WP_100128142.1
DNA topoisomerase (ATP-hydrolyzing) subunit B [Bartonella vinsonii]	Bartonella vinsonii	1111	1111	0.97	0.0	68.67	810	WP_004862372.1
DNA topoisomerase (ATP-hydrolyzing) subunit B [Bartonella vinsonii]	Bartonella vinsonii	1110	1110	0.97	0.0	68.55	810	WP_004865938.1
DNA topoisomerase (ATP-hydrolyzing) subunit B [Bartonella vinsonii]	Bartonella vinsonii	1106	1106	0.97	0.0	68.3	810	WP_126602198.1
DNA topoisomerase (ATP-hydrolyzing) subunit B [Bartonella vinsonii]	Bartonella vinsonii	1105	1105	0.97	0.0	68.21	810	WP_010704538.1
DNA topoisomerase (ATP-hydrolyzing) subunit B [Bartonella vinsonii]	Bartonella vinsonii	1104	1104	0.97	0.0	68.21	810	WP_015398682.1
DNA topoisomerase (ATP-hydrolyzing) subunit B [Bartonella washoeensis]	Bartonella washoeensis	1113	1113	0.97	0.0	68.92	810	WP_006923706.1
DNA topoisomerase (ATP-hydrolyzing) subunit B [Bartonella washoeensis]	Bartonella washoeensis	1110	1110	0.97	0.0	68.67	810	WP_006925844.1		116
DNA topoisomerase (ATP-hydrolyzing) subunit B [Bauldia litoralis]	Bauldia litoralis	1161	1161	0.97	0.0	72.93	821	WP_090880394.1
DNA topoisomerase (ATP-hydrolyzing) subunit B [Bauldia sp.]	Bauldia sp.	1122	1122	0.97	0.0	70.95	821	WP_291745871.1
DNA topoisomerase (ATP-hydrolyzing) subunit B [unclassified Beijerinckia]	Beijerinckia	1162	1162	1	0.0	71.78	813	WP_090706098.1
DNA topoisomerase (ATP-hydrolyzing) subunit B [Beijerinckia indica]	Beijerinckia indica	1119	1119	0.99	0.0	70.13	817	WP_012383826.1
DNA topoisomerase (ATP-hydrolyzing) subunit B [Beijerinckia mobilis]	Beijerinckia mobilis	1129	1129	0.99	0.0	70.83	817	WP_034993817.1
DNA topoisomerase (ATP-hydrolyzing) subunit B [Beijerinckia sp. L45]	Beijerinckia sp. L45	1139	1139	0.97	0.0	70.73	822	WP_158809230.1		4	70.8675	0.682367
DNA topoisomerase (ATP-hydrolyzing) subunit B [Blastochloris sulfoviridis]	Blastochloris sulfoviridis	1232	1232	1	0.0	77.55	808	WP_150096309.1
DNA topoisomerase (ATP-hydrolyzing) subunit B [Blastochloris tepida]	Blastochloris tepida	1231	1231	1	0.0	77.06	808	WP_126401276.1
DNA topoisomerase (ATP-hydrolyzing) subunit B [Blastochloris viridis]	Blastochloris viridis	1236	1236	1	0.0	76.69	808	WP_055036317.1
DNA topoisomerase (ATP-hydrolyzing) subunit B [Bosea]	Bosea	1201	1201	0.98	0.0	74.88	812	WP_257733239.1
DNA topoisomerase (ATP-hydrolyzing) subunit B [unclassified Bosea (in: a-proteobacteria)]	Bosea (in: a-proteobacteria)	1202	1202	0.97	0.0	75.09	812	WP_126114489.1
DNA topoisomerase (ATP-hydrolyzing) subunit B [unclassified Bosea (in: a-proteobacteria)]	Bosea (in: a-proteobacteria)	1195	1195	0.97	0.0	74.84	812	WP_152016171.1
DNA topoisomerase (ATP-hydrolyzing) subunit B [unclassified Bosea (in: a-proteobacteria)]	Bosea (in: a-proteobacteria)	1189	1189	0.98	0.0	75.25	812	WP_291662795.1
DNA topoisomerase (ATP-hydrolyzing) subunit B [unclassified Bosea (in: a-proteobacteria)]	Bosea (in: a-proteobacteria)	1186	1186	0.98	0.0	74.13	812	WP_076439959.1
DNA topoisomerase (ATP-hydrolyzing) subunit B [Bosea caraganae]	Bosea caraganae	1216	1216	0.97	0.0	76.16	805	WP_114828638.1
DNA topoisomerase (ATP-hydrolyzing) subunit B [Bosea lathyri]	Bosea lathyri	1204	1204	0.97	0.0	75.53	807	WP_103873155.1
DNA topoisomerase (ATP-hydrolyzing) subunit B [Bosea lupini]	Bosea lupini	1191	1191	0.97	0.0	74.97	812	WP_091835087.1
DNA topoisomerase (ATP-hydrolyzing) subunit B [Bosea minatitlanensis]	Bosea minatitlanensis	1184	1184	0.98	0.0	75.12	812	WP_158444275.1
DNA topoisomerase (ATP-hydrolyzing) subunit B [Bosea psychrotolerans]	Bosea psychrotolerans	1184	1184	0.97	0.0	75.53	806	WP_103719275.1
DNA topoisomerase (ATP-hydrolyzing) subunit B [Bosea robiniae]	Bosea robiniae	1202	1202	0.98	0.0	74.88	812	WP_091857318.1
DNA topoisomerase (ATP-hydrolyzing) subunit B [Bosea sp. (in: a-proteobacteria)]	Bosea sp. (in: a-proteobacteria)	1206	1206	0.97	0.0	75.81	812	WP_305681073.1
DNA topoisomerase (ATP-hydrolyzing) subunit B [Bosea sp. (in: a-proteobacteria)]	Bosea sp. (in: a-proteobacteria)	1204	1204	0.97	0.0	75.91	807	WP_291635789.1
DNA topoisomerase (ATP-hydrolyzing) subunit B [Bosea sp. (in: a-proteobacteria)]	Bosea sp. (in: a-proteobacteria)	1203	1203	0.97	0.0	75.78	807	WP_291646103.1
DNA topoisomerase (ATP-hydrolyzing) subunit B [Bosea sp. (in: a-proteobacteria)]	Bosea sp. (in: a-proteobacteria)	1197	1197	1	0.0	74.15	812	WP_291655664.1
DNA topoisomerase (ATP-hydrolyzing) subunit B [Bosea sp. (in: a-proteobacteria)]	Bosea sp. (in: a-proteobacteria)	1187	1187	0.98	0.0	75.12	812	WP_291665776.1
DNA topoisomerase (ATP-hydrolyzing) subunit B [Bosea sp. (in: a-proteobacteria)]	Bosea sp. (in: a-proteobacteria)	1187	1187	0.97	0.0	75.69	812	WP_267520661.1
DNA topoisomerase (ATP-hydrolyzing) subunit B [Bosea sp. (in: a-proteobacteria)]	Bosea sp. (in: a-proteobacteria)	1184	1184	0.97	0.0	75.56	812	WP_305691415.1
DNA topoisomerase (ATP-hydrolyzing) subunit B [Bosea sp. (in: a-proteobacteria)]	Bosea sp. (in: a-proteobacteria)	1180	1180	0.98	0.0	74.63	812	WP_297251482.1
DNA topoisomerase (ATP-hydrolyzing) subunit B [Bosea sp. 117]	Bosea sp. 117	1177	1177	1	0.0	73.93	813	WP_029354327.1
DNA topoisomerase (ATP-hydrolyzing) subunit B [Bosea sp. 124]	Bosea sp. 124	1196	1196	0.97	0.0	75.94	812	WP_108045908.1
DNA topoisomerase (ATP-hydrolyzing) subunit B [Bosea sp. 685]	Bosea sp. 685	1186	1186	0.97	0.0	75.53	806	WP_311912090.1
DNA topoisomerase (ATP-hydrolyzing) subunit B [Bosea sp. AAP35]	Bosea sp. AAP35	1188	1188	0.97	0.0	75.94	812	WP_054142657.1
DNA topoisomerase (ATP-hydrolyzing) subunit B [Bosea sp. AK1]	Bosea sp. AK1	1203	1203	0.98	0.0	74.88	812	WP_113586146.1
DNA topoisomerase (ATP-hydrolyzing) subunit B [Bosea sp. ANAM02]	Bosea sp. ANAM02	1186	1186	0.98	0.0	74.88	812	WP_173042970.1
DNA topoisomerase (ATP-hydrolyzing) subunit B [Bosea sp. AS-1]	Bosea sp. AS-1	1182	1182	0.98	0.0	75	812	WP_089173034.1
DNA topoisomerase (ATP-hydrolyzing) subunit B [Bosea sp. ASV33]	Bosea sp. ASV33	1195	1195	0.98	0.0	74.38	812	WP_199084941.1
DNA topoisomerase (ATP-hydrolyzing) subunit B [Bosea sp. BE125]	Bosea sp. BE125	1187	1187	0.97	0.0	75.66	806	WP_310155897.1
DNA topoisomerase (ATP-hydrolyzing) subunit B [Bosea sp. BH3]	Bosea sp. BH3	1177	1177	0.98	0.0	74.5	812	WP_262332161.1
DNA topoisomerase (ATP-hydrolyzing) subunit B [Bosea sp. BIWAKO-01]	Bosea sp. BIWAKO-01	1185	1185	0.97	0.0	75.41	806	WP_069878399.1
DNA topoisomerase (ATP-hydrolyzing) subunit B [Bosea sp. BK604]	Bosea sp. BK604	1214	1214	0.97	0.0	76.26	805	WP_131855277.1
DNA topoisomerase (ATP-hydrolyzing) subunit B [Bosea sp. CRIB-10]	Bosea sp. CRIB-10	1196	1196	0.97	0.0	75.31	810	WP_092157933.1
DNA topoisomerase (ATP-hydrolyzing) subunit B [Bosea sp. CS1GBMeth4]	Bosea sp. CS1GBMeth4	1206	1206	0.97	0.0	75.44	810	WP_186417693.1
DNA topoisomerase (ATP-hydrolyzing) subunit B [Bosea sp. F3-2]	Bosea sp. F3-2	1194	1194	0.98	0.0	75.47	807	WP_149131637.1
DNA topoisomerase (ATP-hydrolyzing) subunit B [Bosea sp. FBZP-16]	Bosea sp. FBZP-16	1196	1196	0.97	0.0	75.09	812	WP_100959962.1
DNA topoisomerase (ATP-hydrolyzing) subunit B [Bosea sp. LC85]	Bosea sp. LC85	1190	1190	0.97	0.0	74.78	806	WP_043234939.1
DNA topoisomerase (ATP-hydrolyzing) subunit B [Bosea sp. Leaf344]	Bosea sp. Leaf344	1217	1217	0.97	0.0	75.81	807	WP_056709527.1
DNA topoisomerase (ATP-hydrolyzing) subunit B [Bosea sp. NBC_00550]	Bosea sp. NBC_00550	1172	1172	0.98	0.0	74.25	812	WP_265051189.1
DNA topoisomerase (ATP-hydrolyzing) subunit B [Bosea sp. OK403]	Bosea sp. OK403	1191	1191	0.97	0.0	75.53	806	WP_092173346.1
DNA topoisomerase (ATP-hydrolyzing) subunit B [Bosea sp. PAMC 26642]	Bosea sp. PAMC 26642	1219	1219	0.97	0.0	76.57	807	WP_066616605.1
DNA topoisomerase (ATP-hydrolyzing) subunit B [Bosea sp. RAC05]	Bosea sp. RAC05	1187	1187	0.97	0.0	75.56	812	WP_069053283.1
DNA topoisomerase (ATP-hydrolyzing) subunit B [Bosea sp. RAC05]	Bosea sp. RAC05	819	819	0.97	0.0	55.24	810	WP_069052615.1
DNA topoisomerase (ATP-hydrolyzing) subunit B [Bosea sp. REN20]	Bosea sp. REN20	1198	1198	0.98	0.0	74.75	812	WP_306227849.1
DNA topoisomerase (ATP-hydrolyzing) subunit B [Bosea sp. Root381]	Bosea sp. Root381	1207	1207	0.97	0.0	75.22	812	WP_056800833.1
DNA topoisomerase (ATP-hydrolyzing) subunit B [Bosea sp. Root483D1]	Bosea sp. Root483D1	1195	1195	0.97	0.0	74.47	812	WP_057188930.1
DNA topoisomerase (ATP-hydrolyzing) subunit B [Bosea sp. Root670]	Bosea sp. Root670	1203	1203	0.98	0.0	74.88	812	WP_061970760.1
DNA topoisomerase (ATP-hydrolyzing) subunit B [Bosea sp. Tri-44]	Bosea sp. Tri-44	1197	1197	0.97	0.0	74.78	810	WP_129159034.1
DNA topoisomerase (ATP-hydrolyzing) subunit B [Bosea sp. UNC402CLCol]	Bosea sp. UNC402CLCol	1181	1181	0.98	0.0	74.63	812	WP_038365008.1
DNA topoisomerase (ATP-hydrolyzing) subunit B [Bosea sp. WAO]	Bosea sp. WAO	1202	1202	0.97	0.0	75.16	807	WP_066476553.1
DNA topoisomerase (ATP-hydrolyzing) subunit B [Bosea sp. ZW T0_25]	Bosea sp. ZW T0_25	1205	1205	0.97	0.0	75.28	807	WP_316020065.1
DNA topoisomerase (ATP-hydrolyzing) subunit B [Bosea spartocytisi]	Bosea spartocytisi	1180	1180	0.98	0.0	74.63	812	WP_191123776.1
DNA topoisomerase (ATP-hydrolyzing) subunit B [Bosea thiooxidans]	Bosea thiooxidans	1191	1191	0.98	0.0	75.37	812	WP_055730038.1
DNA topoisomerase (ATP-hydrolyzing) subunit B [Bosea vaviloviae]	Bosea vaviloviae	1193	1193	0.97	0.0	75.66	806	WP_069693404.1
DNA topoisomerase (ATP-hydrolyzing) subunit B [Bosea vaviloviae]	Bosea vaviloviae	1189	1189	0.97	0.0	75.78	807	WP_054210354.1
DNA topoisomerase (ATP-hydrolyzing) subunit B [Bosea vestrisii]	Bosea vestrisii	1200	1200	0.97	0.0	75.09	812	WP_284167491.1
DNA topoisomerase (ATP-hydrolyzing) subunit B [Bradyrhizobium]	Bradyrhizobium	1408	1408	1	0.0	85.98	811	WP_021077665.1
DNA topoisomerase (ATP-hydrolyzing) subunit B [Bradyrhizobium]	Bradyrhizobium	1404	1404	0.99	0.0	85.96	811	WP_050628711.1
DNA topoisomerase (ATP-hydrolyzing) subunit B [Bradyrhizobium]	Bradyrhizobium	1401	1401	1	0.0	85.36	811	WP_057015330.1
DNA topoisomerase (ATP-hydrolyzing) subunit B [Bradyrhizobium]	Bradyrhizobium	1401	1401	1	0.0	85.49	811	WP_024584557.1
DNA topoisomerase (ATP-hydrolyzing) subunit B [Bradyrhizobium]	Bradyrhizobium	1400	1400	1	0.0	85.24	811	WP_028341393.1
DNA topoisomerase (ATP-hydrolyzing) subunit B [Bradyrhizobium]	Bradyrhizobium	1399	1399	1	0.0	85.36	811	WP_018269243.1
DNA topoisomerase (ATP-hydrolyzing) subunit B [Bradyrhizobium]	Bradyrhizobium	1398	1398	1	0.0	85.36	811	WP_137478461.1
DNA topoisomerase (ATP-hydrolyzing) subunit B [Bradyrhizobium]	Bradyrhizobium	1398	1398	1	0.0	85.24	811	WP_172646289.1
DNA topoisomerase (ATP-hydrolyzing) subunit B [Bradyrhizobium]	Bradyrhizobium	1379	1379	1	0.0	84.26	812	WP_011942537.1
DNA topoisomerase (ATP-hydrolyzing) subunit B [Bradyrhizobium]	Bradyrhizobium	1364	1364	1	0.0	83.89	811	WP_074820691.1
DNA topoisomerase (ATP-hydrolyzing) subunit B [Bradyrhizobium]	Bradyrhizobium	1356	1356	1	0.0	82.66	811	WP_063685894.1
DNA topoisomerase (ATP-hydrolyzing) subunit B [Bradyrhizobium]	Bradyrhizobium	1350	1350	1	0.0	82.78	811	WP_100178560.1
DNA topoisomerase (ATP-hydrolyzing) subunit B [Bradyrhizobium]	Bradyrhizobium	1349	1349	1	0.0	82.78	811	WP_024338513.1
DNA topoisomerase (ATP-hydrolyzing) subunit B [Bradyrhizobium]	Bradyrhizobium	1349	1349	1	0.0	82.53	811	WP_257178959.1
DNA topoisomerase (ATP-hydrolyzing) subunit B [Bradyrhizobium]	Bradyrhizobium	1349	1349	1	0.0	82.53	811	WP_126257040.1
DNA topoisomerase (ATP-hydrolyzing) subunit B [Bradyrhizobium]	Bradyrhizobium	1348	1348	1	0.0	82.16	811	WP_027563957.1
DNA topoisomerase (ATP-hydrolyzing) subunit B [Bradyrhizobium]	Bradyrhizobium	1348	1348	1	0.0	82.9	811	WP_194405106.1
DNA topoisomerase (ATP-hydrolyzing) subunit B [Bradyrhizobium]	Bradyrhizobium	1347	1347	1	0.0	83.15	811	WP_036024084.1
DNA topoisomerase (ATP-hydrolyzing) subunit B [Bradyrhizobium]	Bradyrhizobium	1347	1347	1	0.0	82.41	811	WP_258764337.1
DNA topoisomerase (ATP-hydrolyzing) subunit B [Bradyrhizobium]	Bradyrhizobium	1347	1347	1	0.0	83.03	811	WP_036038672.1
DNA topoisomerase (ATP-hydrolyzing) subunit B [Bradyrhizobium]	Bradyrhizobium	1345	1345	1	0.0	82.9	811	WP_036002622.1
DNA topoisomerase (ATP-hydrolyzing) subunit B [Bradyrhizobium]	Bradyrhizobium	1344	1344	1	0.0	82.9	811	WP_172787970.1
DNA topoisomerase (ATP-hydrolyzing) subunit B [Bradyrhizobium]	Bradyrhizobium	1342	1342	1	0.0	82.53	811	WP_166811927.1
DNA topoisomerase (ATP-hydrolyzing) subunit B [Bradyrhizobium]	Bradyrhizobium	1339	1339	1	0.0	82.29	811	WP_011083645.1
DNA topoisomerase (ATP-hydrolyzing) subunit B [Bradyrhizobium]	Bradyrhizobium	1339	1339	1	0.0	82.16	811	WP_028178120.1
DNA topoisomerase (ATP-hydrolyzing) subunit B [Bradyrhizobium]	Bradyrhizobium	1338	1338	1	0.0	82.53	811	WP_237860560.1
DNA topoisomerase (ATP-hydrolyzing) subunit B [Bradyrhizobium]	Bradyrhizobium	1338	1338	1	0.0	82.04	811	WP_028139542.1
DNA topoisomerase (ATP-hydrolyzing) subunit B [Bradyrhizobium]	Bradyrhizobium	1335	1335	1	0.0	82.16	811	WP_166347611.1
DNA topoisomerase (ATP-hydrolyzing) subunit B [Bradyrhizobium]	Bradyrhizobium	1334	1334	1	0.0	82.16	811	WP_063980103.1
DNA topoisomerase (ATP-hydrolyzing) subunit B [Bradyrhizobium]	Bradyrhizobium	1333	1333	1	0.0	82.41	811	WP_166467691.1
DNA topoisomerase (ATP-hydrolyzing) subunit B [Bradyrhizobium]	Bradyrhizobium	1333	1333	1	0.0	82.16	811	WP_085405072.1
DNA topoisomerase (ATP-hydrolyzing) subunit B [Bradyrhizobium]	Bradyrhizobium	1332	1332	1	0.0	82.29	811	WP_018455834.1
DNA topoisomerase (ATP-hydrolyzing) subunit B [Bradyrhizobium]	Bradyrhizobium	1332	1332	1	0.0	82.29	811	WP_007603802.1
DNA topoisomerase (ATP-hydrolyzing) subunit B [Bradyrhizobium]	Bradyrhizobium	1332	1332	1	0.0	82.04	811	WP_028154288.1
DNA topoisomerase (ATP-hydrolyzing) subunit B [Bradyrhizobium]	Bradyrhizobium	1330	1330	1	0.0	82.16	811	WP_211383936.1
DNA topoisomerase (ATP-hydrolyzing) subunit B [unclassified Bradyrhizobium]	Bradyrhizobium	1411	1411	1	0.0	86.1	811	WP_212275782.1
DNA topoisomerase (ATP-hydrolyzing) subunit B [unclassified Bradyrhizobium]	Bradyrhizobium	1409	1409	1	0.0	86.1	811	WP_212209927.1
DNA topoisomerase (ATP-hydrolyzing) subunit B [unclassified Bradyrhizobium]	Bradyrhizobium	1409	1409	1	0.0	85.73	811	WP_280974609.1
DNA topoisomerase (ATP-hydrolyzing) subunit B [unclassified Bradyrhizobium]	Bradyrhizobium	1408	1408	1	0.0	85.98	811	WP_212312339.1
DNA topoisomerase (ATP-hydrolyzing) subunit B [unclassified Bradyrhizobium]	Bradyrhizobium	1405	1405	1	0.0	85.49	811	WP_280981928.1
DNA topoisomerase (ATP-hydrolyzing) subunit B [unclassified Bradyrhizobium]	Bradyrhizobium	1405	1405	1	0.0	85.98	811	WP_212263216.1
DNA topoisomerase (ATP-hydrolyzing) subunit B [unclassified Bradyrhizobium]	Bradyrhizobium	1402	1402	1	0.0	85.98	811	WP_029079412.1
DNA topoisomerase (ATP-hydrolyzing) subunit B [unclassified Bradyrhizobium]	Bradyrhizobium	1379	1379	1	0.0	84.42	814	WP_211968861.1
DNA topoisomerase (ATP-hydrolyzing) subunit B [unclassified Bradyrhizobium]	Bradyrhizobium	1376	1376	1	0.0	84.13	811	WP_315722956.1
DNA topoisomerase (ATP-hydrolyzing) subunit B [unclassified Bradyrhizobium]	Bradyrhizobium	1375	1375	1	0.0	84.13	811	WP_315780816.1
DNA topoisomerase (ATP-hydrolyzing) subunit B [unclassified Bradyrhizobium]	Bradyrhizobium	1374	1374	1	0.0	84.13	811	WP_284423822.1
DNA topoisomerase (ATP-hydrolyzing) subunit B [unclassified Bradyrhizobium]	Bradyrhizobium	1369	1369	1	0.0	83.64	811	WP_315803891.1
DNA topoisomerase (ATP-hydrolyzing) subunit B [unclassified Bradyrhizobium]	Bradyrhizobium	1367	1367	1	0.0	83.52	811	WP_316215340.1
DNA topoisomerase (ATP-hydrolyzing) subunit B [unclassified Bradyrhizobium]	Bradyrhizobium	1366	1366	1	0.0	83.76	811	WP_315702402.1
DNA topoisomerase (ATP-hydrolyzing) subunit B [unclassified Bradyrhizobium]	Bradyrhizobium	1362	1362	1	0.0	83.64	811	WP_138831833.1
DNA topoisomerase (ATP-hydrolyzing) subunit B [unclassified Bradyrhizobium]	Bradyrhizobium	1361	1361	1	0.0	84.01	811	WP_315758099.1
DNA topoisomerase (ATP-hydrolyzing) subunit B [unclassified Bradyrhizobium]	Bradyrhizobium	1360	1360	1	0.0	83.89	811	WP_315775789.1
DNA topoisomerase (ATP-hydrolyzing) subunit B [unclassified Bradyrhizobium]	Bradyrhizobium	1359	1359	1	0.0	83.89	811	WP_315735528.1
DNA topoisomerase (ATP-hydrolyzing) subunit B [unclassified Bradyrhizobium]	Bradyrhizobium	1358	1358	1	0.0	83.89	811	WP_316173556.1
DNA topoisomerase (ATP-hydrolyzing) subunit B [unclassified Bradyrhizobium]	Bradyrhizobium	1358	1358	1	0.0	83.89	811	WP_315751813.1
DNA topoisomerase (ATP-hydrolyzing) subunit B [unclassified Bradyrhizobium]	Bradyrhizobium	1357	1357	1	0.0	83.76	811	WP_315715018.1
DNA topoisomerase (ATP-hydrolyzing) subunit B [unclassified Bradyrhizobium]	Bradyrhizobium	1357	1357	1	0.0	83.76	811	WP_316187944.1
DNA topoisomerase (ATP-hydrolyzing) subunit B [unclassified Bradyrhizobium]	Bradyrhizobium	1355	1355	1	0.0	82.78	811	WP_027527805.1
DNA topoisomerase (ATP-hydrolyzing) subunit B [unclassified Bradyrhizobium]	Bradyrhizobium	1351	1351	1	0.0	82.41	811	WP_280967354.1
DNA topoisomerase (ATP-hydrolyzing) subunit B [unclassified Bradyrhizobium]	Bradyrhizobium	1349	1349	1	0.0	82.53	811	WP_257197238.1
DNA topoisomerase (ATP-hydrolyzing) subunit B [unclassified Bradyrhizobium]	Bradyrhizobium	1348	1348	1	0.0	82.53	811	WP_035704391.1
DNA topoisomerase (ATP-hydrolyzing) subunit B [unclassified Bradyrhizobium]	Bradyrhizobium	1345	1345	1	0.0	82.66	811	WP_131870373.1
DNA topoisomerase (ATP-hydrolyzing) subunit B [unclassified Bradyrhizobium]	Bradyrhizobium	1344	1344	1	0.0	82.41	811	WP_247282034.1
DNA topoisomerase (ATP-hydrolyzing) subunit B [unclassified Bradyrhizobium]	Bradyrhizobium	1343	1343	1	0.0	82.41	811	WP_194465125.1
DNA topoisomerase (ATP-hydrolyzing) subunit B [unclassified Bradyrhizobium]	Bradyrhizobium	1343	1343	1	0.0	82.66	811	WP_254127089.1
DNA topoisomerase (ATP-hydrolyzing) subunit B [unclassified Bradyrhizobium]	Bradyrhizobium	1341	1341	1	0.0	82.41	811	WP_246928670.1
DNA topoisomerase (ATP-hydrolyzing) subunit B [unclassified Bradyrhizobium]	Bradyrhizobium	1340	1340	1	0.0	82.16	811	WP_247303784.1
DNA topoisomerase (ATP-hydrolyzing) subunit B [unclassified Bradyrhizobium]	Bradyrhizobium	1337	1337	1	0.0	81.8	811	WP_045004980.1
DNA topoisomerase (ATP-hydrolyzing) subunit B [unclassified Bradyrhizobium]	Bradyrhizobium	1337	1337	1	0.0	82.04	811	WP_018319458.1
DNA topoisomerase (ATP-hydrolyzing) subunit B [unclassified Bradyrhizobium]	Bradyrhizobium	1335	1335	1	0.0	82.29	811	WP_247305888.1
DNA topoisomerase (ATP-hydrolyzing) subunit B [unclassified Bradyrhizobium]	Bradyrhizobium	1333	1333	1	0.0	82.16	811	WP_027566101.1
DNA topoisomerase (ATP-hydrolyzing) subunit B [unclassified Bradyrhizobium]	Bradyrhizobium	1333	1333	1	0.0	82.29	811	WP_247285150.1
DNA topoisomerase (ATP-hydrolyzing) subunit B [unclassified Bradyrhizobium]	Bradyrhizobium	1332	1332	1	0.0	82.16	811	WP_247442982.1
DNA topoisomerase (ATP-hydrolyzing) subunit B [unclassified Bradyrhizobium]	Bradyrhizobium	1331	1331	1	0.0	81.8	811	WP_247351534.1
DNA topoisomerase (ATP-hydrolyzing) subunit B [unclassified Bradyrhizobium]	Bradyrhizobium	1331	1331	1	0.0	82.16	811	WP_247383897.1
DNA topoisomerase (ATP-hydrolyzing) subunit B [unclassified Bradyrhizobium]	Bradyrhizobium	1330	1330	1	0.0	82.06	811	WP_247383670.1
DNA topoisomerase (ATP-hydrolyzing) subunit B [Bradyrhizobium acaciae]	Bradyrhizobium acaciae	1403	1403	1	0.0	85.61	811	WP_229197190.1
DNA topoisomerase (ATP-hydrolyzing) subunit B [Bradyrhizobium aeschynomenes]	Bradyrhizobium aeschynomenes	1373	1373	1	0.0	83.89	811	WP_172110527.1
DNA topoisomerase (ATP-hydrolyzing) subunit B [Bradyrhizobium agreste]	Bradyrhizobium agreste	1342	1342	1	0.0	82.29	811	WP_197962734.1
DNA topoisomerase (ATP-hydrolyzing) subunit B [Bradyrhizobium algeriense]	Bradyrhizobium algeriense	1422	1422	1	0.0	87.35	812	WP_108512621.1
DNA topoisomerase (ATP-hydrolyzing) subunit B [Bradyrhizobium altum]	Bradyrhizobium altum	1407	1407	1	0.0	85.98	811	WP_229168078.1
DNA topoisomerase (ATP-hydrolyzing) subunit B [Bradyrhizobium amphicarpaeae]	Bradyrhizobium amphicarpaeae	1339	1339	1	0.0	82.29	811	WP_094894401.1
DNA topoisomerase (ATP-hydrolyzing) subunit B [Bradyrhizobium arachidis]	Bradyrhizobium arachidis	1353	1353	1	0.0	82.66	811	WP_258768072.1
DNA topoisomerase (ATP-hydrolyzing) subunit B [Bradyrhizobium archetypum]	Bradyrhizobium archetypum	1421	1421	1	0.0	86.22	811	WP_171712866.1
DNA topoisomerase (ATP-hydrolyzing) subunit B [Bradyrhizobium australafricanum]	Bradyrhizobium australafricanum	1399	1399	1	0.0	85.24	811	WP_283065984.1
DNA topoisomerase (ATP-hydrolyzing) subunit B [Bradyrhizobium australiense]	Bradyrhizobium australiense	1415	1415	1	0.0	85.98	811	WP_171578925.1
DNA topoisomerase (ATP-hydrolyzing) subunit B [Bradyrhizobium barranii]	Bradyrhizobium barranii	1332	1332	1	0.0	82.16	811	WP_166066141.1
DNA topoisomerase (ATP-hydrolyzing) subunit B [Bradyrhizobium betae]	Bradyrhizobium betae	1339	1339	1	0.0	82.66	811	WP_129270523.1
DNA topoisomerase (ATP-hydrolyzing) subunit B [Bradyrhizobium betae]	Bradyrhizobium betae	1334	1334	1	0.0	82.41	811	WP_151645570.1
DNA topoisomerase (ATP-hydrolyzing) subunit B [Bradyrhizobium cajani]	Bradyrhizobium cajani	1345	1345	1	0.0	82.9	811	WP_157337079.1
DNA topoisomerase (ATP-hydrolyzing) subunit B [Bradyrhizobium campsiandrae]	Bradyrhizobium campsiandrae	1357	1357	1	0.0	83.27	811	WP_188099516.1
DNA topoisomerase (ATP-hydrolyzing) subunit B [Bradyrhizobium canariense]	Bradyrhizobium canariense	1425	1425	1	0.0	86.72	811	WP_100385136.1
DNA topoisomerase (ATP-hydrolyzing) subunit B [Bradyrhizobium canariense]	Bradyrhizobium canariense	1333	1333	1	0.0	82.53	811	WP_219679906.1
DNA topoisomerase (ATP-hydrolyzing) subunit B [Bradyrhizobium canariense]	Bradyrhizobium canariense	1327	1327	1	0.0	81.92	811	WP_211395173.1
DNA topoisomerase (ATP-hydrolyzing) subunit B [Bradyrhizobium cenepequi]	Bradyrhizobium cenepequi	1373	1373	1	0.0	84.13	811	WP_225704173.1
DNA topoisomerase (ATP-hydrolyzing) subunit B [Bradyrhizobium centrolobii]	Bradyrhizobium centrolobii	1353	1353	1	0.0	82.41	811	WP_063701686.1
DNA topoisomerase (ATP-hydrolyzing) subunit B [Bradyrhizobium commune]	Bradyrhizobium commune	1338	1338	1	0.0	82.53	811	WP_195801291.1
DNA topoisomerase (ATP-hydrolyzing) subunit B [Bradyrhizobium cosmicum]	Bradyrhizobium cosmicum	1344	1344	1	0.0	83.03	811	WP_314954327.1
DNA topoisomerase (ATP-hydrolyzing) subunit B [Bradyrhizobium cosmicum]	Bradyrhizobium cosmicum	1333	1333	1	0.0	82.41	811	WP_014438652.1
DNA topoisomerase (ATP-hydrolyzing) subunit B [Bradyrhizobium cosmicum]	Bradyrhizobium cosmicum	1332	1332	1	0.0	82.29	811	WP_143842716.1
DNA topoisomerase (ATP-hydrolyzing) subunit B [Bradyrhizobium cytisi]	Bradyrhizobium cytisi	1335	1335	1	0.0	82.16	811	WP_148750899.1
DNA topoisomerase (ATP-hydrolyzing) subunit B [Bradyrhizobium daqingense]	Bradyrhizobium daqingense	1344	1344	1	0.0	82.66	811	WP_145630547.1
DNA topoisomerase (ATP-hydrolyzing) subunit B [Bradyrhizobium denitrificans]	Bradyrhizobium denitrificans	1381	1381	1	0.0	84.38	812	WP_250172887.1
DNA topoisomerase (ATP-hydrolyzing) subunit B [Bradyrhizobium diazoefficiens]	Bradyrhizobium diazoefficiens	1351	1351	1	0.0	83.03	811	WP_200297146.1
DNA topoisomerase (ATP-hydrolyzing) subunit B [Bradyrhizobium diazoefficiens]	Bradyrhizobium diazoefficiens	1350	1350	1	0.0	82.9	811	WP_200452230.1
DNA topoisomerase (ATP-hydrolyzing) subunit B [Bradyrhizobium diazoefficiens]	Bradyrhizobium diazoefficiens	1343	1343	1	0.0	82.04	811	WP_200514035.1
DNA topoisomerase (ATP-hydrolyzing) subunit B [Bradyrhizobium diazoefficiens]	Bradyrhizobium diazoefficiens	1343	1343	1	0.0	82.9	811	WP_200470757.1
DNA topoisomerase (ATP-hydrolyzing) subunit B [Bradyrhizobium diazoefficiens]	Bradyrhizobium diazoefficiens	1340	1340	1	0.0	82.16	811	WP_200496811.1
DNA topoisomerase (ATP-hydrolyzing) subunit B [Bradyrhizobium diazoefficiens]	Bradyrhizobium diazoefficiens	1339	1339	1	0.0	82.78	811	WP_212083504.1
DNA topoisomerase (ATP-hydrolyzing) subunit B [Bradyrhizobium diazoefficiens]	Bradyrhizobium diazoefficiens	1337	1337	1	0.0	82.16	811	WP_304550066.1
DNA topoisomerase (ATP-hydrolyzing) subunit B [Bradyrhizobium diazoefficiens]	Bradyrhizobium diazoefficiens	1337	1337	1	0.0	82.16	811	WP_211388187.1
DNA topoisomerase (ATP-hydrolyzing) subunit B [Bradyrhizobium diazoefficiens]	Bradyrhizobium diazoefficiens	1335	1335	1	0.0	81.92	811	WP_212075473.1
DNA topoisomerase (ATP-hydrolyzing) subunit B [Bradyrhizobium diazoefficiens]	Bradyrhizobium diazoefficiens	1332	1332	1	0.0	82.16	811	WP_211380448.1
DNA topoisomerase (ATP-hydrolyzing) subunit B [Bradyrhizobium diversitatis]	Bradyrhizobium diversitatis	1346	1346	1	0.0	82.78	811	WP_197965362.1
DNA topoisomerase (ATP-hydrolyzing) subunit B [Bradyrhizobium elkanii]	Bradyrhizobium elkanii	1400	1400	1	0.0	85.24	811	WP_069278974.1
DNA topoisomerase (ATP-hydrolyzing) subunit B [Bradyrhizobium elkanii]	Bradyrhizobium elkanii	1398	1398	1	0.0	85.36	811	WP_304497852.1
DNA topoisomerase (ATP-hydrolyzing) subunit B [Bradyrhizobium elkanii]	Bradyrhizobium elkanii	1397	1397	1	0.0	85.24	811	WP_253593902.1
DNA topoisomerase (ATP-hydrolyzing) subunit B [Bradyrhizobium elkanii]	Bradyrhizobium elkanii	1397	1397	1	0.0	85.12	811	WP_212057904.1
DNA topoisomerase (ATP-hydrolyzing) subunit B [Bradyrhizobium elkanii]	Bradyrhizobium elkanii	1396	1396	1	0.0	84.99	811	WP_038382560.1
DNA topoisomerase (ATP-hydrolyzing) subunit B [Bradyrhizobium elkanii]	Bradyrhizobium elkanii	1347	1347	1	0.0	82.29	811	WP_028162530.1
DNA topoisomerase (ATP-hydrolyzing) subunit B [Bradyrhizobium embrapense]	Bradyrhizobium embrapense	1407	1407	1	0.0	85.85	811	WP_063695629.1
DNA topoisomerase (ATP-hydrolyzing) subunit B [Bradyrhizobium erythrophlei]	Bradyrhizobium erythrophlei	1452	1452	1	0.0	88.19	813	WP_079606430.1
DNA topoisomerase (ATP-hydrolyzing) subunit B [Bradyrhizobium erythrophlei]	Bradyrhizobium erythrophlei	1451	1451	1	0.0	88.19	813	WP_079565654.1
DNA topoisomerase (ATP-hydrolyzing) subunit B [Bradyrhizobium erythrophlei]	Bradyrhizobium erythrophlei	1425	1425	1	0.0	86.96	813	WP_072818811.1
DNA topoisomerase (ATP-hydrolyzing) subunit B [Bradyrhizobium erythrophlei]	Bradyrhizobium erythrophlei	1409	1409	1	0.0	85.98	811	WP_092120563.1
DNA topoisomerase (ATP-hydrolyzing) subunit B [Bradyrhizobium forestalis]	Bradyrhizobium forestalis	1352	1352	1	0.0	82.78	811	WP_100236176.1
DNA topoisomerase (ATP-hydrolyzing) subunit B [Bradyrhizobium frederickii]	Bradyrhizobium frederickii	1354	1354	1	0.0	82.78	811	WP_135163539.1
DNA topoisomerase (ATP-hydrolyzing) subunit B [Bradyrhizobium genosp. L]	Bradyrhizobium genosp. L	1397	1397	1	0.0	85.49	811	WP_195786634.1
DNA topoisomerase (ATP-hydrolyzing) subunit B [Bradyrhizobium genosp. SA-3]	Bradyrhizobium genosp. SA-3	1349	1349	1	0.0	82.53	811	WP_130212287.1
DNA topoisomerase (ATP-hydrolyzing) subunit B [Bradyrhizobium glycinis]	Bradyrhizobium glycinis	1344	1344	1	0.0	82.53	811	WP_197951880.1
DNA topoisomerase (ATP-hydrolyzing) subunit B [Bradyrhizobium guangdongense]	Bradyrhizobium guangdongense	1357	1357	0.99	0.0	83	811	WP_140978203.1
DNA topoisomerase (ATP-hydrolyzing) subunit B [Bradyrhizobium guangdongense]	Bradyrhizobium guangdongense	1349	1349	1	0.0	82.41	811	WP_158667940.1
DNA topoisomerase (ATP-hydrolyzing) subunit B [Bradyrhizobium guangdongense]	Bradyrhizobium guangdongense	1342	1342	1	0.0	82.41	811	WP_128963059.1
DNA topoisomerase (ATP-hydrolyzing) subunit B [Bradyrhizobium guangxiense]	Bradyrhizobium guangxiense	1352	1352	1	0.0	82.9	811	WP_128928590.1
DNA topoisomerase (ATP-hydrolyzing) subunit B [Bradyrhizobium guangzhouense]	Bradyrhizobium guangzhouense	1344	1344	1	0.0	82.66	811	WP_128959452.1
DNA topoisomerase (ATP-hydrolyzing) subunit B [Bradyrhizobium guangzhouense]	Bradyrhizobium guangzhouense	1342	1342	1	0.0	82.53	811	WP_128948698.1
DNA topoisomerase (ATP-hydrolyzing) subunit B [Bradyrhizobium hereditatis]	Bradyrhizobium hereditatis	1356	1356	1	0.0	83.03	811	WP_225678329.1
DNA topoisomerase (ATP-hydrolyzing) subunit B [Bradyrhizobium hipponense]	Bradyrhizobium hipponense	1327	1327	1	0.0	82.06	811	WP_148737081.1
DNA topoisomerase (ATP-hydrolyzing) subunit B [Bradyrhizobium huanghuaihaiense]	Bradyrhizobium huanghuaihaiense	1348	1348	1	0.0	83.03	811	WP_018644230.1
DNA topoisomerase (ATP-hydrolyzing) subunit B [Bradyrhizobium icense]	Bradyrhizobium icense	1416	1416	1	0.0	85.61	811	WP_065726297.1
DNA topoisomerase (ATP-hydrolyzing) subunit B [Bradyrhizobium iriomotense]	Bradyrhizobium iriomotense	1355	1355	1	0.0	82.9	811	WP_211414925.1
DNA topoisomerase (ATP-hydrolyzing) subunit B [Bradyrhizobium iriomotense]	Bradyrhizobium iriomotense	1347	1347	1	0.0	82.9	811	WP_211403464.1
DNA topoisomerase (ATP-hydrolyzing) subunit B [Bradyrhizobium iriomotense]	Bradyrhizobium iriomotense	1344	1344	1	0.0	82.16	811	WP_284261218.1
DNA topoisomerase (ATP-hydrolyzing) subunit B [Bradyrhizobium ivorense]	Bradyrhizobium ivorense	1385	1385	1	0.0	84.26	811	WP_229175958.1
DNA topoisomerase (ATP-hydrolyzing) subunit B [Bradyrhizobium ivorense]	Bradyrhizobium ivorense	1383	1383	1	0.0	84.01	811	WP_139479316.1
DNA topoisomerase (ATP-hydrolyzing) subunit B [Bradyrhizobium japonicum]	Bradyrhizobium japonicum	1350	1350	1	0.0	82.78	811	WP_212095262.1
DNA topoisomerase (ATP-hydrolyzing) subunit B [Bradyrhizobium japonicum]	Bradyrhizobium japonicum	1350	1350	1	0.0	82.78	811	WP_014491007.1
DNA topoisomerase (ATP-hydrolyzing) subunit B [Bradyrhizobium japonicum]	Bradyrhizobium japonicum	1349	1349	1	0.0	82.78	811	WP_028155371.1
DNA topoisomerase (ATP-hydrolyzing) subunit B [Bradyrhizobium japonicum]	Bradyrhizobium japonicum	1349	1349	1	0.0	82.66	811	WP_259223027.1
DNA topoisomerase (ATP-hydrolyzing) subunit B [Bradyrhizobium japonicum]	Bradyrhizobium japonicum	1349	1349	1	0.0	82.53	811	WP_028133682.1
DNA topoisomerase (ATP-hydrolyzing) subunit B [Bradyrhizobium japonicum]	Bradyrhizobium japonicum	1348	1348	1	0.0	82.66	811	WP_304492137.1
DNA topoisomerase (ATP-hydrolyzing) subunit B [Bradyrhizobium japonicum]	Bradyrhizobium japonicum	1348	1348	1	0.0	82.66	811	WP_041957144.1
DNA topoisomerase (ATP-hydrolyzing) subunit B [Bradyrhizobium japonicum]	Bradyrhizobium japonicum	1344	1344	1	0.0	82.9	811	WP_212372768.1
DNA topoisomerase (ATP-hydrolyzing) subunit B [Bradyrhizobium japonicum]	Bradyrhizobium japonicum	1336	1336	1	0.0	82.66	811	WP_212279974.1
DNA topoisomerase (ATP-hydrolyzing) subunit B [Bradyrhizobium japonicum]	Bradyrhizobium japonicum	1331	1331	1	0.0	82.04	811	WP_231143723.1
DNA topoisomerase (ATP-hydrolyzing) subunit B [Bradyrhizobium jicamae]	Bradyrhizobium jicamae	1399	1399	1	0.0	85.98	811	WP_057837655.1
DNA topoisomerase (ATP-hydrolyzing) subunit B [Bradyrhizobium jicamae]	Bradyrhizobium jicamae	1380	1380	1	0.0	84.13	811	WP_212365031.1
DNA topoisomerase (ATP-hydrolyzing) subunit B [Bradyrhizobium jicamae]	Bradyrhizobium jicamae	1367	1367	0.99	0.0	84.11	811	WP_212392862.1
DNA topoisomerase (ATP-hydrolyzing) subunit B [Bradyrhizobium lablabi]	Bradyrhizobium lablabi	1458	1458	1	0.0	88.56	813	WP_079540120.1
DNA topoisomerase (ATP-hydrolyzing) subunit B [Bradyrhizobium lablabi]	Bradyrhizobium lablabi	1434	1434	1	0.0	87.58	813	WP_212225667.1
DNA topoisomerase (ATP-hydrolyzing) subunit B [Bradyrhizobium lablabi]	Bradyrhizobium lablabi	1404	1404	1	0.0	86.35	811	WP_057862712.1
DNA topoisomerase (ATP-hydrolyzing) subunit B [Bradyrhizobium lablabi]	Bradyrhizobium lablabi	1353	1353	1	0.0	82.9	811	WP_212498501.1
DNA topoisomerase (ATP-hydrolyzing) subunit B [Bradyrhizobium liaoningense]	Bradyrhizobium liaoningense	1357	1357	0.99	0.0	83.25	811	WP_212407857.1
DNA topoisomerase (ATP-hydrolyzing) subunit B [Bradyrhizobium liaoningense]	Bradyrhizobium liaoningense	1350	1350	1	0.0	82.29	811	WP_212243569.1
DNA topoisomerase (ATP-hydrolyzing) subunit B [Bradyrhizobium liaoningense]	Bradyrhizobium liaoningense	1350	1350	1	0.0	83.03	811	WP_212340281.1
DNA topoisomerase (ATP-hydrolyzing) subunit B [Bradyrhizobium liaoningense]	Bradyrhizobium liaoningense	1345	1345	1	0.0	82.9	811	WP_212432991.1
DNA topoisomerase (ATP-hydrolyzing) subunit B [Bradyrhizobium liaoningense]	Bradyrhizobium liaoningense	1342	1342	1	0.0	82.53	811	WP_212305524.1
DNA topoisomerase (ATP-hydrolyzing) subunit B [Bradyrhizobium liaoningense]	Bradyrhizobium liaoningense	1342	1342	1	0.0	82.41	811	WP_212485094.1
DNA topoisomerase (ATP-hydrolyzing) subunit B [Bradyrhizobium liaoningense]	Bradyrhizobium liaoningense	1342	1342	1	0.0	82.78	811	WP_212255607.1
DNA topoisomerase (ATP-hydrolyzing) subunit B [Bradyrhizobium liaoningense]	Bradyrhizobium liaoningense	1341	1341	1	0.0	82.29	811	WP_035677445.1
DNA topoisomerase (ATP-hydrolyzing) subunit B [Bradyrhizobium macuxiense]	Bradyrhizobium macuxiense	1405	1405	0.99	0.0	85.84	811	WP_146986351.1
DNA topoisomerase (ATP-hydrolyzing) subunit B [Bradyrhizobium macuxiense]	Bradyrhizobium macuxiense	1382	1382	1	0.0	84.87	811	WP_066505064.1
DNA topoisomerase (ATP-hydrolyzing) subunit B [Bradyrhizobium manausense]	Bradyrhizobium manausense	1356	1356	1	0.0	82.78	811	WP_212456516.1
DNA topoisomerase (ATP-hydrolyzing) subunit B [Bradyrhizobium manausense]	Bradyrhizobium manausense	1349	1349	1	0.0	82.41	811	WP_212328046.1
DNA topoisomerase (ATP-hydrolyzing) subunit B [Bradyrhizobium manausense]	Bradyrhizobium manausense	1343	1343	1	0.0	82.78	811	WP_057754041.1
DNA topoisomerase (ATP-hydrolyzing) subunit B [Bradyrhizobium manausense]	Bradyrhizobium manausense	1340	1340	1	0.0	82.29	811	WP_212302068.1
DNA topoisomerase (ATP-hydrolyzing) subunit B [Bradyrhizobium manausense]	Bradyrhizobium manausense	1331	1331	1	0.0	82.16	811	WP_212235706.1
DNA topoisomerase (ATP-hydrolyzing) subunit B [Bradyrhizobium mercantei]	Bradyrhizobium mercantei	1395	1395	1	0.0	85.36	811	WP_076863723.1
DNA topoisomerase (ATP-hydrolyzing) subunit B [Bradyrhizobium murdochi]	Bradyrhizobium murdochi	1422	1422	1	0.0	86.35	811	WP_028347808.1
DNA topoisomerase (ATP-hydrolyzing) subunit B [Bradyrhizobium nanningense]	Bradyrhizobium nanningense	1343	1343	1	0.0	82.41	811	WP_128922723.1
DNA topoisomerase (ATP-hydrolyzing) subunit B [Bradyrhizobium neotropicale]	Bradyrhizobium neotropicale	1343	1343	1	0.0	82.29	811	WP_063681385.1
DNA topoisomerase (ATP-hydrolyzing) subunit B [Bradyrhizobium neotropicale]	Bradyrhizobium neotropicale	1337	1337	1	0.0	81.8	811	WP_208823482.1
DNA topoisomerase (ATP-hydrolyzing) subunit B [Bradyrhizobium niftali]	Bradyrhizobium niftali	1335	1335	1	0.0	82.29	811	WP_135175118.1
DNA topoisomerase (ATP-hydrolyzing) subunit B [Bradyrhizobium oligotrophicum]	Bradyrhizobium oligotrophicum	1377	1377	1	0.0	84.64	811	WP_015663170.1
DNA topoisomerase (ATP-hydrolyzing) subunit B [Bradyrhizobium oropedii]	Bradyrhizobium oropedii	1396	1396	1	0.0	85.12	811	WP_229183207.1
DNA topoisomerase (ATP-hydrolyzing) subunit B [Bradyrhizobium ottawaense]	Bradyrhizobium ottawaense	1338	1338	1	0.0	82.04	811	WP_212475301.1
DNA topoisomerase (ATP-hydrolyzing) subunit B [Bradyrhizobium pachyrhizi]	Bradyrhizobium pachyrhizi	1401	1401	1	0.0	85.61	811	WP_283088924.1
DNA topoisomerase (ATP-hydrolyzing) subunit B [Bradyrhizobium pachyrhizi]	Bradyrhizobium pachyrhizi	1399	1399	1	0.0	85.49	811	WP_050383402.1
DNA topoisomerase (ATP-hydrolyzing) subunit B [Bradyrhizobium paxllaeri]	Bradyrhizobium paxllaeri	1397	1397	1	0.0	85.73	811	WP_065756437.1
DNA topoisomerase (ATP-hydrolyzing) subunit B [Bradyrhizobium quebecense]	Bradyrhizobium quebecense	1409	1409	1	0.0	85.98	811	WP_176534715.1
DNA topoisomerase (ATP-hydrolyzing) subunit B [Bradyrhizobium quebecense]	Bradyrhizobium quebecense	1409	1409	1	0.0	86.1	811	WP_207834361.1
DNA topoisomerase (ATP-hydrolyzing) subunit B [Bradyrhizobium retamae]	Bradyrhizobium retamae	1418	1418	1	0.0	86.1	811	WP_057844698.1
DNA topoisomerase (ATP-hydrolyzing) subunit B [Bradyrhizobium rifense]	Bradyrhizobium rifense	1341	1341	1	0.0	82.53	811	WP_148777587.1
DNA topoisomerase (ATP-hydrolyzing) subunit B [Bradyrhizobium sacchari]	Bradyrhizobium sacchari	1353	1353	1	0.0	82.66	811	WP_080133741.1
DNA topoisomerase (ATP-hydrolyzing) subunit B [Bradyrhizobium sediminis]	Bradyrhizobium sediminis	1474	1474	1	0.0	89.3	813	WP_215604137.1
DNA topoisomerase (ATP-hydrolyzing) subunit B [Bradyrhizobium sediminis]	Bradyrhizobium sediminis	1474	1474	1	0.0	89.18	813	WP_215621933.1
DNA topoisomerase (ATP-hydrolyzing) subunit B [Bradyrhizobium sediminis]	Bradyrhizobium sediminis	1474	1474	1	0.0	89.18	813	WP_215613921.1
DNA topoisomerase (ATP-hydrolyzing) subunit B [Bradyrhizobium semiaridum]	Bradyrhizobium semiaridum	1387	1387	1	0.0	84.38	811	WP_225714285.1
DNA topoisomerase (ATP-hydrolyzing) subunit B [Bradyrhizobium septentrionale]	Bradyrhizobium septentrionale	1400	1400	1	0.0	85.85	811	WP_166212562.1
DNA topoisomerase (ATP-hydrolyzing) subunit B [Bradyrhizobium shewense]	Bradyrhizobium shewense	1337	1337	1	0.0	82.04	811	WP_091962129.1
DNA topoisomerase (ATP-hydrolyzing) subunit B [Bradyrhizobium sp.]	Bradyrhizobium sp.	1484	1484	1	0.0	89.79	813	WP_304742977.1
DNA topoisomerase (ATP-hydrolyzing) subunit B [Bradyrhizobium sp.]	Bradyrhizobium sp.	1478	1478	1	0.0	89.42	813	WP_304872859.1
DNA topoisomerase (ATP-hydrolyzing) subunit B [Bradyrhizobium sp.]	Bradyrhizobium sp.	1476	1476	1	0.0	89.3	813	WP_305719651.1
DNA topoisomerase (ATP-hydrolyzing) subunit B [Bradyrhizobium sp.]	Bradyrhizobium sp.	1474	1474	1	0.0	89.42	813	WP_305319125.1
DNA topoisomerase (ATP-hydrolyzing) subunit B [Bradyrhizobium sp.]	Bradyrhizobium sp.	1474	1474	1	0.0	89.42	813	WP_305713086.1
DNA topoisomerase (ATP-hydrolyzing) subunit B [Bradyrhizobium sp.]	Bradyrhizobium sp.	1471	1471	1	0.0	89.18	813	WP_291574972.1
DNA topoisomerase (ATP-hydrolyzing) subunit B [Bradyrhizobium sp.]	Bradyrhizobium sp.	1471	1471	1	0.0	88.81	813	WP_291864093.1
DNA topoisomerase (ATP-hydrolyzing) subunit B [Bradyrhizobium sp.]	Bradyrhizobium sp.	1460	1460	1	0.0	89.18	813	WP_291617409.1
DNA topoisomerase (ATP-hydrolyzing) subunit B [Bradyrhizobium sp.]	Bradyrhizobium sp.	1455	1455	1	0.0	88.31	813	WP_291559598.1
DNA topoisomerase (ATP-hydrolyzing) subunit B [Bradyrhizobium sp.]	Bradyrhizobium sp.	1438	1438	1	0.0	87.21	813	WP_300160632.1
DNA topoisomerase (ATP-hydrolyzing) subunit B [Bradyrhizobium sp.]	Bradyrhizobium sp.	1429	1429	1	0.0	87.33	811	WP_291847798.1
DNA topoisomerase (ATP-hydrolyzing) subunit B [Bradyrhizobium sp.]	Bradyrhizobium sp.	1428	1428	1	0.0	86.72	812	WP_300175840.1
DNA topoisomerase (ATP-hydrolyzing) subunit B [Bradyrhizobium sp.]	Bradyrhizobium sp.	1389	1389	1	0.0	85.12	811	WP_298108238.1
DNA topoisomerase (ATP-hydrolyzing) subunit B [Bradyrhizobium sp.]	Bradyrhizobium sp.	1382	1382	1	0.0	84.75	811	WP_298257639.1
DNA topoisomerase (ATP-hydrolyzing) subunit B [Bradyrhizobium sp.]	Bradyrhizobium sp.	1364	1364	1	0.0	83.03	811	WP_300253624.1
DNA topoisomerase (ATP-hydrolyzing) subunit B [Bradyrhizobium sp.]	Bradyrhizobium sp.	1351	1351	1	0.0	82.41	811	WP_291695469.1
DNA topoisomerase (ATP-hydrolyzing) subunit B [Bradyrhizobium sp.]	Bradyrhizobium sp.	1348	1348	1	0.0	83.66	812	WP_291698517.1
DNA topoisomerase (ATP-hydrolyzing) subunit B [Bradyrhizobium sp.]	Bradyrhizobium sp.	1337	1337	1	0.0	81.43	811	WP_291607967.1
DNA topoisomerase (ATP-hydrolyzing) subunit B [Bradyrhizobium sp.]	Bradyrhizobium sp.	1298	1298	0.94	0.0	84.09	766	WP_316199579.1
DNA topoisomerase (ATP-hydrolyzing) subunit B [Bradyrhizobium sp. 1]	Bradyrhizobium sp. 1	1326	1326	1	0.0	81.67	811	WP_247505315.1
DNA topoisomerase (ATP-hydrolyzing) subunit B [Bradyrhizobium sp. 138]	Bradyrhizobium sp. 138	1344	1344	1	0.0	82.16	811	WP_247556001.1
DNA topoisomerase (ATP-hydrolyzing) subunit B [Bradyrhizobium sp. 139]	Bradyrhizobium sp. 139	1331	1331	1	0.0	82.16	811	WP_247425801.1
DNA topoisomerase (ATP-hydrolyzing) subunit B [Bradyrhizobium sp. 141]	Bradyrhizobium sp. 141	1342	1342	1	0.0	82.04	811	WP_247314403.1
DNA topoisomerase (ATP-hydrolyzing) subunit B [Bradyrhizobium sp. 149]	Bradyrhizobium sp. 149	1334	1334	1	0.0	82.53	811	WP_247496255.1
DNA topoisomerase (ATP-hydrolyzing) subunit B [Bradyrhizobium sp. 157]	Bradyrhizobium sp. 157	1409	1409	1	0.0	85.75	812	WP_247514372.1
DNA topoisomerase (ATP-hydrolyzing) subunit B [Bradyrhizobium sp. 170]	Bradyrhizobium sp. 170	1420	1420	1	0.0	86.73	812	WP_247782094.1
DNA topoisomerase (ATP-hydrolyzing) subunit B [Bradyrhizobium sp. 186]	Bradyrhizobium sp. 186	1333	1333	1	0.0	81.8	811	WP_247987518.1
DNA topoisomerase (ATP-hydrolyzing) subunit B [Bradyrhizobium sp. 190]	Bradyrhizobium sp. 190	1416	1416	1	0.0	86.86	812	WP_247522026.1
DNA topoisomerase (ATP-hydrolyzing) subunit B [Bradyrhizobium sp. 191]	Bradyrhizobium sp. 191	1349	1349	1	0.0	82.9	811	WP_061879884.1
DNA topoisomerase (ATP-hydrolyzing) subunit B [Bradyrhizobium sp. 195]	Bradyrhizobium sp. 195	1343	1343	1	0.0	82.16	811	WP_247970210.1
DNA topoisomerase (ATP-hydrolyzing) subunit B [Bradyrhizobium sp. 197]	Bradyrhizobium sp. 197	1323	1323	1	0.0	81.8	811	WP_247441998.1
DNA topoisomerase (ATP-hydrolyzing) subunit B [Bradyrhizobium sp. 199]	Bradyrhizobium sp. 199	1338	1338	1	0.0	82.41	811	WP_247524128.1
DNA topoisomerase (ATP-hydrolyzing) subunit B [Bradyrhizobium sp. 200]	Bradyrhizobium sp. 200	1406	1406	1	0.0	86.24	812	WP_247833447.1
DNA topoisomerase (ATP-hydrolyzing) subunit B [Bradyrhizobium sp. 21]	Bradyrhizobium sp. 21	1326	1326	1	0.0	81.8	811	WP_247331679.1
DNA topoisomerase (ATP-hydrolyzing) subunit B [Bradyrhizobium sp. 2S1]	Bradyrhizobium sp. 2S1	1400	1400	1	0.0	85.85	811	WP_166300920.1
DNA topoisomerase (ATP-hydrolyzing) subunit B [Bradyrhizobium sp. 40]	Bradyrhizobium sp. 40	1335	1335	1	0.0	82.29	811	WP_247817680.1
DNA topoisomerase (ATP-hydrolyzing) subunit B [Bradyrhizobium sp. 41S5]	Bradyrhizobium sp. 41S5	1407	1407	1	0.0	85.85	811	WP_173639679.1
DNA topoisomerase (ATP-hydrolyzing) subunit B [Bradyrhizobium sp. 76]	Bradyrhizobium sp. 76	1331	1331	1	0.0	82.04	811	WP_247404892.1
DNA topoisomerase (ATP-hydrolyzing) subunit B [Bradyrhizobium sp. A19]	Bradyrhizobium sp. A19	1355	1355	1	0.0	83.76	811	WP_231318069.1
DNA topoisomerase (ATP-hydrolyzing) subunit B [Bradyrhizobium sp. AC87j1]	Bradyrhizobium sp. AC87j1	1337	1337	1	0.0	81.92	811	WP_104464227.1
DNA topoisomerase (ATP-hydrolyzing) subunit B [Bradyrhizobium sp. Ai1a-2]	Bradyrhizobium sp. Ai1a-2	1385	1385	1	0.0	84.13	811	WP_027580899.1
DNA topoisomerase (ATP-hydrolyzing) subunit B [Bradyrhizobium sp. Arg237L]	Bradyrhizobium sp. Arg237L	1340	1340	1	0.0	82.04	811	WP_282531280.1
DNA topoisomerase (ATP-hydrolyzing) subunit B [Bradyrhizobium sp. Arg816]	Bradyrhizobium sp. Arg816	1345	1345	1	0.0	82.04	811	WP_282522636.1
DNA topoisomerase (ATP-hydrolyzing) subunit B [Bradyrhizobium sp. ARR65]	Bradyrhizobium sp. ARR65	1373	1373	1	0.0	83.64	811	WP_024509630.1
DNA topoisomerase (ATP-hydrolyzing) subunit B [Bradyrhizobium sp. AS23.2]	Bradyrhizobium sp. AS23.2	1338	1338	1	0.0	82.41	811	WP_074121939.1
DNA topoisomerase (ATP-hydrolyzing) subunit B [Bradyrhizobium sp. Ash2021]	Bradyrhizobium sp. Ash2021	1356	1356	1	0.0	83.39	811	WP_309180743.1
DNA topoisomerase (ATP-hydrolyzing) subunit B [Bradyrhizobium sp. AT1]	Bradyrhizobium sp. AT1	1335	1335	1	0.0	81.8	811	WP_063199050.1
DNA topoisomerase (ATP-hydrolyzing) subunit B [Bradyrhizobium sp. AUGA SZCCT0222]	Bradyrhizobium sp. AUGA SZCCT0222	1402	1402	1	0.0	85.73	811	WP_212414942.1
DNA topoisomerase (ATP-hydrolyzing) subunit B [Bradyrhizobium sp. AUGA SZCCT0283]	Bradyrhizobium sp. AUGA SZCCT0283	1365	1365	1	0.0	84.5	811	WP_212417071.1
DNA topoisomerase (ATP-hydrolyzing) subunit B [Bradyrhizobium sp. AUGA SZCCT0431]	Bradyrhizobium sp. AUGA SZCCT0431	1401	1401	1	0.0	85.73	811	WP_212440114.1
DNA topoisomerase (ATP-hydrolyzing) subunit B [Bradyrhizobium sp. BL16A]	Bradyrhizobium sp. BL16A	1386	1386	1	0.0	84.6	817	WP_315836287.1
DNA topoisomerase (ATP-hydrolyzing) subunit B [Bradyrhizobium sp. BR 10261]	Bradyrhizobium sp. BR 10261	1348	1348	1	0.0	82.53	811	WP_220004238.1
DNA topoisomerase (ATP-hydrolyzing) subunit B [Bradyrhizobium sp. BR 10289]	Bradyrhizobium sp. BR 10289	1347	1347	1	0.0	82.53	811	WP_220013081.1
DNA topoisomerase (ATP-hydrolyzing) subunit B [Bradyrhizobium sp. BR13661]	Bradyrhizobium sp. BR13661	1335	1335	1	0.0	82.41	811	WP_280709606.1
DNA topoisomerase (ATP-hydrolyzing) subunit B [Bradyrhizobium sp. BRP22]	Bradyrhizobium sp. BRP22	1375	1375	1	0.0	83.52	811	WP_225122909.1
DNA topoisomerase (ATP-hydrolyzing) subunit B [Bradyrhizobium sp. C-145]	Bradyrhizobium sp. C-145	1341	1341	1	0.0	82.16	811	WP_249758862.1
DNA topoisomerase (ATP-hydrolyzing) subunit B [Bradyrhizobium sp. C9]	Bradyrhizobium sp. C9	1410	1410	1	0.0	86.1	811	WP_097671245.1
DNA topoisomerase (ATP-hydrolyzing) subunit B [Bradyrhizobium sp. CB1015]	Bradyrhizobium sp. CB1015	1349	1349	1	0.0	83.15	811	WP_260373263.1
DNA topoisomerase (ATP-hydrolyzing) subunit B [Bradyrhizobium sp. CB1024]	Bradyrhizobium sp. CB1024	1346	1346	1	0.0	83.03	811	WP_260345100.1
DNA topoisomerase (ATP-hydrolyzing) subunit B [Bradyrhizobium sp. CB1650]	Bradyrhizobium sp. CB1650	1351	1351	1	0.0	82.53	811	WP_279373617.1
DNA topoisomerase (ATP-hydrolyzing) subunit B [Bradyrhizobium sp. CB1717]	Bradyrhizobium sp. CB1717	1350	1350	1	0.0	83.03	811	WP_283022434.1
DNA topoisomerase (ATP-hydrolyzing) subunit B [Bradyrhizobium sp. CB2312]	Bradyrhizobium sp. CB2312	1336	1336	1	0.0	81.92	811	WP_283082825.1
DNA topoisomerase (ATP-hydrolyzing) subunit B [Bradyrhizobium sp. CB3035]	Bradyrhizobium sp. CB3035	1348	1348	1	0.0	83.03	811	WP_260387237.1
DNA topoisomerase (ATP-hydrolyzing) subunit B [Bradyrhizobium sp. CB3481]	Bradyrhizobium sp. CB3481	1398	1398	1	0.0	85.98	811	WP_283031188.1
DNA topoisomerase (ATP-hydrolyzing) subunit B [Bradyrhizobium sp. CB82]	Bradyrhizobium sp. CB82	1342	1342	1	0.0	82.29	811	WP_283038773.1
DNA topoisomerase (ATP-hydrolyzing) subunit B [Bradyrhizobium sp. CCBAU 051011]	Bradyrhizobium sp. CCBAU 051011	1397	1397	1	0.0	85.85	811	WP_161851151.1
DNA topoisomerase (ATP-hydrolyzing) subunit B [Bradyrhizobium sp. CCBAU 11357]	Bradyrhizobium sp. CCBAU 11357	1343	1343	1	0.0	82.9	811	WP_271500822.1
DNA topoisomerase (ATP-hydrolyzing) subunit B [Bradyrhizobium sp. CCBAU 11361]	Bradyrhizobium sp. CCBAU 11361	1337	1337	1	0.0	82.41	811	WP_271579490.1
DNA topoisomerase (ATP-hydrolyzing) subunit B [Bradyrhizobium sp. CCBAU 11386]	Bradyrhizobium sp. CCBAU 11386	1338	1338	1	0.0	82.29	811	WP_271568328.1
DNA topoisomerase (ATP-hydrolyzing) subunit B [Bradyrhizobium sp. CCBAU 15635]	Bradyrhizobium sp. CCBAU 15635	1337	1337	0.99	0.0	82.14	810	WP_038970641.1
DNA topoisomerase (ATP-hydrolyzing) subunit B [Bradyrhizobium sp. CCBAU 21359]	Bradyrhizobium sp. CCBAU 21359	1320	1320	0.98	0.0	82.27	799	WP_271610268.1
DNA topoisomerase (ATP-hydrolyzing) subunit B [Bradyrhizobium sp. CCBAU 25338]	Bradyrhizobium sp. CCBAU 25338	1348	1348	1	0.0	82.78	811	WP_271527949.1
DNA topoisomerase (ATP-hydrolyzing) subunit B [Bradyrhizobium sp. CCBAU 45384]	Bradyrhizobium sp. CCBAU 45384	1340	1340	1	0.0	82.41	811	WP_271600363.1
DNA topoisomerase (ATP-hydrolyzing) subunit B [Bradyrhizobium sp. CCBAU 45389]	Bradyrhizobium sp. CCBAU 45389	1349	1349	1	0.0	83.03	811	WP_271582890.1
DNA topoisomerase (ATP-hydrolyzing) subunit B [Bradyrhizobium sp. CCBAU 51627]	Bradyrhizobium sp. CCBAU 51627	1343	1343	1	0.0	81.92	811	WP_271671320.1
DNA topoisomerase (ATP-hydrolyzing) subunit B [Bradyrhizobium sp. CCBAU 51745]	Bradyrhizobium sp. CCBAU 51745	1342	1342	1	0.0	82.66	811	WP_271618538.1
DNA topoisomerase (ATP-hydrolyzing) subunit B [Bradyrhizobium sp. CCBAU 51753]	Bradyrhizobium sp. CCBAU 51753	1379	1379	1	0.0	84.01	811	WP_194471917.1
DNA topoisomerase (ATP-hydrolyzing) subunit B [Bradyrhizobium sp. CCBAU 51765]	Bradyrhizobium sp. CCBAU 51765	1345	1345	1	0.0	82.41	811	WP_194390529.1
DNA topoisomerase (ATP-hydrolyzing) subunit B [Bradyrhizobium sp. CCBAU 53338]	Bradyrhizobium sp. CCBAU 53338	1346	1346	1	0.0	82.41	811	WP_194478622.1
DNA topoisomerase (ATP-hydrolyzing) subunit B [Bradyrhizobium sp. CCBAU 53415]	Bradyrhizobium sp. CCBAU 53415	1346	1346	1	0.0	82.41	811	WP_271587475.1
DNA topoisomerase (ATP-hydrolyzing) subunit B [Bradyrhizobium sp. CCBAU 53421]	Bradyrhizobium sp. CCBAU 53421	1404	1404	1	0.0	85.73	811	WP_194457414.1
DNA topoisomerase (ATP-hydrolyzing) subunit B [Bradyrhizobium sp. CCGB01]	Bradyrhizobium sp. CCGB01	1347	1347	1	0.0	82.29	811	WP_254135586.1
DNA topoisomerase (ATP-hydrolyzing) subunit B [Bradyrhizobium sp. CCGB12]	Bradyrhizobium sp. CCGB12	1347	1347	1	0.0	82.53	811	WP_254147022.1
DNA topoisomerase (ATP-hydrolyzing) subunit B [Bradyrhizobium sp. CCGB20]	Bradyrhizobium sp. CCGB20	1348	1348	1	0.0	82.41	811	WP_254114623.1
DNA topoisomerase (ATP-hydrolyzing) subunit B [Bradyrhizobium sp. CCGE-LA001]	Bradyrhizobium sp. CCGE-LA001	1347	1347	1	0.0	82.66	811	WP_008540269.1
DNA topoisomerase (ATP-hydrolyzing) subunit B [Bradyrhizobium sp. CCGUVB1N3]	Bradyrhizobium sp. CCGUVB1N3	1341	1341	1	0.0	81.92	811	WP_254101226.1
DNA topoisomerase (ATP-hydrolyzing) subunit B [Bradyrhizobium sp. CCH5-F6]	Bradyrhizobium sp. CCH5-F6	1347	1347	1	0.0	82.53	811	WP_061022416.1
DNA topoisomerase (ATP-hydrolyzing) subunit B [Bradyrhizobium sp. Ce-3]	Bradyrhizobium sp. Ce-3	1392	1392	1	0.0	85.24	811	WP_244070535.1
DNA topoisomerase (ATP-hydrolyzing) subunit B [Bradyrhizobium sp. CER78]	Bradyrhizobium sp. CER78	1406	1406	1	0.0	85.98	811	WP_279710293.1
DNA topoisomerase (ATP-hydrolyzing) subunit B [Bradyrhizobium sp. cf659]	Bradyrhizobium sp. cf659	1332	1332	1	0.0	82.04	811	WP_092190532.1
DNA topoisomerase (ATP-hydrolyzing) subunit B [Bradyrhizobium sp. cir1]	Bradyrhizobium sp. cir1	1346	1346	1	0.0	82.78	811	WP_183248285.1
DNA topoisomerase (ATP-hydrolyzing) subunit B [Bradyrhizobium sp. CIR48]	Bradyrhizobium sp. CIR48	1336	1336	1	0.0	82.04	811	WP_183259529.1
DNA topoisomerase (ATP-hydrolyzing) subunit B [Bradyrhizobium sp. Cp5.3]	Bradyrhizobium sp. Cp5.3	1343	1343	1	0.0	82.29	811	WP_027549995.1
DNA topoisomerase (ATP-hydrolyzing) subunit B [Bradyrhizobium sp. CSA112]	Bradyrhizobium sp. CSA112	1405	1405	1	0.0	86.24	812	WP_275188647.1
DNA topoisomerase (ATP-hydrolyzing) subunit B [Bradyrhizobium sp. CSA207]	Bradyrhizobium sp. CSA207	1332	1332	1	0.0	82.04	811	WP_275195859.1
DNA topoisomerase (ATP-hydrolyzing) subunit B [Bradyrhizobium sp. CSS354]	Bradyrhizobium sp. CSS354	1335	1335	1	0.0	82.41	811	WP_275168715.1
DNA topoisomerase (ATP-hydrolyzing) subunit B [Bradyrhizobium sp. DOA1]	Bradyrhizobium sp. DOA1	1345	1345	1	0.0	82.53	811	WP_061850832.1
DNA topoisomerase (ATP-hydrolyzing) subunit B [Bradyrhizobium sp. DOA9]	Bradyrhizobium sp. DOA9	1350	1350	1	0.0	83.03	811	WP_025033212.1
DNA topoisomerase (ATP-hydrolyzing) subunit B [Bradyrhizobium sp. dw_411]	Bradyrhizobium sp. dw_411	1457	1457	1	0.0	88.07	813	WP_213735619.1
DNA topoisomerase (ATP-hydrolyzing) subunit B [Bradyrhizobium sp. dw_78]	Bradyrhizobium sp. dw_78	1377	1377	1	0.0	84.75	811	WP_213775725.1
DNA topoisomerase (ATP-hydrolyzing) subunit B [Bradyrhizobium sp. G127]	Bradyrhizobium sp. G127	1426	1426	1	0.0	87.08	813	WP_235097631.1
DNA topoisomerase (ATP-hydrolyzing) subunit B [Bradyrhizobium sp. Gha]	Bradyrhizobium sp. Gha	1350	1350	1	0.0	82.41	811	WP_092231966.1
DNA topoisomerase (ATP-hydrolyzing) subunit B [Bradyrhizobium sp. Ghvi]	Bradyrhizobium sp. Ghvi	1348	1348	1	0.0	82.04	811	WP_092289295.1
DNA topoisomerase (ATP-hydrolyzing) subunit B [Bradyrhizobium sp. I71]	Bradyrhizobium sp. I71	1345	1345	1	0.0	82.53	811	WP_239628332.1
DNA topoisomerase (ATP-hydrolyzing) subunit B [Bradyrhizobium sp. JYMT SZCCT0180]	Bradyrhizobium sp. JYMT SZCCT0180	1412	1412	1	0.0	86.35	811	WP_211995452.1
DNA topoisomerase (ATP-hydrolyzing) subunit B [Bradyrhizobium sp. JYMT SZCCT0428]	Bradyrhizobium sp. JYMT SZCCT0428	1406	1406	1	0.0	85.85	811	WP_212032091.1
DNA topoisomerase (ATP-hydrolyzing) subunit B [Bradyrhizobium sp. Leo121]	Bradyrhizobium sp. Leo121	1347	1347	1	0.0	82.29	811	WP_130229520.1
DNA topoisomerase (ATP-hydrolyzing) subunit B [Bradyrhizobium sp. Leo170]	Bradyrhizobium sp. Leo170	1339	1339	1	0.0	82.04	811	WP_130582498.1
DNA topoisomerase (ATP-hydrolyzing) subunit B [Bradyrhizobium sp. LHD-71]	Bradyrhizobium sp. LHD-71	1306	1306	1	0.0	79.64	829	WP_308970388.1
DNA topoisomerase (ATP-hydrolyzing) subunit B [Bradyrhizobium sp. LMTR 3]	Bradyrhizobium sp. LMTR 3	1420	1420	1	0.0	86.22	811	WP_065746472.1
DNA topoisomerase (ATP-hydrolyzing) subunit B [Bradyrhizobium sp. LTSP885]	Bradyrhizobium sp. LTSP885	1403	1403	1	0.0	84.99	811	WP_044537782.1
DNA topoisomerase (ATP-hydrolyzing) subunit B [Bradyrhizobium sp. LTSPM299]	Bradyrhizobium sp. LTSPM299	1406	1406	1	0.0	85.24	811	WP_044586253.1
DNA topoisomerase (ATP-hydrolyzing) subunit B [Bradyrhizobium sp. MOS002]	Bradyrhizobium sp. MOS002	1333	1333	1	0.0	82.16	811	WP_106943769.1
DNA topoisomerase (ATP-hydrolyzing) subunit B [Bradyrhizobium sp. MOS003]	Bradyrhizobium sp. MOS003	1332	1332	1	0.0	82.29	811	WP_106947449.1
DNA topoisomerase (ATP-hydrolyzing) subunit B [Bradyrhizobium sp. NAS80.1]	Bradyrhizobium sp. NAS80.1	1347	1347	1	0.0	82.78	811	WP_084808326.1
DNA topoisomerase (ATP-hydrolyzing) subunit B [Bradyrhizobium sp. NAS96.2]	Bradyrhizobium sp. NAS96.2	1405	1405	0.99	0.0	86.08	811	WP_074126564.1
DNA topoisomerase (ATP-hydrolyzing) subunit B [Bradyrhizobium sp. NBAIM14]	Bradyrhizobium sp. NBAIM14	1344	1344	1	0.0	82.78	811	WP_225142995.1
DNA topoisomerase (ATP-hydrolyzing) subunit B [Bradyrhizobium sp. NC92]	Bradyrhizobium sp. NC92	1342	1342	1	0.0	82.78	811	WP_260381372.1
DNA topoisomerase (ATP-hydrolyzing) subunit B [Bradyrhizobium sp. NFR13]	Bradyrhizobium sp. NFR13	1453	1453	1	0.0	88.44	813	WP_092141290.1
DNA topoisomerase (ATP-hydrolyzing) subunit B [Bradyrhizobium sp. NP1]	Bradyrhizobium sp. NP1	1380	1380	1	0.0	84.62	811	WP_289656124.1
DNA topoisomerase (ATP-hydrolyzing) subunit B [Bradyrhizobium sp. Oc8]	Bradyrhizobium sp. Oc8	1334	1334	1	0.0	82.04	811	WP_234682388.1
DNA topoisomerase (ATP-hydrolyzing) subunit B [Bradyrhizobium sp. OK095]	Bradyrhizobium sp. OK095	1332	1332	1	0.0	82.04	811	WP_092034973.1
DNA topoisomerase (ATP-hydrolyzing) subunit B [Bradyrhizobium sp. ORS 278]	Bradyrhizobium sp. ORS 278	1367	1367	1	0.0	83.27	812	WP_011923280.1
DNA topoisomerase (ATP-hydrolyzing) subunit B [Bradyrhizobium sp. ORS 285]	Bradyrhizobium sp. ORS 285	1345	1345	1	0.0	83.76	812	WP_006610332.1
DNA topoisomerase (ATP-hydrolyzing) subunit B [Bradyrhizobium sp. ORS 375]	Bradyrhizobium sp. ORS 375	1375	1375	1	0.0	83.76	812	WP_009031699.1
DNA topoisomerase (ATP-hydrolyzing) subunit B [Bradyrhizobium sp. Rc2d]	Bradyrhizobium sp. Rc2d	1345	1345	1	0.0	82.66	811	WP_091898211.1
DNA topoisomerase (ATP-hydrolyzing) subunit B [Bradyrhizobium sp. RD5-C2]	Bradyrhizobium sp. RD5-C2	1408	1408	1	0.0	85.98	811	WP_223971701.1
DNA topoisomerase (ATP-hydrolyzing) subunit B [Bradyrhizobium sp. RP6]	Bradyrhizobium sp. RP6	1348	1348	1	0.0	82.53	811	WP_124160151.1
DNA topoisomerase (ATP-hydrolyzing) subunit B [Bradyrhizobium sp. S12-14-2]	Bradyrhizobium sp. S12-14-2	1409	1409	1	0.0	86.36	812	WP_300944623.1
DNA topoisomerase (ATP-hydrolyzing) subunit B [Bradyrhizobium sp. S69]	Bradyrhizobium sp. S69	1420	1420	1	0.0	86.47	811	WP_159008110.1
DNA topoisomerase (ATP-hydrolyzing) subunit B [Bradyrhizobium sp. sBnM-33]	Bradyrhizobium sp. sBnM-33	1409	1409	1	0.0	85.75	812	WP_213252803.1
DNA topoisomerase (ATP-hydrolyzing) subunit B [Bradyrhizobium sp. sGM-13]	Bradyrhizobium sp. sGM-13	1418	1418	1	0.0	86.1	811	WP_213289600.1
DNA topoisomerase (ATP-hydrolyzing) subunit B [Bradyrhizobium sp. SRL28]	Bradyrhizobium sp. SRL28	1417	1417	1	0.0	86.86	812	WP_214492533.1
DNA topoisomerase (ATP-hydrolyzing) subunit B [Bradyrhizobium sp. SRS-191]	Bradyrhizobium sp. SRS-191	1359	1359	1	0.0	82.78	812	WP_257167749.1
DNA topoisomerase (ATP-hydrolyzing) subunit B [Bradyrhizobium sp. SSUT112]	Bradyrhizobium sp. SSUT112	1327	1327	1	0.0	82.16	811	WP_279667882.1
DNA topoisomerase (ATP-hydrolyzing) subunit B [Bradyrhizobium sp. SSUT18]	Bradyrhizobium sp. SSUT18	1327	1327	1	0.0	82.04	811	WP_280097059.1
DNA topoisomerase (ATP-hydrolyzing) subunit B [Bradyrhizobium sp. SSUT77]	Bradyrhizobium sp. SSUT77	1328	1328	1	0.0	82.16	811	WP_279693107.1
DNA topoisomerase (ATP-hydrolyzing) subunit B [Bradyrhizobium sp. STM 3809]	Bradyrhizobium sp. STM 3809	1364	1364	1	0.0	83.03	812	WP_008963799.1
DNA topoisomerase (ATP-hydrolyzing) subunit B [Bradyrhizobium sp. STM 3843]	Bradyrhizobium sp. STM 3843	1358	1358	1	0.0	83.52	811	WP_008971049.1
DNA topoisomerase (ATP-hydrolyzing) subunit B [Bradyrhizobium sp. SZCCHNRI3043]	Bradyrhizobium sp. SZCCHNRI3043	1358	1358	1	0.0	83.76	811	WP_315797203.1
DNA topoisomerase (ATP-hydrolyzing) subunit B [Bradyrhizobium sp. Tv2a-2]	Bradyrhizobium sp. Tv2a-2	1349	1349	1	0.0	83.15	811	WP_024516414.1
DNA topoisomerase (ATP-hydrolyzing) subunit B [Bradyrhizobium sp. UNPA324]	Bradyrhizobium sp. UNPA324	1345	1345	1	0.0	82.53	811	WP_141935631.1
DNA topoisomerase (ATP-hydrolyzing) subunit B [Bradyrhizobium sp. URHD0069]	Bradyrhizobium sp. URHD0069	1444	1444	1	0.0	87.82	813	WP_029583982.1
DNA topoisomerase (ATP-hydrolyzing) subunit B [Bradyrhizobium sp. WD16]	Bradyrhizobium sp. WD16	1372	1372	1	0.0	83.19	813	WP_253712270.1
DNA topoisomerase (ATP-hydrolyzing) subunit B [Bradyrhizobium sp. WSM1253]	Bradyrhizobium sp. WSM1253	1330	1330	1	0.0	82.16	811	WP_007598276.1
DNA topoisomerase (ATP-hydrolyzing) subunit B [Bradyrhizobium sp. WSM1417]	Bradyrhizobium sp. WSM1417	1334	1334	1	0.0	82.16	811	WP_027514659.1
DNA topoisomerase (ATP-hydrolyzing) subunit B [Bradyrhizobium sp. WSM1743]	Bradyrhizobium sp. WSM1743	1346	1346	1	0.0	82.66	811	WP_027572408.1
DNA topoisomerase (ATP-hydrolyzing) subunit B [Bradyrhizobium sp. WSM2254]	Bradyrhizobium sp. WSM2254	1336	1336	1	0.0	82.29	811	WP_027542077.1
DNA topoisomerase (ATP-hydrolyzing) subunit B [Bradyrhizobium sp. WSM3983]	Bradyrhizobium sp. WSM3983	1344	1344	1	0.0	82.78	811	WP_027531513.1
DNA topoisomerase (ATP-hydrolyzing) subunit B [Bradyrhizobium sp. Y36]	Bradyrhizobium sp. Y36	1342	1342	1	0.0	82.29	811	WP_097661480.1
DNA topoisomerase (ATP-hydrolyzing) subunit B [Bradyrhizobium sp. YR681]	Bradyrhizobium sp. YR681	1340	1340	1	0.0	82.53	811	WP_008136044.1
DNA topoisomerase (ATP-hydrolyzing) subunit B [Bradyrhizobium symbiodeficiens]	Bradyrhizobium symbiodeficiens	1334	1334	1	0.0	82.53	811	WP_094976141.1
DNA topoisomerase (ATP-hydrolyzing) subunit B [Bradyrhizobium symbiodeficiens]	Bradyrhizobium symbiodeficiens	1332	1332	1	0.0	82.29	811	WP_140481684.1
DNA topoisomerase (ATP-hydrolyzing) subunit B [Bradyrhizobium tropiciagri]	Bradyrhizobium tropiciagri	1404	1404	1	0.0	85.61	811	WP_212019379.1
DNA topoisomerase (ATP-hydrolyzing) subunit B [Bradyrhizobium tropiciagri]	Bradyrhizobium tropiciagri	1400	1400	1	0.0	85.73	811	WP_050425009.1
DNA topoisomerase (ATP-hydrolyzing) subunit B [Bradyrhizobium tropiciagri]	Bradyrhizobium tropiciagri	1363	1363	1	0.0	83.27	811	WP_211985654.1
DNA topoisomerase (ATP-hydrolyzing) subunit B [Bradyrhizobium uaiense]	Bradyrhizobium uaiense	1398	1398	1	0.0	85.36	811	WP_163156689.1
DNA topoisomerase (ATP-hydrolyzing) subunit B [Bradyrhizobium valentinum]	Bradyrhizobium valentinum	1410	1410	1	0.0	86.12	812	WP_057849720.1
DNA topoisomerase (ATP-hydrolyzing) subunit B [Bradyrhizobium vignae]	Bradyrhizobium vignae	1347	1347	1	0.0	82.9	811	WP_122400107.1
DNA topoisomerase (ATP-hydrolyzing) subunit B [Bradyrhizobium xenonodulans]	Bradyrhizobium xenonodulans	1352	1352	1	0.0	82.78	811	WP_270164127.1
DNA topoisomerase (ATP-hydrolyzing) subunit B [Bradyrhizobium yuanmingense]	Bradyrhizobium yuanmingense	1347	1347	1	0.0	83.03	811	WP_157284869.1
DNA topoisomerase (ATP-hydrolyzing) subunit B [Bradyrhizobium yuanmingense]	Bradyrhizobium yuanmingense	1346	1346	1	0.0	83.03	811	WP_275518520.1
DNA topoisomerase (ATP-hydrolyzing) subunit B [Bradyrhizobium yuanmingense]	Bradyrhizobium yuanmingense	1345	1345	1	0.0	83.15	811	WP_128265864.1
DNA topoisomerase (ATP-hydrolyzing) subunit B [Bradyrhizobium yuanmingense]	Bradyrhizobium yuanmingense	1345	1345	1	0.0	83.03	811	WP_057025878.1
DNA topoisomerase (ATP-hydrolyzing) subunit B [Bradyrhizobium zhanjiangense]	Bradyrhizobium zhanjiangense	1346	1346	1	0.0	82.53	811	WP_128940667.1
DNA topoisomerase (ATP-hydrolyzing) subunit B [Bradyrhizobium zhanjiangense]	Bradyrhizobium zhanjiangense	1346	1346	1	0.0	82.53	811	WP_128930363.1		366	83.741	1.89603
DNA topoisomerase (ATP-hydrolyzing) subunit B [Breoghania corrubedonensis]	Breoghania corrubedonensis	1168	1168	0.97	0.0	75.09	809	WP_107988531.1
DNA topoisomerase (ATP-hydrolyzing) subunit B [Breoghania sp.]	Breoghania sp.	1114	1114	0.95	0.0	72.66	790	WP_300474639.1
DNA topoisomerase (ATP-hydrolyzing) subunit B [Brucella]	Brucella	1138	1138	0.98	0.0	70.93	814	WP_109368157.1
DNA topoisomerase (ATP-hydrolyzing) subunit B [unclassified Brucella]	Brucella	1137	1137	0.98	0.0	70.52	813	WP_069714011.1
DNA topoisomerase (ATP-hydrolyzing) subunit B [unclassified Brucella]	Brucella	1137	1137	0.98	0.0	70.52	813	WP_008935195.1
DNA topoisomerase (ATP-hydrolyzing) subunit B [unclassified Brucella]	Brucella	1137	1137	0.98	0.0	70.4	813	WP_259597980.1
DNA topoisomerase (ATP-hydrolyzing) subunit B [unclassified Brucella]	Brucella	1137	1137	0.98	0.0	70.52	813	WP_076770941.1
DNA topoisomerase (ATP-hydrolyzing) subunit B [unclassified Brucella]	Brucella	1135	1135	0.98	0.0	70.4	813	WP_105985332.1
DNA topoisomerase (ATP-hydrolyzing) subunit B [Brucella]	Brucella	1135	1135	0.98	0.0	70.4	813	WP_002967083.1
DNA topoisomerase (ATP-hydrolyzing) subunit B [Brucella]	Brucella	1135	1135	0.98	0.0	70.4	813	WP_004691316.1
DNA topoisomerase (ATP-hydrolyzing) subunit B [Brucella]	Brucella	1134	1134	0.98	0.0	70.4	813	WP_004684663.1
DNA topoisomerase (ATP-hydrolyzing) subunit B [Brucella]	Brucella	1134	1134	0.98	0.0	70.27	813	WP_004692022.1
DNA topoisomerase (ATP-hydrolyzing) subunit B [Brucella]	Brucella	1133	1133	0.98	0.0	70.27	813	WP_006641868.1
DNA topoisomerase (ATP-hydrolyzing) subunit B [Brucella]	Brucella	1133	1133	0.98	0.0	70.52	813	WP_006470920.1
DNA topoisomerase (ATP-hydrolyzing) subunit B [Brucella]	Brucella	1133	1133	0.98	0.0	70.02	813	WP_095445886.1
DNA topoisomerase (ATP-hydrolyzing) subunit B [Brucella]	Brucella	1131	1131	0.98	0.0	70.15	813	WP_036567533.1
DNA topoisomerase (ATP-hydrolyzing) subunit B [Brucella]	Brucella	1129	1129	0.98	0.0	70.52	813	WP_061345224.1
DNA topoisomerase (ATP-hydrolyzing) subunit B [Brucella]	Brucella	1129	1129	0.98	0.0	69.9	813	WP_105518067.1
DNA topoisomerase (ATP-hydrolyzing) subunit B [Brucella]	Brucella	1126	1126	0.98	0.0	70.27	813	WP_125300536.1
DNA topoisomerase (ATP-hydrolyzing) subunit B [Brucella]	Brucella	1126	1126	0.98	0.0	70.15	813	WP_010657975.1
DNA topoisomerase (ATP-hydrolyzing) subunit B [Brucella]	Brucella	1126	1126	0.98	0.0	70.27	813	WP_094514647.1
DNA topoisomerase (ATP-hydrolyzing) subunit B [Brucella abortus]	Brucella abortus	1135	1135	0.98	0.0	70.4	813	WP_002965374.1
DNA topoisomerase (ATP-hydrolyzing) subunit B [Brucella abortus]	Brucella abortus	1135	1135	0.98	0.0	70.4	813	WP_022583637.1
DNA topoisomerase (ATP-hydrolyzing) subunit B [Brucella abortus]	Brucella abortus	1134	1134	0.98	0.0	70.27	813	WP_032449536.1
DNA topoisomerase (ATP-hydrolyzing) subunit B [Brucella abortus]	Brucella abortus	1134	1134	0.98	0.0	70.36	813	WP_032449653.1
DNA topoisomerase (ATP-hydrolyzing) subunit B [Brucella abortus]	Brucella abortus	1132	1132	0.98	0.0	70.15	813	WP_057111596.1
DNA topoisomerase (ATP-hydrolyzing) subunit B [Brucella anthropi]	Brucella anthropi	1127	1127	0.98	0.0	70.15	813	WP_273792018.1
DNA topoisomerase (ATP-hydrolyzing) subunit B [Brucella anthropi]	Brucella anthropi	1126	1126	0.97	0.0	70.39	810	WP_036583337.1
DNA topoisomerase (ATP-hydrolyzing) subunit B [Brucella anthropi]	Brucella anthropi	1125	1125	0.97	0.0	70.51	813	WP_151575265.1
DNA topoisomerase (ATP-hydrolyzing) subunit B [Brucella daejeonensis]	Brucella daejeonensis	1132	1132	0.98	0.0	70.9	813	WP_183646421.1
DNA topoisomerase (ATP-hydrolyzing) subunit B [Brucella endophytica]	Brucella endophytica	1112	1112	0.99	0.0	68.76	817	WP_188821025.1
DNA topoisomerase (ATP-hydrolyzing) subunit B [Brucella gallinifaecis]	Brucella gallinifaecis	1140	1140	0.98	0.0	71.02	813	WP_140904900.1
DNA topoisomerase (ATP-hydrolyzing) subunit B [Brucella gallinifaecis]	Brucella gallinifaecis	1130	1130	0.99	0.0	69.7	813	WP_273726039.1
DNA topoisomerase (ATP-hydrolyzing) subunit B [Brucella grignonensis]	Brucella grignonensis	1130	1130	0.98	0.0	70.27	813	WP_094541296.1
DNA topoisomerase (ATP-hydrolyzing) subunit B [Brucella haematophila]	Brucella haematophila	1140	1140	0.98	0.0	70.81	814	WP_138783918.1
DNA topoisomerase (ATP-hydrolyzing) subunit B [Brucella inopinata]	Brucella inopinata	1139	1139	0.98	0.0	70.65	813	WP_070996908.1
DNA topoisomerase (ATP-hydrolyzing) subunit B [Brucella inopinata]	Brucella inopinata	1138	1138	0.98	0.0	70.65	813	WP_008506516.1
DNA topoisomerase (ATP-hydrolyzing) subunit B [Brucella intermedia]	Brucella intermedia	1135	1135	0.98	0.0	70.65	813	WP_063620071.1
DNA topoisomerase (ATP-hydrolyzing) subunit B [Brucella intermedia]	Brucella intermedia	1134	1134	0.98	0.0	70.52	813	WP_176588101.1
DNA topoisomerase (ATP-hydrolyzing) subunit B [Brucella intermedia]	Brucella intermedia	1134	1134	0.98	0.0	70.52	813	WP_112671489.1
DNA topoisomerase (ATP-hydrolyzing) subunit B [Brucella intermedia]	Brucella intermedia	1133	1133	0.98	0.0	70.52	813	WP_183513957.1
DNA topoisomerase (ATP-hydrolyzing) subunit B [Brucella melitensis]	Brucella melitensis	1135	1135	0.98	0.0	70.4	813	WP_032451254.1
DNA topoisomerase (ATP-hydrolyzing) subunit B [Brucella oryzae]	Brucella oryzae	1130	1130	0.98	0.0	70.65	813	WP_211692183.1
DNA topoisomerase (ATP-hydrolyzing) subunit B [Brucella oryzae]	Brucella oryzae	1123	1123	0.98	0.0	70.4	813	WP_104757194.1
DNA topoisomerase (ATP-hydrolyzing) subunit B [Brucella ovis]	Brucella ovis	1138	1138	0.98	0.0	70.4	813	WP_032451008.1
DNA topoisomerase (ATP-hydrolyzing) subunit B [Brucella ovis]	Brucella ovis	1135	1135	0.98	0.0	70.4	813	WP_032450999.1
DNA topoisomerase (ATP-hydrolyzing) subunit B [Brucella ovis]	Brucella ovis	1135	1135	0.98	0.0	70.27	813	WP_032450860.1
DNA topoisomerase (ATP-hydrolyzing) subunit B [Brucella pecoris]	Brucella pecoris	1124	1124	0.98	0.0	70.27	813	WP_140020345.1
DNA topoisomerase (ATP-hydrolyzing) subunit B [Brucella pituitosa]	Brucella pituitosa	1129	1129	0.98	0.0	70.15	813	WP_207486754.1
DNA topoisomerase (ATP-hydrolyzing) subunit B [Brucella pituitosa]	Brucella pituitosa	1129	1129	0.98	0.0	69.9	813	WP_079211402.1
DNA topoisomerase (ATP-hydrolyzing) subunit B [Brucella pseudintermedia]	Brucella pseudintermedia	1132	1132	0.98	0.0	70.4	813	WP_151682218.1
DNA topoisomerase (ATP-hydrolyzing) subunit B [Brucella pseudintermedia]	Brucella pseudintermedia	1131	1131	0.98	0.0	70.4	813	WP_176022710.1
DNA topoisomerase (ATP-hydrolyzing) subunit B [Brucella pseudogrignonensis]	Brucella pseudogrignonensis	1141	1141	0.98	0.0	70.9	813	WP_313827769.1
DNA topoisomerase (ATP-hydrolyzing) subunit B [Brucella pseudogrignonensis]	Brucella pseudogrignonensis	1140	1140	0.98	0.0	70.65	813	WP_310012547.1
DNA topoisomerase (ATP-hydrolyzing) subunit B [Brucella pseudogrignonensis]	Brucella pseudogrignonensis	1129	1129	0.98	0.0	69.78	813	WP_007873185.1
DNA topoisomerase (ATP-hydrolyzing) subunit B [Brucella pseudogrignonensis]	Brucella pseudogrignonensis	1129	1129	0.98	0.0	69.78	813	WP_064320056.1
DNA topoisomerase (ATP-hydrolyzing) subunit B [Brucella rhizosphaerae]	Brucella rhizosphaerae	1122	1122	0.98	0.0	69.65	813	WP_094578734.1
DNA topoisomerase (ATP-hydrolyzing) subunit B [Brucella sp. 10RB9213]	Brucella sp. 10RB9213	1135	1135	0.98	0.0	70.4	813	WP_154167390.1
DNA topoisomerase (ATP-hydrolyzing) subunit B [Brucella sp. 10RB9215]	Brucella sp. 10RB9215	1138	1138	0.98	0.0	70.65	813	WP_138144563.1
DNA topoisomerase (ATP-hydrolyzing) subunit B [Brucella sp. 2280]	Brucella sp. 2280	1137	1137	0.98	0.0	70.52	813	WP_153527722.1
DNA topoisomerase (ATP-hydrolyzing) subunit B [Brucella sp. 458]	Brucella sp. 458	1135	1135	0.98	0.0	70.4	813	WP_209408170.1
DNA topoisomerase (ATP-hydrolyzing) subunit B [Brucella sp. 6810]	Brucella sp. 6810	1138	1138	0.98	0.0	70.52	813	WP_187959703.1
DNA topoisomerase (ATP-hydrolyzing) subunit B [Brucella sp. YY2X]	Brucella sp. YY2X	1142	1142	0.98	0.0	70.4	813	WP_265982695.1
DNA topoisomerase (ATP-hydrolyzing) subunit B [Brucella suis]	Brucella suis	1135	1135	0.98	0.0	70.4	813	WP_032449259.1
DNA topoisomerase (ATP-hydrolyzing) subunit B [Brucella thiophenivorans]	Brucella thiophenivorans	1141	1141	0.98	0.0	70.77	813	WP_094506159.1
DNA topoisomerase (ATP-hydrolyzing) subunit B [Brucella tritici]	Brucella tritici	1130	1130	0.98	0.0	70.65	813	WP_151555541.1
DNA topoisomerase (ATP-hydrolyzing) subunit B [Brucella tritici]	Brucella tritici	1130	1130	0.98	0.0	70.52	813	WP_176037570.1
DNA topoisomerase (ATP-hydrolyzing) subunit B [Brucella/Ochrobactrum group]	Brucella/Ochrobactrum group	1133	1133	0.98	0.0	70.52	813	WP_121985814.1
DNA topoisomerase (ATP-hydrolyzing) subunit B [Brucella/Ochrobactrum group]	Brucella/Ochrobactrum group	1126	1126	0.98	0.0	70.27	813	WP_040130016.1
DNA topoisomerase (ATP-hydrolyzing) subunit B [Camelimonas fluminis]	Camelimonas fluminis	1145	1145	0.99	0.0	72.59	809	WP_191317356.1
DNA topoisomerase (ATP-hydrolyzing) subunit B [Camelimonas lactis]	Camelimonas lactis	1148	1148	0.99	0.0	73.09	809	WP_132001536.1
DNA topoisomerase (ATP-hydrolyzing) subunit B [Chelativorans]	Chelativorans	1143	1143	0.99	0.0	71.43	815	WP_011582913.1
DNA topoisomerase (ATP-hydrolyzing) subunit B [Chelativorans alearense]	Chelativorans alearense	1156	1156	0.99	0.0	72.41	815	WP_163272298.1
DNA topoisomerase (ATP-hydrolyzing) subunit B [Chelativorans intermedius]	Chelativorans intermedius	1145	1145	0.99	0.0	71.43	815	WP_261519795.1
DNA topoisomerase (ATP-hydrolyzing) subunit B [Chelativorans petroleitrophicus]	Chelativorans petroleitrophicus	1160	1160	0.99	0.0	72.41	815	WP_261514954.1
DNA topoisomerase (ATP-hydrolyzing) subunit B [Chelativorans sp.]	Chelativorans sp.	1157	1157	0.98	0.0	72.08	824	WP_309086330.1
DNA topoisomerase (ATP-hydrolyzing) subunit B [Chelativorans sp. AA-79]	Chelativorans sp. AA-79	1128	1128	0.99	0.0	70.57	815	WP_277365082.1
DNA topoisomerase (ATP-hydrolyzing) subunit B [Chelativorans sp. EGI FJ00035]	Chelativorans sp. EGI FJ00035	1144	1144	0.98	0.0	71.77	815	WP_260903747.1
DNA topoisomerase (ATP-hydrolyzing) subunit B [Chelativorans sp. J32]	Chelativorans sp. J32	1143	1143	0.99	0.0	71.92	815	WP_028034556.1
DNA topoisomerase (ATP-hydrolyzing) subunit B [Chelativorans sp. Marseille-P2723]	Chelativorans sp. Marseille-P2723	1127	1127	0.97	0.0	71.32	815	WP_173932578.1
DNA topoisomerase (ATP-hydrolyzing) subunit B [Chelativorans sp. YIM 93263]	Chelativorans sp. YIM 93263	1113	1113	0.99	0.0	70.2	815	WP_274423609.1
DNA topoisomerase (ATP-hydrolyzing) subunit B [Chelativorans sp. ZYF759]	Chelativorans sp. ZYF759	1135	1135	0.99	0.0	70.81	815	WP_169288083.1
DNA topoisomerase (ATP-hydrolyzing) subunit B [Chelativorans xinjiangense]	Chelativorans xinjiangense	1153	1153	0.99	0.0	72.29	815	WP_159593708.1
DNA topoisomerase (ATP-hydrolyzing) subunit B [unclassified Chelatococcus]	Chelatococcus	1223	1223	1	0.0	76.38	808	WP_213322217.1
DNA topoisomerase (ATP-hydrolyzing) subunit B [Chelatococcus]	Chelatococcus	1213	1213	1	0.0	75.98	808	WP_055460775.1
DNA topoisomerase (ATP-hydrolyzing) subunit B [Chelatococcus]	Chelatococcus	1208	1208	1	0.0	75.49	808	WP_019403825.1
DNA topoisomerase (ATP-hydrolyzing) subunit B [unclassified Chelatococcus]	Chelatococcus	1204	1204	1	0.0	76.74	808	WP_213332621.1
DNA topoisomerase (ATP-hydrolyzing) subunit B [Chelatococcus asaccharovorans]	Chelatococcus asaccharovorans	1229	1229	1	0.0	76.59	807	WP_110375017.1
DNA topoisomerase (ATP-hydrolyzing) subunit B [Chelatococcus composti]	Chelatococcus composti	1210	1210	1	0.0	75.86	808	WP_183332777.1
DNA topoisomerase (ATP-hydrolyzing) subunit B [Chelatococcus reniformis]	Chelatococcus reniformis	1124	1124	0.99	0.0	71.73	809	WP_188609526.1
DNA topoisomerase (ATP-hydrolyzing) subunit B [Chelatococcus sambhunathii]	Chelatococcus sambhunathii	1174	1174	0.97	0.0	75.28	809	WP_309388773.1
DNA topoisomerase (ATP-hydrolyzing) subunit B [Chelatococcus sp. SYSU_G07232]	Chelatococcus sp. SYSU_G07232	1217	1217	1	0.0	76.35	808	WP_283740846.1		9	75.6	1.53109
DNA topoisomerase (ATP-hydrolyzing) subunit B [Chenggangzhangella methanolivorans]	Chenggangzhangella methanolivorans	1179	1179	0.97	0.0	76	810	WP_261405564.1
DNA topoisomerase (ATP-hydrolyzing) subunit B [Chthonobacter albigriseus]	Chthonobacter albigriseus	1164	1164	1	0.0	72.95	809	WP_181700698.1
DNA topoisomerase (ATP-hydrolyzing) subunit B [Chthonobacter rhizosphaerae]	Chthonobacter rhizosphaerae	1178	1178	0.99	0.0	74.66	809	WP_181707921.1
DNA topoisomerase (ATP-hydrolyzing) subunit B [unclassified Ciceribacter]	Ciceribacter	1172	1172	0.98	0.0	73.5	811	WP_250913661.1
DNA topoisomerase (ATP-hydrolyzing) subunit B [Ciceribacter ferrooxidans]	Ciceribacter ferrooxidans	1174	1174	0.98	0.0	72.98	811	WP_129334090.1
DNA topoisomerase (ATP-hydrolyzing) subunit B [Ciceribacter lividus]	Ciceribacter lividus	1173	1173	0.98	0.0	72.85	811	WP_114364956.1
DNA topoisomerase (ATP-hydrolyzing) subunit B [Ciceribacter naphthalenivorans]	Ciceribacter naphthalenivorans	1176	1176	0.98	0.0	73.03	811	WP_154721447.1
DNA topoisomerase (ATP-hydrolyzing) subunit B [Ciceribacter selenitireducens]	Ciceribacter selenitireducens	1174	1174	0.98	0.0	72.91	811	WP_115671431.1
DNA topoisomerase (ATP-hydrolyzing) subunit B [Ciceribacter selenitireducens]	Ciceribacter selenitireducens	1159	1159	0.99	0.0	71.82	811	WP_028737881.1
DNA topoisomerase (ATP-hydrolyzing) subunit B [Ciceribacter sp. L1K22]	Ciceribacter sp. L1K22	1182	1182	0.97	0.0	73.59	811	WP_208547838.1
DNA topoisomerase (ATP-hydrolyzing) subunit B [Ciceribacter sp. L1K23]	Ciceribacter sp. L1K23	1182	1182	0.97	0.0	73.59	811	WP_211930958.1
DNA topoisomerase (ATP-hydrolyzing) subunit B [Ciceribacter sp. RN22]	Ciceribacter sp. RN22	1176	1176	0.98	0.0	73.1	811	WP_252835945.1
DNA topoisomerase (ATP-hydrolyzing) subunit B [Ciceribacter sp. S153]	Ciceribacter sp. S153	1171	1171	0.98	0.0	73.5	811	WP_250945405.1
DNA topoisomerase (ATP-hydrolyzing) subunit B [Ciceribacter thiooxidans]	Ciceribacter thiooxidans	1172	1172	0.98	0.0	73.1	811	WP_182305834.1
DNA topoisomerase (ATP-hydrolyzing) subunit B [Cohaesibacter]	Cohaesibacter	1166	1166	0.97	0.0	73.09	809	WP_114008078.1
DNA topoisomerase (ATP-hydrolyzing) subunit B [Cohaesibacter celericrescens]	Cohaesibacter celericrescens	1166	1166	0.98	0.0	73.44	810	WP_101534585.1
DNA topoisomerase (ATP-hydrolyzing) subunit B [Cohaesibacter gelatinilyticus]	Cohaesibacter gelatinilyticus	1182	1182	0.98	0.0	73.73	811	WP_244580125.1
DNA topoisomerase (ATP-hydrolyzing) subunit B [Cohaesibacter haloalkalitolerans]	Cohaesibacter haloalkalitolerans	1153	1153	0.98	0.0	71.79	811	WP_119305977.1
DNA topoisomerase (ATP-hydrolyzing) subunit B [Cohaesibacter marisflavi]	Cohaesibacter marisflavi	1155	1155	0.98	0.0	72.41	811	WP_090072545.1
DNA topoisomerase (ATP-hydrolyzing) subunit B [Cohaesibacter sp. ES.047]	Cohaesibacter sp. ES.047	1179	1179	0.97	0.0	73.97	809	WP_096172009.1
DNA topoisomerase (ATP-hydrolyzing) subunit B [Consotaella salsifontis]	Consotaella salsifontis	1123	1123	0.98	0.0	71.41	811	WP_078708645.1
DNA topoisomerase (ATP-hydrolyzing) subunit B [Corticibacterium populi]	Corticibacterium populi	1133	1133	0.99	0.0	71.13	812	WP_189504345.1
DNA topoisomerase (ATP-hydrolyzing) subunit B [Corticibacterium sp.]	Corticibacterium sp.	1134	1134	0.99	0.0	71.13	812	WP_312796403.1
DNA topoisomerase (ATP-hydrolyzing) subunit B [Corticibacterium sp. UT-5YL-CI-8]	Corticibacterium sp. UT-5YL-CI-8	1125	1125	0.98	0.0	69.51	823	WP_282752105.1
DNA topoisomerase (ATP-hydrolyzing) subunit B [Cucumibacter marinus]	Cucumibacter marinus	1087	1087	1	0.0	67.56	819	WP_029041070.1
DNA topoisomerase (ATP-hydrolyzing) subunit B [Devosia]	Devosia	1117	1117	0.98	0.0	70.11	818	WP_212660184.1
DNA topoisomerase (ATP-hydrolyzing) subunit B [Devosia]	Devosia	1114	1114	0.98	0.0	69.58	817	WP_126149015.1
DNA topoisomerase (ATP-hydrolyzing) subunit B [Devosia]	Devosia	1113	1113	0.98	0.0	69.74	808	WP_104892496.1
DNA topoisomerase (ATP-hydrolyzing) subunit B [unclassified Devosia]	Devosia	1112	1112	0.98	0.0	69.33	817	WP_061908699.1
DNA topoisomerase (ATP-hydrolyzing) subunit B [unclassified Devosia]	Devosia	1109	1109	0.98	0.0	69.67	817	WP_172121808.1
DNA topoisomerase (ATP-hydrolyzing) subunit B [unclassified Devosia]	Devosia	1105	1105	0.98	0.0	70.02	809	WP_182394634.1
DNA topoisomerase (ATP-hydrolyzing) subunit B [unclassified Devosia]	Devosia	1075	1075	1	0.0	66.83	821	WP_291306993.1
DNA topoisomerase (ATP-hydrolyzing) subunit B [unclassified Devosia]	Devosia	1044	1044	0.98	0.0	67.16	818	WP_291312365.1
DNA topoisomerase (ATP-hydrolyzing) subunit B [Devosia aurantiaca]	Devosia aurantiaca	1101	1101	0.98	0.0	69.33	817	WP_164533096.1
DNA topoisomerase (ATP-hydrolyzing) subunit B [Devosia beringensis]	Devosia beringensis	1116	1116	0.98	0.0	69.21	817	WP_193337571.1
DNA topoisomerase (ATP-hydrolyzing) subunit B [Devosia chinhatensis]	Devosia chinhatensis	1108	1108	0.98	0.0	69.33	817	WP_046106019.1
DNA topoisomerase (ATP-hydrolyzing) subunit B [Devosia crocina]	Devosia crocina	1122	1122	0.98	0.0	70.07	817	WP_092426232.1
DNA topoisomerase (ATP-hydrolyzing) subunit B [Devosia elaeis]	Devosia elaeis	1117	1117	0.98	0.0	70.36	808	WP_067453770.1
DNA topoisomerase (ATP-hydrolyzing) subunit B [Devosia enhydra]	Devosia enhydra	1079	1079	0.98	0.0	68.14	817	WP_072342919.1
DNA topoisomerase (ATP-hydrolyzing) subunit B [Devosia epidermidihirudinis]	Devosia epidermidihirudinis	1102	1102	0.98	0.0	69.33	817	WP_046139337.1
DNA topoisomerase (ATP-hydrolyzing) subunit B [Devosia faecipullorum]	Devosia faecipullorum	1110	1110	0.98	0.0	70.11	808	WP_193729797.1
DNA topoisomerase (ATP-hydrolyzing) subunit B [Devosia geojensis]	Devosia geojensis	1136	1136	0.97	0.0	71.38	817	WP_046110488.1
DNA topoisomerase (ATP-hydrolyzing) subunit B [Devosia ginsengisoli]	Devosia ginsengisoli	1115	1115	0.98	0.0	70.36	808	WP_303987241.1
DNA topoisomerase (ATP-hydrolyzing) subunit B [Devosia insulae]	Devosia insulae	1060	1060	0.98	0.0	67.49	818	WP_069911568.1
DNA topoisomerase (ATP-hydrolyzing) subunit B [Devosia limi]	Devosia limi	1135	1135	0.97	0.0	72.11	808	WP_046137076.1
DNA topoisomerase (ATP-hydrolyzing) subunit B [Devosia lucknowensis]	Devosia lucknowensis	1078	1078	0.98	0.0	69.21	817	WP_086471377.1
DNA topoisomerase (ATP-hydrolyzing) subunit B [Devosia marina]	Devosia marina	1125	1125	0.98	0.0	70.24	808	WP_157289947.1
DNA topoisomerase (ATP-hydrolyzing) subunit B [Devosia naphthalenivorans]	Devosia naphthalenivorans	1098	1098	0.97	0.0	69.44	817	WP_108461866.1
DNA topoisomerase (ATP-hydrolyzing) subunit B [Devosia nitrariae]	Devosia nitrariae	1105	1105	0.97	0.0	70.14	817	WP_284338896.1
DNA topoisomerase (ATP-hydrolyzing) subunit B [Devosia oryziradicis]	Devosia oryziradicis	1107	1107	0.98	0.0	69.7	817	WP_201658124.1
DNA topoisomerase (ATP-hydrolyzing) subunit B [Devosia oryzisoli]	Devosia oryzisoli	1098	1098	0.97	0.0	69.6	816	WP_191775844.1
DNA topoisomerase (ATP-hydrolyzing) subunit B [Devosia pacifica]	Devosia pacifica	1102	1102	0.98	0.0	69.54	817	WP_189425334.1
DNA topoisomerase (ATP-hydrolyzing) subunit B [Devosia psychrophila]	Devosia psychrophila	1103	1103	0.98	0.0	68.72	817	WP_046169487.1
DNA topoisomerase (ATP-hydrolyzing) subunit B [Devosia rhizoryzae]	Devosia rhizoryzae	1100	1100	0.98	0.0	69.33	817	WP_201637375.1
DNA topoisomerase (ATP-hydrolyzing) subunit B [Devosia riboflavina]	Devosia riboflavina	1108	1108	0.98	0.0	69.33	817	WP_035080037.1
DNA topoisomerase (ATP-hydrolyzing) subunit B [Devosia salina]	Devosia salina	1099	1099	0.98	0.0	69.21	817	WP_220305498.1
DNA topoisomerase (ATP-hydrolyzing) subunit B [Devosia sediminis]	Devosia sediminis	1082	1082	0.98	0.0	68.97	817	WP_198877020.1
DNA topoisomerase (ATP-hydrolyzing) subunit B [Devosia soli]	Devosia soli	1115	1115	0.98	0.0	69.95	817	WP_046142754.1
DNA topoisomerase (ATP-hydrolyzing) subunit B [Devosia sp.]	Devosia sp.	1119	1119	0.97	0.0	71.61	808	WP_299749342.1
DNA topoisomerase (ATP-hydrolyzing) subunit B [Devosia sp.]	Devosia sp.	1119	1119	0.97	0.0	71.48	808	WP_299728339.1
DNA topoisomerase (ATP-hydrolyzing) subunit B [Devosia sp.]	Devosia sp.	1118	1118	0.98	0.0	68.97	817	WP_305577180.1
DNA topoisomerase (ATP-hydrolyzing) subunit B [Devosia sp.]	Devosia sp.	1115	1115	0.99	0.0	69.67	822	WP_300276407.1
DNA topoisomerase (ATP-hydrolyzing) subunit B [Devosia sp.]	Devosia sp.	1112	1112	0.98	0.0	69.33	817	WP_291421291.1
DNA topoisomerase (ATP-hydrolyzing) subunit B [Devosia sp.]	Devosia sp.	1110	1110	0.98	0.0	69.33	817	WP_316357699.1
DNA topoisomerase (ATP-hydrolyzing) subunit B [Devosia sp.]	Devosia sp.	1110	1110	0.98	0.0	69.21	817	WP_291359531.1
DNA topoisomerase (ATP-hydrolyzing) subunit B [Devosia sp.]	Devosia sp.	1102	1102	0.98	0.0	68.97	817	WP_295413747.1
DNA topoisomerase (ATP-hydrolyzing) subunit B [Devosia sp.]	Devosia sp.	1102	1102	0.98	0.0	68.97	817	WP_297578687.1
DNA topoisomerase (ATP-hydrolyzing) subunit B [Devosia sp.]	Devosia sp.	1065	1065	0.98	0.0	67.61	818	WP_299637479.1
DNA topoisomerase (ATP-hydrolyzing) subunit B [Devosia sp.]	Devosia sp.	1048	1048	1	0.0	65.58	821	WP_291386684.1
DNA topoisomerase (ATP-hydrolyzing) subunit B [Devosia sp.]	Devosia sp.	1042	1042	0.98	0.0	67.41	817	WP_291397142.1
DNA topoisomerase (ATP-hydrolyzing) subunit B [Devosia sp.]	Devosia sp.	1042	1042	0.98	0.0	67.41	817	WP_291390894.1
DNA topoisomerase (ATP-hydrolyzing) subunit B [Devosia sp. 1566]	Devosia sp. 1566	1109	1109	0.98	0.0	69.67	817	WP_127751583.1
DNA topoisomerase (ATP-hydrolyzing) subunit B [Devosia sp. 66-22]	Devosia sp. 66-22	1048	1048	1	0.0	65.58	821	WP_299970504.1
DNA topoisomerase (ATP-hydrolyzing) subunit B [Devosia sp. A16]	Devosia sp. A16	1045	1045	0.98	0.0	67.28	817	WP_055047337.1
DNA topoisomerase (ATP-hydrolyzing) subunit B [Devosia sp. CJK-A8-3]	Devosia sp. CJK-A8-3	1106	1106	0.98	0.0	69.21	817	WP_224704572.1
DNA topoisomerase (ATP-hydrolyzing) subunit B [Devosia sp. FJ2-5-3]	Devosia sp. FJ2-5-3	1122	1122	0.98	0.0	70.98	808	WP_275604986.1
DNA topoisomerase (ATP-hydrolyzing) subunit B [Devosia sp. FKR38]	Devosia sp. FKR38	1112	1112	0.98	0.0	69.33	817	WP_137150327.1
DNA topoisomerase (ATP-hydrolyzing) subunit B [Devosia sp. G2-5]	Devosia sp. G2-5	1132	1132	0.98	0.0	71.11	808	WP_282212442.1
DNA topoisomerase (ATP-hydrolyzing) subunit B [Devosia sp. JXJ CY 41]	Devosia sp. JXJ CY 41	1124	1124	0.98	0.0	70.07	817	WP_240231482.1
DNA topoisomerase (ATP-hydrolyzing) subunit B [Devosia sp. LC5]	Devosia sp. LC5	1113	1113	0.98	0.0	70.11	808	WP_035099366.1
DNA topoisomerase (ATP-hydrolyzing) subunit B [Devosia sp. MC1541]	Devosia sp. MC1541	1107	1107	0.98	0.0	70.15	809	WP_169194276.1
DNA topoisomerase (ATP-hydrolyzing) subunit B [Devosia sp. Root105]	Devosia sp. Root105	1061	1061	0.98	0.0	67.37	818	WP_055873693.1
DNA topoisomerase (ATP-hydrolyzing) subunit B [Devosia sp. Root413D1]	Devosia sp. Root413D1	1060	1060	0.98	0.0	67.37	818	WP_055994617.1
DNA topoisomerase (ATP-hydrolyzing) subunit B [Devosia sp. Root436]	Devosia sp. Root436	1112	1112	0.98	0.0	70.11	808	WP_056255682.1
DNA topoisomerase (ATP-hydrolyzing) subunit B [Devosia sp. Root635]	Devosia sp. Root635	1113	1113	0.98	0.0	70.07	817	WP_056230800.1
DNA topoisomerase (ATP-hydrolyzing) subunit B [Devosia sp. Root685]	Devosia sp. Root685	1103	1103	0.98	0.0	69.09	817	WP_056312750.1
DNA topoisomerase (ATP-hydrolyzing) subunit B [Devosia sp. RR2S18]	Devosia sp. RR2S18	1117	1117	0.97	0.0	70.31	817	WP_284578690.1
DNA topoisomerase (ATP-hydrolyzing) subunit B [Devosia sp. SD17-2]	Devosia sp. SD17-2	1120	1120	0.98	0.0	70.98	808	WP_275652957.1
DNA topoisomerase (ATP-hydrolyzing) subunit B [Devosia sp. SL43]	Devosia sp. SL43	1098	1098	0.98	0.0	68.72	817	WP_236894510.1
DNA topoisomerase (ATP-hydrolyzing) subunit B [Devosia sp. YIM 151766]	Devosia sp. YIM 151766	1117	1117	0.98	0.0	70.61	808	WP_286020472.1
DNA topoisomerase (ATP-hydrolyzing) subunit B [Devosia sp. YR412]	Devosia sp. YR412	1097	1097	0.98	0.0	68.23	817	WP_092179135.1
DNA topoisomerase (ATP-hydrolyzing) subunit B [Devosia sp. ZB163]	Devosia sp. ZB163	1057	1057	0.98	0.0	67.65	818	WP_273955348.1
DNA topoisomerase (ATP-hydrolyzing) subunit B [Devosia subaequoris]	Devosia subaequoris	1122	1122	0.98	0.0	69.99	808	WP_183311221.1
DNA topoisomerase (ATP-hydrolyzing) subunit B [Devosia submarina]	Devosia submarina	1105	1105	0.97	0.0	70.19	817	WP_108396893.1
DNA topoisomerase (ATP-hydrolyzing) subunit B [Devosia ureilytica]	Devosia ureilytica	1112	1112	0.98	0.0	69.83	817	WP_254673828.1
DNA topoisomerase (ATP-hydrolyzing) subunit B [Devosia yakushimensis]	Devosia yakushimensis	1102	1102	0.98	0.0	69.95	808	WP_284394476.1
DNA topoisomerase (ATP-hydrolyzing) subunit B [Dichotomicrobium thermohalophilum]	Dichotomicrobium thermohalophilum	1075	1075	0.97	0.0	68.63	821	WP_119060541.1
DNA topoisomerase (ATP-hydrolyzing) subunit B [Ectorhizobium quercum]	Ectorhizobium quercum	1156	1156	0.98	0.0	73.16	811	WP_306412981.1
DNA topoisomerase (ATP-hydrolyzing) subunit B [Endobacterium cereale]	Endobacterium cereale	1155	1155	0.98	0.0	72.41	811	WP_153353527.1
DNA topoisomerase (ATP-hydrolyzing) subunit B [Enhydrobacter aerosaccus]	Enhydrobacter aerosaccus	1058	1058	0.97	0.0	68.58	817	WP_085934676.1
DNA topoisomerase (ATP-hydrolyzing) subunit B [Enhydrobacter sp.]	Enhydrobacter sp.	1059	1059	0.97	0.0	68.7	817	WP_300784150.1
DNA topoisomerase (ATP-hydrolyzing) subunit B [Enhydrobacter sp. 8BJ]	Enhydrobacter sp. 8BJ	843	843	0.99	0.0	53.94	830	WP_286170979.1
DNA topoisomerase (ATP-hydrolyzing) subunit B [Enhydrobacter sp. AX1]	Enhydrobacter sp. AX1	845	845	0.99	0.0	54.01	830	WP_286172878.1		4	61.3075	8.46703
DNA topoisomerase (ATP-hydrolyzing) subunit B [Ensifer]	Ensifer	1152	1152	0.98	0.0	72.03	811	WP_057206475.1
DNA topoisomerase (ATP-hydrolyzing) subunit B [unclassified Ensifer]	Ensifer	1150	1150	0.98	0.0	72.03	811	WP_065781587.1
DNA topoisomerase (ATP-hydrolyzing) subunit B [unclassified Ensifer]	Ensifer	1146	1146	0.98	0.0	71.79	811	WP_065774328.1
DNA topoisomerase (ATP-hydrolyzing) subunit B [unclassified Ensifer]	Ensifer	1145	1145	0.99	0.0	70.79	811	WP_043624256.1
DNA topoisomerase (ATP-hydrolyzing) subunit B [unclassified Ensifer]	Ensifer	1144	1144	0.98	0.0	71.29	811	WP_112977254.1
DNA topoisomerase (ATP-hydrolyzing) subunit B [Ensifer]	Ensifer	1143	1143	0.98	0.0	71.29	811	WP_034800121.1
DNA topoisomerase (ATP-hydrolyzing) subunit B [Ensifer adhaerens]	Ensifer adhaerens	1155	1155	0.98	0.0	72.28	811	WP_173418470.1
DNA topoisomerase (ATP-hydrolyzing) subunit B [Ensifer adhaerens]	Ensifer adhaerens	1154	1154	0.98	0.0	72.16	811	WP_053251167.1
DNA topoisomerase (ATP-hydrolyzing) subunit B [Ensifer adhaerens]	Ensifer adhaerens	1149	1149	0.98	0.0	71.66	811	WP_275021992.1
DNA topoisomerase (ATP-hydrolyzing) subunit B [Ensifer adhaerens]	Ensifer adhaerens	1146	1146	0.98	0.0	71.66	811	WP_104667942.1
DNA topoisomerase (ATP-hydrolyzing) subunit B [Ensifer adhaerens]	Ensifer adhaerens	1144	1144	0.98	0.0	71.41	811	WP_127889628.1
DNA topoisomerase (ATP-hydrolyzing) subunit B [Ensifer adhaerens]	Ensifer adhaerens	1142	1142	0.98	0.0	71.29	811	WP_077968556.1
DNA topoisomerase (ATP-hydrolyzing) subunit B [Ensifer adhaerens]	Ensifer adhaerens	1137	1137	0.98	0.0	71.66	811	WP_065376362.1
DNA topoisomerase (ATP-hydrolyzing) subunit B [Ensifer adhaerens]	Ensifer adhaerens	1135	1135	0.98	0.0	71.41	811	WP_223725953.1
DNA topoisomerase (ATP-hydrolyzing) subunit B [Ensifer aridi]	Ensifer aridi	1152	1152	0.97	0.0	72.22	811	WP_026615279.1
DNA topoisomerase (ATP-hydrolyzing) subunit B [Ensifer oleiphilus]	Ensifer oleiphilus	1157	1157	0.98	0.0	72.28	811	WP_176354235.1
DNA topoisomerase (ATP-hydrolyzing) subunit B [Ensifer sesbaniae]	Ensifer sesbaniae	1145	1145	0.98	0.0	71.79	811	WP_173517956.1
DNA topoisomerase (ATP-hydrolyzing) subunit B [Ensifer sp.]	Ensifer sp.	1150	1150	0.98	0.0	71.66	811	WP_112818217.1
DNA topoisomerase (ATP-hydrolyzing) subunit B [Ensifer sp. BR816]	Ensifer sp. BR816	1154	1154	0.98	0.0	71.62	811	WP_018236098.1
DNA topoisomerase (ATP-hydrolyzing) subunit B [Ensifer sp. ENS12]	Ensifer sp. ENS12	1136	1136	0.98	0.0	71.54	811	WP_112995083.1
DNA topoisomerase (ATP-hydrolyzing) subunit B [Ensifer sp. IC4062]	Ensifer sp. IC4062	1156	1156	0.98	0.0	72.53	811	WP_225168276.1
DNA topoisomerase (ATP-hydrolyzing) subunit B [Ensifer sp. LC163]	Ensifer sp. LC163	1150	1150	0.98	0.0	72.03	811	WP_065795064.1
DNA topoisomerase (ATP-hydrolyzing) subunit B [Ensifer sp. LCM 4579]	Ensifer sp. LCM 4579	1163	1163	0.98	0.0	72.66	811	WP_071020282.1
DNA topoisomerase (ATP-hydrolyzing) subunit B [Ensifer sp. M14]	Ensifer sp. M14	1148	1148	0.98	0.0	71.66	811	WP_115418869.1
DNA topoisomerase (ATP-hydrolyzing) subunit B [Ensifer sp. SSB1]	Ensifer sp. SSB1	1132	1132	0.98	0.0	71.29	811	WP_291153187.1
DNA topoisomerase (ATP-hydrolyzing) subunit B [Ensifer sp. WSM1721]	Ensifer sp. WSM1721	1153	1153	0.97	0.0	72.22	811	WP_026619473.1		26	71.7788	0.443877
DNA topoisomerase (ATP-hydrolyzing) subunit B [Enterovirga rhinocerotis]	Enterovirga rhinocerotis	1090	1090	0.98	0.0	68.48	812	WP_133769079.1
DNA topoisomerase (ATP-hydrolyzing) subunit B [Enterovirga sp.]	Enterovirga sp.	1078	1078	0.98	0.0	68.06	813	WP_299567343.1
DNA topoisomerase (ATP-hydrolyzing) subunit B [Enterovirga sp. DB1703]	Enterovirga sp. DB1703	1084	1084	1	0.0	67.78	825	WP_171217893.1		3	68.1067	0.352326
DNA topoisomerase (ATP-hydrolyzing) subunit B [Falsochrobactrum ovis]	Falsochrobactrum ovis	1134	1134	0.98	0.0	70.4	813	WP_111573879.1
DNA topoisomerase (ATP-hydrolyzing) subunit B [Falsochrobactrum shanghaiense]	Falsochrobactrum shanghaiense	1145	1145	0.98	0.0	71.27	813	WP_109704739.1
DNA topoisomerase (ATP-hydrolyzing) subunit B [Falsochrobactrum sp. TDYN1]	Falsochrobactrum sp. TDYN1	1126	1126	0.98	0.0	69.78	813	WP_217676294.1
DNA topoisomerase (ATP-hydrolyzing) subunit B [Faunimonas pinastri]	Faunimonas pinastri	1181	1181	1	0.0	72.55	809	WP_092496484.1		1	1	na
DNA topoisomerase (ATP-hydrolyzing) subunit B [Fererhizobium litorale]	Fererhizobium litorale	1155	1155	0.97	0.0	72.22	811	WP_311787371.1
DNA topoisomerase (ATP-hydrolyzing) subunit B [Filomicrobium]	Filomicrobium	1093	1093	0.97	0.0	69.21	814	WP_046477364.1
DNA topoisomerase (ATP-hydrolyzing) subunit B [Flavimaribacter sediminis]	Flavimaribacter sediminis	1152	1152	0.99	0.0	71.16	811	WP_220228882.1
DNA topoisomerase (ATP-hydrolyzing) subunit B [Fodinicurvata fenggangensis]	Fodinicurvata fenggangensis	1043	1043	0.97	0.0	66.75	816	WP_026987667.1
DNA topoisomerase (ATP-hydrolyzing) subunit B [Fodinicurvata sediminis]	Fodinicurvata sediminis	1035	1035	0.99	0.0	65.69	824	WP_022728425.1
DNA topoisomerase (ATP-hydrolyzing) subunit B [Fodinicurvata sp. CAU 1616]	Fodinicurvata sp. CAU 1616	1036	1036	0.97	0.0	66.75	817	WP_275820457.1
DNA topoisomerase (ATP-hydrolyzing) subunit B [Fulvimarina endophytica]	Fulvimarina endophytica	1104	1104	0.98	0.0	69.83	812	WP_116681406.1
DNA topoisomerase (ATP-hydrolyzing) subunit B [Fulvimarina manganoxydans]	Fulvimarina manganoxydans	1113	1113	0.98	0.0	71.07	812	WP_084411174.1
DNA topoisomerase (ATP-hydrolyzing) subunit B [Fulvimarina manganoxydans]	Fulvimarina manganoxydans	1107	1107	0.98	0.0	70.82	812	WP_273503704.1
DNA topoisomerase (ATP-hydrolyzing) subunit B [Fulvimarina pelagi]	Fulvimarina pelagi	1097	1097	0.97	0.0	70.32	812	WP_007066599.1
DNA topoisomerase (ATP-hydrolyzing) subunit B [Gellertiella hungarica]	Gellertiella hungarica	1152	1152	0.98	0.0	72.48	810	WP_183368138.1
DNA topoisomerase (ATP-hydrolyzing) subunit B [Georhizobium profundi]	Georhizobium profundi	1150	1150	0.99	0.0	70.73	815	WP_126006660.1
DNA topoisomerase (ATP-hydrolyzing) subunit B [Hansschlegelia beijingensis]	Hansschlegelia beijingensis	1190	1190	0.98	0.0	76.15	809	WP_183395173.1
DNA topoisomerase (ATP-hydrolyzing) subunit B [Hansschlegelia plantiphila]	Hansschlegelia plantiphila	1181	1181	0.97	0.0	75.62	810	WP_271166681.1
DNA topoisomerase (ATP-hydrolyzing) subunit B [Hansschlegelia quercus]	Hansschlegelia quercus	1155	1155	0.97	0.0	74.25	809	WP_131004258.1
DNA topoisomerase (ATP-hydrolyzing) subunit B [Hansschlegelia zhihuaiae]	Hansschlegelia zhihuaiae	1176	1176	0.97	0.0	75.12	810	WP_128777691.1		4	75.285	0.808064
DNA topoisomerase (ATP-hydrolyzing) subunit B [Hartmannibacter diazotrophicus]	Hartmannibacter diazotrophicus	1170	1170	0.98	0.0	72.74	808	WP_099553212.1
DNA topoisomerase (ATP-hydrolyzing) subunit B [Hoeflea alexandrii]	Hoeflea alexandrii	1165	1165	0.99	0.0	72.28	811	WP_252916315.1
DNA topoisomerase (ATP-hydrolyzing) subunit B [Hoeflea alexandrii]	Hoeflea alexandrii	1163	1163	0.99	0.0	72.2	811	WP_269387840.1
DNA topoisomerase (ATP-hydrolyzing) subunit B [Hoeflea algicola]	Hoeflea algicola	1146	1146	0.98	0.0	71.79	811	WP_267656210.1
DNA topoisomerase (ATP-hydrolyzing) subunit B [Hoeflea halophila]	Hoeflea halophila	1151	1151	0.99	0.0	71.78	810	WP_097107695.1
DNA topoisomerase (ATP-hydrolyzing) subunit B [Hoeflea marina]	Hoeflea marina	1138	1138	0.97	0.0	71.55	811	WP_110032704.1
DNA topoisomerase (ATP-hydrolyzing) subunit B [Hoeflea olei]	Hoeflea olei	1149	1149	1	0.0	72.09	811	WP_066183611.1
DNA topoisomerase (ATP-hydrolyzing) subunit B [Hoeflea phototrophica]	Hoeflea phototrophica	1163	1163	1	0.0	71.97	811	WP_007199543.1
DNA topoisomerase (ATP-hydrolyzing) subunit B [Hoeflea prorocentri]	Hoeflea prorocentri	1145	1145	0.98	0.0	70.97	811	WP_267992733.1
DNA topoisomerase (ATP-hydrolyzing) subunit B [Hoeflea sp.]	Hoeflea sp.	1156	1156	0.98	0.0	71.89	811	WP_290884832.1
DNA topoisomerase (ATP-hydrolyzing) subunit B [Hoeflea sp.]	Hoeflea sp.	1155	1155	0.98	0.0	72.26	811	WP_291006629.1
DNA topoisomerase (ATP-hydrolyzing) subunit B [Hoeflea sp.]	Hoeflea sp.	1154	1154	0.98	0.0	72.14	811	WP_305330493.1
DNA topoisomerase (ATP-hydrolyzing) subunit B [Hoeflea sp.]	Hoeflea sp.	1153	1153	0.99	0.0	72.03	810	WP_290773941.1
DNA topoisomerase (ATP-hydrolyzing) subunit B [Hoeflea sp. BAL378]	Hoeflea sp. BAL378	1155	1155	0.99	0.0	72.15	811	WP_035530398.1
DNA topoisomerase (ATP-hydrolyzing) subunit B [Hoeflea sp. E7-10]	Hoeflea sp. E7-10	1141	1141	0.99	0.0	70.79	811	WP_271088906.1
DNA topoisomerase (ATP-hydrolyzing) subunit B [Hoeflea sp. EC-HK425]	Hoeflea sp. EC-HK425	1166	1166	0.99	0.0	72.4	811	WP_152010988.1
DNA topoisomerase (ATP-hydrolyzing) subunit B [Hoeflea sp. IMCC20628]	Hoeflea sp. IMCC20628	1140	1140	0.99	0.0	71.09	810	WP_047031756.1
DNA topoisomerase (ATP-hydrolyzing) subunit B [Hoeflea sp. YIM 152468]	Hoeflea sp. YIM 152468	1150	1150	0.99	0.0	70.85	810	WP_275754594.1
DNA topoisomerase (ATP-hydrolyzing) subunit B [Hoeflea ulvae]	Hoeflea ulvae	1150	1150	0.99	0.0	71.53	811	WP_267610850.1
DNA topoisomerase (ATP-hydrolyzing) subunit B [Hongsoonwoonella zoysiae]	Hongsoonwoonella zoysiae	1171	1171	0.97	0.0	73.72	817	WP_172886833.1
DNA topoisomerase (ATP-hydrolyzing) subunit B [Hyphomicrobium album]	Hyphomicrobium album	1066	1066	0.97	0.0	67.58	813	WP_154739713.1
DNA topoisomerase (ATP-hydrolyzing) subunit B [Hyphomicrobium denitrificans]	Hyphomicrobium denitrificans	1095	1095	0.97	0.0	68.24	815	WP_015596237.1
DNA topoisomerase (ATP-hydrolyzing) subunit B [Hyphomicrobium denitrificans]	Hyphomicrobium denitrificans	1090	1090	0.97	0.0	69.12	815	WP_013214053.1
DNA topoisomerase (ATP-hydrolyzing) subunit B [Hyphomicrobium facile]	Hyphomicrobium facile	1087	1087	0.97	0.0	69.07	817	WP_092862494.1
DNA topoisomerase (ATP-hydrolyzing) subunit B [Hyphomicrobium methylovorum]	Hyphomicrobium methylovorum	1077	1077	0.97	0.0	68.12	815	WP_181336864.1
DNA topoisomerase (ATP-hydrolyzing) subunit B [Hyphomicrobium nitrativorans]	Hyphomicrobium nitrativorans	1052	1052	0.99	0.0	67.52	812	WP_023785620.1
DNA topoisomerase (ATP-hydrolyzing) subunit B [Hyphomicrobium sp.]	Hyphomicrobium sp.	1088	1088	0.97	0.0	69.07	817	WP_291167219.1
DNA topoisomerase (ATP-hydrolyzing) subunit B [Hyphomicrobium sp.]	Hyphomicrobium sp.	1081	1081	0.97	0.0	68.2	817	WP_290995171.1
DNA topoisomerase (ATP-hydrolyzing) subunit B [Hyphomicrobium sp.]	Hyphomicrobium sp.	1080	1080	0.97	0.0	68.7	812	WP_291004777.1
DNA topoisomerase (ATP-hydrolyzing) subunit B [Hyphomicrobium sp.]	Hyphomicrobium sp.	1073	1073	0.98	0.0	67.98	816	WP_290984838.1
DNA topoisomerase (ATP-hydrolyzing) subunit B [Hyphomicrobium sp.]	Hyphomicrobium sp.	1072	1072	0.99	0.0	68.67	812	WP_291178600.1
DNA topoisomerase (ATP-hydrolyzing) subunit B [Hyphomicrobium sp.]	Hyphomicrobium sp.	1059	1059	0.99	0.0	67.94	812	WP_291152797.1
DNA topoisomerase (ATP-hydrolyzing) subunit B [Hyphomicrobium sp. 802]	Hyphomicrobium sp. 802	1070	1070	0.97	0.0	67.95	817	WP_024275107.1
DNA topoisomerase (ATP-hydrolyzing) subunit B [Hyphomicrobium sp. 99]	Hyphomicrobium sp. 99	1088	1088	0.97	0.0	69.32	817	WP_045837451.1
DNA topoisomerase (ATP-hydrolyzing) subunit B [Hyphomicrobium sp. CS1BSMeth3]	Hyphomicrobium sp. CS1BSMeth3	1070	1070	0.97	0.0	67.66	818	WP_072387315.1
DNA topoisomerase (ATP-hydrolyzing) subunit B [Hyphomicrobium sp. CS1GBMeth3]	Hyphomicrobium sp. CS1GBMeth3	1079	1079	0.99	0.0	68.55	812	WP_072396320.1
DNA topoisomerase (ATP-hydrolyzing) subunit B [Hyphomicrobium sp. D-2]	Hyphomicrobium sp. D-2	1078	1078	0.97	0.0	68.16	812	WP_280387576.1
DNA topoisomerase (ATP-hydrolyzing) subunit B [Hyphomicrobium sp. DMF-1]	Hyphomicrobium sp. DMF-1	1065	1065	0.99	0.0	68.09	812	WP_271029588.1
DNA topoisomerase (ATP-hydrolyzing) subunit B [Hyphomicrobium sp. GJ21]	Hyphomicrobium sp. GJ21	1088	1088	0.97	0.0	68.87	815	WP_046845690.1
DNA topoisomerase (ATP-hydrolyzing) subunit B [Hyphomicrobium sp. LHD-15]	Hyphomicrobium sp. LHD-15	1066	1066	0.99	0.0	68.34	812	WP_308963154.1
DNA topoisomerase (ATP-hydrolyzing) subunit B [Hyphomicrobium sp. MC1]	Hyphomicrobium sp. MC1	1069	1069	0.97	0.0	67.83	817	WP_013945663.1
DNA topoisomerase (ATP-hydrolyzing) subunit B [Hyphomicrobium sp. NDB2Meth4]	Hyphomicrobium sp. NDB2Meth4	1075	1075	0.97	0.0	69.06	812	WP_072370717.1
DNA topoisomerase (ATP-hydrolyzing) subunit B [Hyphomicrobium sulfonivorans]	Hyphomicrobium sulfonivorans	1084	1084	0.97	0.0	68.66	812	WP_173952987.1
DNA topoisomerase (ATP-hydrolyzing) subunit B [Hyphomicrobium sulfonivorans]	Hyphomicrobium sulfonivorans	1083	1083	0.97	0.0	68.66	812	WP_068459495.1
DNA topoisomerase (ATP-hydrolyzing) subunit B [Hyphomicrobium zavarzinii]	Hyphomicrobium zavarzinii	1063	1063	0.99	0.0	67.97	812	WP_020085563.1		25	68.3732	0.525109
DNA topoisomerase (ATP-hydrolyzing) subunit B [Jiella avicenniae]	Jiella avicenniae	1128	1128	0.98	0.0	71.34	812	WP_233718141.1
DNA topoisomerase (ATP-hydrolyzing) subunit B [Jiella endophytica]	Jiella endophytica	1119	1119	0.98	0.0	70.53	812	WP_134761531.1
DNA topoisomerase (ATP-hydrolyzing) subunit B [Jiella flava]	Jiella flava	1114	1114	1	0.0	69.18	812	WP_207257175.1
DNA topoisomerase (ATP-hydrolyzing) subunit B [Jiella mangrovi]	Jiella mangrovi	1130	1130	0.98	0.0	71.46	812	WP_209594605.1
DNA topoisomerase (ATP-hydrolyzing) subunit B [Jiella pacifica]	Jiella pacifica	1124	1124	0.98	0.0	71.34	812	WP_163462343.1
DNA topoisomerase (ATP-hydrolyzing) subunit B [Jiella sonneratiae]	Jiella sonneratiae	1115	1115	0.98	0.0	70.83	812	WP_207351091.1
DNA topoisomerase (ATP-hydrolyzing) subunit B [Jiella sp. LLJ827]	Jiella sp. LLJ827	1130	1130	0.99	0.0	70.76	812	WP_255339890.1
DNA topoisomerase (ATP-hydrolyzing) subunit B [Kaistia adipata]	Kaistia adipata	1167	1167	0.99	0.0	72.93	809	WP_029077044.1
DNA topoisomerase (ATP-hydrolyzing) subunit B [Kaistia algarum]	Kaistia algarum	1138	1138	0.99	0.0	70.33	818	WP_266352122.1
DNA topoisomerase (ATP-hydrolyzing) subunit B [Kaistia dalseonensis]	Kaistia dalseonensis	1189	1189	0.99	0.0	73.33	809	WP_266348477.1
DNA topoisomerase (ATP-hydrolyzing) subunit B [Kaistia defluvii]	Kaistia defluvii	1163	1163	0.99	0.0	72.44	809	WP_266334356.1
DNA topoisomerase (ATP-hydrolyzing) subunit B [Kaistia geumhonensis]	Kaistia geumhonensis	1140	1140	0.99	0.0	71.06	818	WP_266279555.1
DNA topoisomerase (ATP-hydrolyzing) subunit B [Kaistia granuli]	Kaistia granuli	1165	1165	0.99	0.0	73.09	809	WP_018182459.1
DNA topoisomerase (ATP-hydrolyzing) subunit B [Kaistia hirudinis]	Kaistia hirudinis	1143	1143	0.99	0.0	70.66	818	WP_183401239.1
DNA topoisomerase (ATP-hydrolyzing) subunit B [Kaistia nematophila]	Kaistia nematophila	1179	1179	0.99	0.0	73.92	809	WP_266336831.1
DNA topoisomerase (ATP-hydrolyzing) subunit B [Kaistia soli]	Kaistia soli	1151	1151	0.99	0.0	71.27	818	WP_073054066.1
DNA topoisomerase (ATP-hydrolyzing) subunit B [Kaistia sp. 32K]	Kaistia sp. 32K	1174	1174	0.99	0.0	73.46	809	WP_201401755.1
DNA topoisomerase (ATP-hydrolyzing) subunit B [Kaistia terrae]	Kaistia terrae	1169	1169	0.99	0.0	72.96	809	WP_266345827.1
DNA topoisomerase (ATP-hydrolyzing) subunit B [Kaustia mangrovi]	Kaustia mangrovi	1173	1173	0.98	0.0	74.07	808	WP_213160752.1		1	1	na
DNA topoisomerase (ATP-hydrolyzing) subunit B [unclassified Labrenzia]	Labrenzia	1190	1190	0.99	0.0	74.75	817	WP_152504884.1
DNA topoisomerase (ATP-hydrolyzing) subunit B [unclassified Labrenzia]	Labrenzia	1188	1188	0.99	0.0	74.63	817	WP_022999151.1
DNA topoisomerase (ATP-hydrolyzing) subunit B [Labrenzia sp. 011]	Labrenzia sp. 011	1201	1201	0.99	0.0	74.11	817	WP_116699172.1
DNA topoisomerase (ATP-hydrolyzing) subunit B [Labrenzia sp. CE80]	Labrenzia sp. CE80	1199	1199	0.99	0.0	74.23	817	WP_153770308.1
DNA topoisomerase (ATP-hydrolyzing) subunit B [Labrenzia sp. CP4]	Labrenzia sp. CP4	1189	1189	0.99	0.0	74.63	817	WP_062490945.1
DNA topoisomerase (ATP-hydrolyzing) subunit B [Labrenzia sp. OB1]	Labrenzia sp. OB1	1182	1182	0.99	0.0	73.74	817	WP_068408961.1
DNA topoisomerase (ATP-hydrolyzing) subunit B [Labrenzia sp. PHM005]	Labrenzia sp. PHM005	1196	1196	0.99	0.0	74.26	817	WP_141183939.1
DNA topoisomerase (ATP-hydrolyzing) subunit B [Labrenzia sp. R4_2]	Labrenzia sp. R4_2	1201	1201	0.99	0.0	74.72	817	WP_209178817.1
DNA topoisomerase (ATP-hydrolyzing) subunit B [Labrenzia sp. THAF82]	Labrenzia sp. THAF82	1193	1193	0.99	0.0	74.23	817	WP_152498895.1
DNA topoisomerase (ATP-hydrolyzing) subunit B [Labrenzia sp. VG12]	Labrenzia sp. VG12	1184	1184	0.99	0.0	74.63	814	WP_094074918.1
DNA topoisomerase (ATP-hydrolyzing) subunit B [Labrys]	Labrys	1186	1186	0.99	0.0	73.59	808	WP_105860834.1
DNA topoisomerase (ATP-hydrolyzing) subunit B [Labrys miyagiensis]	Labrys miyagiensis	1193	1193	0.99	0.0	73.1	808	WP_284309980.1
DNA topoisomerase (ATP-hydrolyzing) subunit B [Labrys monachus]	Labrys monachus	1174	1174	1	0.0	72.67	809	WP_307435641.1
DNA topoisomerase (ATP-hydrolyzing) subunit B [Labrys neptuniae]	Labrys neptuniae	1191	1191	0.99	0.0	73.46	808	WP_311934179.1
DNA topoisomerase (ATP-hydrolyzing) subunit B [Labrys sp. KNU-23]	Labrys sp. KNU-23	1192	1192	0.99	0.0	73.22	808	WP_149253034.1
DNA topoisomerase (ATP-hydrolyzing) subunit B [Labrys sp. WJW]	Labrys sp. WJW	1184	1184	0.99	0.0	73.22	808	WP_068283764.1
DNA topoisomerase (ATP-hydrolyzing) subunit B [Labrys wisconsinensis]	Labrys wisconsinensis	1189	1189	0.98	0.0	73.76	809	WP_307268765.1		7	73.2886	0.358256
DNA topoisomerase (ATP-hydrolyzing) subunit B [Lentilitoribacter sp. Alg239-R112]	Lentilitoribacter sp. Alg239-R112	1092	1092	0.98	0.0	68.45	810	WP_162654409.1
DNA topoisomerase (ATP-hydrolyzing) subunit B [Candidatus Liberibacter africanus]	Liberibacter africanus	979	979	0.97	0.0	59.82	804	WP_047264183.1
DNA topoisomerase (ATP-hydrolyzing) subunit B [Candidatus Liberibacter americanus]	Liberibacter americanus	982	982	0.97	0.0	60.38	803	WP_007556787.1
DNA topoisomerase (ATP-hydrolyzing) subunit B [Candidatus Liberibacter asiaticus]	Liberibacter asiaticus	953	953	0.97	0.0	58.45	803	WP_012778728.1
DNA topoisomerase (ATP-hydrolyzing) subunit B [Liberibacter crescens]	Liberibacter crescens	1024	1024	0.97	0.0	64.62	806	WP_015273786.1
DNA topoisomerase (ATP-hydrolyzing) subunit B [Candidatus Liberibacter solanacearum]	Liberibacter solanacearum	979	979	0.97	0.0	60.45	802	WP_045960859.1
DNA topoisomerase (ATP-hydrolyzing) subunit B [Candidatus Liberibacter solanacearum]	Liberibacter solanacearum	979	979	0.97	0.0	60.45	802	WP_034441240.1
DNA topoisomerase (ATP-hydrolyzing) subunit B [Candidatus Liberibacter solanacearum]	Liberibacter solanacearum	979	979	0.97	0.0	60.45	802	WP_076969368.1
DNA topoisomerase (ATP-hydrolyzing) subunit B [Candidatus Liberibacter solanacearum]	Liberibacter solanacearum	978	978	0.97	0.0	60.33	802	WP_013461694.1
DNA topoisomerase (ATP-hydrolyzing) subunit B [Candidatus Liberibacter solanacearum]	Liberibacter solanacearum	977	977	0.97	0.0	60.33	802	WP_103846994.1
DNA topoisomerase (ATP-hydrolyzing) subunit B [Candidatus Liberibacter sp.]	Liberibacter sp.	994	994	0.97	0.0	61.73	804	WP_182017193.1
DNA topoisomerase (ATP-hydrolyzing) subunit B [Lichenibacterium minor]	Lichenibacterium minor	1144	1144	0.99	0.0	71.48	818	WP_129226541.1
DNA topoisomerase (ATP-hydrolyzing) subunit B [Lichenibacterium ramalinae]	Lichenibacterium ramalinae	1128	1128	0.99	0.0	70.49	821	WP_129219532.1
DNA topoisomerase (ATP-hydrolyzing) subunit B [Lichenibacterium sp. 6Y81]	Lichenibacterium sp. 6Y81	1154	1154	0.99	0.0	71.71	818	WP_237476582.1		3	71.2267	0.648254
DNA topoisomerase (ATP-hydrolyzing) subunit B [Lichenifustis flavocetrariae]	Lichenifustis flavocetrariae	1155	1155	0.98	0.0	72.09	817	WP_282583514.1
DNA topoisomerase (ATP-hydrolyzing) subunit B [Lichenihabitans psoromatis]	Lichenihabitans psoromatis	1152	1152	0.99	0.0	72.27	820	WP_131118877.1
DNA topoisomerase (ATP-hydrolyzing) subunit B [Lichenihabitans psoromatis]	Lichenihabitans psoromatis	1151	1151	0.99	0.0	72.15	820	WP_131195198.1
DNA topoisomerase (ATP-hydrolyzing) subunit B [Lichenihabitans sp. PAMC28606]	Lichenihabitans sp. PAMC28606	1152	1152	0.99	0.0	72.27	820	WP_227401248.1		3	72.23	0.069282
DNA topoisomerase (ATP-hydrolyzing) subunit B [Limibacillus halophilus]	Limibacillus halophilus	1070	1070	0.98	0.0	68.7	813	WP_183416061.1
DNA topoisomerase (ATP-hydrolyzing) subunit B [Limimonas halophila]	Limimonas halophila	957	957	0.98	0.0	64.09	799	WP_245659598.1		1	1	na
DNA topoisomerase (ATP-hydrolyzing) subunit B [Limoniibacter endophyticus]	Limoniibacter endophyticus	1157	1157	0.97	0.0	72.6	815	WP_189488394.1
DNA topoisomerase (ATP-hydrolyzing) subunit B [Lutibaculum baratangense]	Lutibaculum baratangense	1170	1170	0.98	0.0	73.57	812	WP_023431315.1
DNA topoisomerase (ATP-hydrolyzing) subunit B [Mangrovicella endophytica]	Mangrovicella endophytica	1137	1137	0.98	0.0	71.69	812	WP_102960309.1
DNA topoisomerase (ATP-hydrolyzing) subunit B [Mariluticola halotolerans]	Mariluticola halotolerans	1119	1119	0.97	0.0	70.18	808	WP_303617002.1
DNA topoisomerase (ATP-hydrolyzing) subunit B [Maritalea mediterranea]	Maritalea mediterranea	1081	1081	0.99	0.0	67.82	809	WP_236112564.1
DNA topoisomerase (ATP-hydrolyzing) subunit B [Maritalea mobilis]	Maritalea mobilis	1083	1083	0.99	0.0	68.32	809	WP_133573595.1
DNA topoisomerase (ATP-hydrolyzing) subunit B [Maritalea mobilis]	Maritalea mobilis	1080	1080	0.97	0.0	68.34	805	WP_222190306.1
DNA topoisomerase (ATP-hydrolyzing) subunit B [Maritalea myrionectae]	Maritalea myrionectae	1074	1074	0.99	0.0	66.71	809	WP_027835720.1
DNA topoisomerase (ATP-hydrolyzing) subunit B [Maritalea myrionectae]	Maritalea myrionectae	1073	1073	0.99	0.0	66.58	809	WP_117394642.1
DNA topoisomerase (ATP-hydrolyzing) subunit B [Maritalea porphyrae]	Maritalea porphyrae	1072	1072	0.98	0.0	67.16	809	WP_269393297.1
DNA topoisomerase (ATP-hydrolyzing) subunit B [Maritalea porphyrae]	Maritalea porphyrae	1064	1064	0.98	0.0	66.29	809	WP_284362782.1
DNA topoisomerase (ATP-hydrolyzing) subunit B [unclassified Martelella]	Martelella	1115	1115	0.98	0.0	70.25	811	WP_180899453.1
DNA topoisomerase (ATP-hydrolyzing) subunit B [Martelella alba]	Martelella alba	1127	1127	1	0.0	69.61	821	WP_141150160.1
DNA topoisomerase (ATP-hydrolyzing) subunit B [Martelella alba]	Martelella alba	833	833	0.97	0.0	55.71	804	WP_136989565.1
DNA topoisomerase (ATP-hydrolyzing) subunit B [Martelella endophytica]	Martelella endophytica	1124	1124	0.98	0.0	70.25	811	WP_045679796.1
DNA topoisomerase (ATP-hydrolyzing) subunit B [Martelella limonii]	Martelella limonii	1117	1117	0.99	0.0	69.8	811	WP_174804159.1
DNA topoisomerase (ATP-hydrolyzing) subunit B [Martelella lutilitoris]	Martelella lutilitoris	1136	1136	0.98	0.0	71	811	WP_138746753.1
DNA topoisomerase (ATP-hydrolyzing) subunit B [Martelella lutilitoris]	Martelella lutilitoris	1132	1132	0.98	0.0	70.62	811	WP_200335991.1
DNA topoisomerase (ATP-hydrolyzing) subunit B [Martelella mediterranea]	Martelella mediterranea	1129	1129	0.98	0.0	71	811	WP_230722145.1
DNA topoisomerase (ATP-hydrolyzing) subunit B [Martelella mediterranea]	Martelella mediterranea	1127	1127	0.98	0.0	70.75	811	WP_018067601.1
DNA topoisomerase (ATP-hydrolyzing) subunit B [Martelella mediterranea]	Martelella mediterranea	1092	1092	0.97	0.0	68.69	821	WP_132308198.1
DNA topoisomerase (ATP-hydrolyzing) subunit B [Martelella radicis]	Martelella radicis	1132	1132	0.98	0.0	70.5	811	WP_183483113.1
DNA topoisomerase (ATP-hydrolyzing) subunit B [Martelella sp.]	Martelella sp.	1129	1129	0.98	0.0	70.88	811	WP_292055420.1
DNA topoisomerase (ATP-hydrolyzing) subunit B [Martelella sp. AD-3]	Martelella sp. AD-3	1130	1130	0.98	0.0	70.62	811	WP_024707605.1
DNA topoisomerase (ATP-hydrolyzing) subunit B [Martelella sp. HB161492]	Martelella sp. HB161492	1125	1125	1	0.0	69.25	821	WP_176085594.1
DNA topoisomerase (ATP-hydrolyzing) subunit B [unclassified Mesorhizobium]	Mesorhizobium	1146	1146	0.98	0.0	70.7	823	WP_140844803.1
DNA topoisomerase (ATP-hydrolyzing) subunit B [unclassified Mesorhizobium]	Mesorhizobium	1145	1145	0.98	0.0	70.57	823	WP_224629013.1
DNA topoisomerase (ATP-hydrolyzing) subunit B [Mesorhizobium]	Mesorhizobium	1145	1145	0.98	0.0	72.05	814	WP_116621948.1
DNA topoisomerase (ATP-hydrolyzing) subunit B [unclassified Mesorhizobium]	Mesorhizobium	1145	1145	0.98	0.0	70.57	823	WP_095769371.1
DNA topoisomerase (ATP-hydrolyzing) subunit B [unclassified Mesorhizobium]	Mesorhizobium	1142	1142	0.98	0.0	70.57	823	WP_140628760.1
DNA topoisomerase (ATP-hydrolyzing) subunit B [unclassified Mesorhizobium]	Mesorhizobium	1142	1142	0.98	0.0	70.7	823	WP_127878760.1
DNA topoisomerase (ATP-hydrolyzing) subunit B [unclassified Mesorhizobium]	Mesorhizobium	1142	1142	0.98	0.0	70.33	823	WP_140802287.1
DNA topoisomerase (ATP-hydrolyzing) subunit B [unclassified Mesorhizobium]	Mesorhizobium	1142	1142	0.98	0.0	70.45	823	WP_127283418.1
DNA topoisomerase (ATP-hydrolyzing) subunit B [unclassified Mesorhizobium]	Mesorhizobium	1142	1142	0.98	0.0	70.33	823	WP_140644726.1
DNA topoisomerase (ATP-hydrolyzing) subunit B [unclassified Mesorhizobium]	Mesorhizobium	1140	1140	0.98	0.0	70.45	823	WP_127229735.1
DNA topoisomerase (ATP-hydrolyzing) subunit B [unclassified Mesorhizobium]	Mesorhizobium	1140	1140	0.98	0.0	70.33	823	WP_127406074.1
DNA topoisomerase (ATP-hydrolyzing) subunit B [unclassified Mesorhizobium]	Mesorhizobium	1139	1139	0.98	0.0	70.33	823	WP_128261424.1
DNA topoisomerase (ATP-hydrolyzing) subunit B [unclassified Mesorhizobium]	Mesorhizobium	1139	1139	0.98	0.0	70.45	823	WP_224511717.1
DNA topoisomerase (ATP-hydrolyzing) subunit B [unclassified Mesorhizobium]	Mesorhizobium	1139	1139	0.98	0.0	70.21	823	WP_140683939.1
DNA topoisomerase (ATP-hydrolyzing) subunit B [unclassified Mesorhizobium]	Mesorhizobium	1139	1139	0.98	0.0	70.21	823	WP_140650620.1
DNA topoisomerase (ATP-hydrolyzing) subunit B [unclassified Mesorhizobium]	Mesorhizobium	1139	1139	0.98	0.0	70.09	823	WP_140815200.1
DNA topoisomerase (ATP-hydrolyzing) subunit B [Mesorhizobium]	Mesorhizobium	1138	1138	0.98	0.0	70.16	825	WP_024926481.1
DNA topoisomerase (ATP-hydrolyzing) subunit B [unclassified Mesorhizobium]	Mesorhizobium	1138	1138	0.98	0.0	70.33	823	WP_042645171.1
DNA topoisomerase (ATP-hydrolyzing) subunit B [unclassified Mesorhizobium]	Mesorhizobium	1137	1137	0.98	0.0	70.09	823	WP_126056900.1
DNA topoisomerase (ATP-hydrolyzing) subunit B [unclassified Mesorhizobium]	Mesorhizobium	1137	1137	0.98	0.0	70.33	823	WP_126086301.1
DNA topoisomerase (ATP-hydrolyzing) subunit B [Mesorhizobium]	Mesorhizobium	1137	1137	0.98	0.0	70.09	823	WP_029347620.1
DNA topoisomerase (ATP-hydrolyzing) subunit B [unclassified Mesorhizobium]	Mesorhizobium	1135	1135	0.98	0.0	70.33	823	WP_095806751.1
DNA topoisomerase (ATP-hydrolyzing) subunit B [unclassified Mesorhizobium]	Mesorhizobium	1135	1135	0.98	0.0	70.45	823	WP_067324174.1
DNA topoisomerase (ATP-hydrolyzing) subunit B [unclassified Mesorhizobium]	Mesorhizobium	1135	1135	0.98	0.0	70.45	823	WP_095824349.1
DNA topoisomerase (ATP-hydrolyzing) subunit B [unclassified Mesorhizobium]	Mesorhizobium	1135	1135	0.98	0.0	70.45	823	WP_127247793.1
DNA topoisomerase (ATP-hydrolyzing) subunit B [unclassified Mesorhizobium]	Mesorhizobium	1135	1135	0.98	0.0	70.09	823	WP_135933674.1
DNA topoisomerase (ATP-hydrolyzing) subunit B [unclassified Mesorhizobium]	Mesorhizobium	1135	1135	0.98	0.0	70.33	823	WP_095776999.1
DNA topoisomerase (ATP-hydrolyzing) subunit B [unclassified Mesorhizobium]	Mesorhizobium	1135	1135	0.98	0.0	70.45	823	WP_127847062.1
DNA topoisomerase (ATP-hydrolyzing) subunit B [unclassified Mesorhizobium]	Mesorhizobium	1134	1134	0.98	0.0	70.02	823	WP_263780996.1
DNA topoisomerase (ATP-hydrolyzing) subunit B [Mesorhizobium]	Mesorhizobium	1134	1134	0.98	0.0	70.15	823	WP_095484362.1
DNA topoisomerase (ATP-hydrolyzing) subunit B [unclassified Mesorhizobium]	Mesorhizobium	1134	1134	0.98	0.0	70.15	823	WP_127206009.1
DNA topoisomerase (ATP-hydrolyzing) subunit B [unclassified Mesorhizobium]	Mesorhizobium	1134	1134	0.98	0.0	70.09	823	WP_127315831.1
DNA topoisomerase (ATP-hydrolyzing) subunit B [unclassified Mesorhizobium]	Mesorhizobium	1133	1133	0.98	0.0	69.84	823	WP_224536626.1
DNA topoisomerase (ATP-hydrolyzing) subunit B [unclassified Mesorhizobium]	Mesorhizobium	1133	1133	0.98	0.0	70.02	823	WP_126103916.1
DNA topoisomerase (ATP-hydrolyzing) subunit B [unclassified Mesorhizobium]	Mesorhizobium	1132	1132	0.98	0.0	70.09	823	WP_127861785.1
DNA topoisomerase (ATP-hydrolyzing) subunit B [Mesorhizobium]	Mesorhizobium	1132	1132	0.98	0.0	69.47	823	WP_236377887.1
DNA topoisomerase (ATP-hydrolyzing) subunit B [unclassified Mesorhizobium]	Mesorhizobium	1132	1132	0.98	0.0	69.84	823	WP_126090600.1
DNA topoisomerase (ATP-hydrolyzing) subunit B [Mesorhizobium]	Mesorhizobium	1132	1132	0.98	0.0	69.47	823	WP_091592734.1
DNA topoisomerase (ATP-hydrolyzing) subunit B [unclassified Mesorhizobium]	Mesorhizobium	1131	1131	0.98	0.0	70.85	815	WP_202309814.1
DNA topoisomerase (ATP-hydrolyzing) subunit B [unclassified Mesorhizobium]	Mesorhizobium	1131	1131	0.98	0.0	69.27	823	WP_023725945.1
DNA topoisomerase (ATP-hydrolyzing) subunit B [Mesorhizobium]	Mesorhizobium	1131	1131	0.98	0.0	70.15	823	WP_109665740.1
DNA topoisomerase (ATP-hydrolyzing) subunit B [unclassified Mesorhizobium]	Mesorhizobium	1130	1130	0.98	0.0	69.15	823	WP_023671333.1
DNA topoisomerase (ATP-hydrolyzing) subunit B [Mesorhizobium]	Mesorhizobium	1130	1130	0.98	0.0	70.15	823	WP_136621853.1
DNA topoisomerase (ATP-hydrolyzing) subunit B [unclassified Mesorhizobium]	Mesorhizobium	1130	1130	0.98	0.0	69.23	823	WP_202364883.1
DNA topoisomerase (ATP-hydrolyzing) subunit B [unclassified Mesorhizobium]	Mesorhizobium	1130	1130	0.98	0.0	69.96	823	WP_140695308.1
DNA topoisomerase (ATP-hydrolyzing) subunit B [unclassified Mesorhizobium]	Mesorhizobium	1130	1130	0.98	0.0	69.15	823	WP_023732636.1
DNA topoisomerase (ATP-hydrolyzing) subunit B [unclassified Mesorhizobium]	Mesorhizobium	1130	1130	0.98	0.0	69.35	823	WP_140570578.1
DNA topoisomerase (ATP-hydrolyzing) subunit B [unclassified Mesorhizobium]	Mesorhizobium	1130	1130	0.98	0.0	70.09	823	WP_126096592.1
DNA topoisomerase (ATP-hydrolyzing) subunit B [unclassified Mesorhizobium]	Mesorhizobium	1129	1129	0.98	0.0	69.78	823	WP_127808198.1
DNA topoisomerase (ATP-hydrolyzing) subunit B [Mesorhizobium]	Mesorhizobium	1129	1129	0.98	0.0	69.23	823	WP_023767456.1
DNA topoisomerase (ATP-hydrolyzing) subunit B [unclassified Mesorhizobium]	Mesorhizobium	1129	1129	0.98	0.0	69.72	823	WP_140615003.1
DNA topoisomerase (ATP-hydrolyzing) subunit B [Mesorhizobium]	Mesorhizobium	1129	1129	0.98	0.0	69.23	823	WP_224687810.1
DNA topoisomerase (ATP-hydrolyzing) subunit B [Mesorhizobium]	Mesorhizobium	1129	1129	0.98	0.0	69.78	823	WP_127273497.1
DNA topoisomerase (ATP-hydrolyzing) subunit B [Mesorhizobium]	Mesorhizobium	1129	1129	0.98	0.0	69.72	823	WP_015314274.1
DNA topoisomerase (ATP-hydrolyzing) subunit B [unclassified Mesorhizobium]	Mesorhizobium	1129	1129	0.98	0.0	69.47	823	WP_135862417.1
DNA topoisomerase (ATP-hydrolyzing) subunit B [unclassified Mesorhizobium]	Mesorhizobium	1129	1129	0.98	0.0	69.66	823	WP_142867893.1
DNA topoisomerase (ATP-hydrolyzing) subunit B [unclassified Mesorhizobium]	Mesorhizobium	1129	1129	0.98	0.0	69.72	823	WP_140875733.1
DNA topoisomerase (ATP-hydrolyzing) subunit B [Mesorhizobium]	Mesorhizobium	1128	1128	0.98	0.0	69.47	823	WP_056569248.1
DNA topoisomerase (ATP-hydrolyzing) subunit B [unclassified Mesorhizobium]	Mesorhizobium	1128	1128	0.98	0.0	69.78	823	WP_127322107.1
DNA topoisomerase (ATP-hydrolyzing) subunit B [unclassified Mesorhizobium]	Mesorhizobium	1128	1128	0.98	0.0	69.6	823	WP_224593179.1
DNA topoisomerase (ATP-hydrolyzing) subunit B [unclassified Mesorhizobium]	Mesorhizobium	1128	1128	0.98	0.0	69.35	823	WP_127872943.1
DNA topoisomerase (ATP-hydrolyzing) subunit B [unclassified Mesorhizobium]	Mesorhizobium	1128	1128	0.98	0.0	69.72	823	WP_140506704.1
DNA topoisomerase (ATP-hydrolyzing) subunit B [Mesorhizobium]	Mesorhizobium	1127	1127	0.98	0.0	69.66	823	WP_013528198.1
DNA topoisomerase (ATP-hydrolyzing) subunit B [unclassified Mesorhizobium]	Mesorhizobium	1127	1127	0.98	0.0	69.6	823	WP_140762806.1
DNA topoisomerase (ATP-hydrolyzing) subunit B [Mesorhizobium]	Mesorhizobium	1127	1127	0.98	0.0	69.11	823	WP_019862771.1
DNA topoisomerase (ATP-hydrolyzing) subunit B [unclassified Mesorhizobium]	Mesorhizobium	1126	1126	0.98	0.0	69.11	823	WP_142886116.1
DNA topoisomerase (ATP-hydrolyzing) subunit B [Mesorhizobium]	Mesorhizobium	1126	1126	0.98	0.0	68.99	823	WP_032932697.1
DNA topoisomerase (ATP-hydrolyzing) subunit B [unclassified Mesorhizobium]	Mesorhizobium	1126	1126	0.98	0.0	69.35	823	WP_140770117.1
DNA topoisomerase (ATP-hydrolyzing) subunit B [unclassified Mesorhizobium]	Mesorhizobium	1125	1125	0.98	0.0	69.11	823	WP_095771602.1
DNA topoisomerase (ATP-hydrolyzing) subunit B [unclassified Mesorhizobium]	Mesorhizobium	1125	1125	0.98	0.0	69.35	823	WP_140880595.1
DNA topoisomerase (ATP-hydrolyzing) subunit B [unclassified Mesorhizobium]	Mesorhizobium	1125	1125	0.98	0.0	69.47	823	WP_023772419.1
DNA topoisomerase (ATP-hydrolyzing) subunit B [unclassified Mesorhizobium]	Mesorhizobium	1124	1124	0.98	0.0	69.35	823	WP_140512864.1
DNA topoisomerase (ATP-hydrolyzing) subunit B [unclassified Mesorhizobium]	Mesorhizobium	1124	1124	0.97	0.0	70.97	825	WP_056107300.1
DNA topoisomerase (ATP-hydrolyzing) subunit B [unclassified Mesorhizobium]	Mesorhizobium	1124	1124	0.98	0.0	69.35	823	WP_140525837.1
DNA topoisomerase (ATP-hydrolyzing) subunit B [unclassified Mesorhizobium]	Mesorhizobium	1124	1124	0.98	0.0	69.35	823	WP_140497274.1
DNA topoisomerase (ATP-hydrolyzing) subunit B [Mesorhizobium]	Mesorhizobium	1123	1123	0.98	0.0	68.86	823	WP_123168724.1
DNA topoisomerase (ATP-hydrolyzing) subunit B [unclassified Mesorhizobium]	Mesorhizobium	1122	1122	0.98	0.0	69.11	823	WP_224678297.1
DNA topoisomerase (ATP-hydrolyzing) subunit B [unclassified Mesorhizobium]	Mesorhizobium	1122	1122	0.98	0.0	69.23	823	WP_140550317.1
DNA topoisomerase (ATP-hydrolyzing) subunit B [unclassified Mesorhizobium]	Mesorhizobium	1121	1121	0.98	0.0	68.99	823	WP_140643767.1
DNA topoisomerase (ATP-hydrolyzing) subunit B [unclassified Mesorhizobium]	Mesorhizobium	1115	1115	0.98	0.0	70.27	823	WP_292581187.1
DNA topoisomerase (ATP-hydrolyzing) subunit B [Mesorhizobium albiziae]	Mesorhizobium albiziae	1146	1146	0.97	0.0	71.52	824	WP_149761389.1
DNA topoisomerase (ATP-hydrolyzing) subunit B [Mesorhizobium alhagi]	Mesorhizobium alhagi	1146	1146	0.99	0.0	71.55	815	WP_008834161.1
DNA topoisomerase (ATP-hydrolyzing) subunit B [Mesorhizobium amorphae]	Mesorhizobium amorphae	1134	1134	0.98	0.0	69.72	823	WP_006202157.1
DNA topoisomerase (ATP-hydrolyzing) subunit B [Mesorhizobium amorphae]	Mesorhizobium amorphae	1134	1134	0.98	0.0	69.6	823	WP_192179322.1
DNA topoisomerase (ATP-hydrolyzing) subunit B [Mesorhizobium amorphae]	Mesorhizobium amorphae	1132	1132	0.98	0.0	69.67	825	WP_144223355.1
DNA topoisomerase (ATP-hydrolyzing) subunit B [Mesorhizobium atlanticum]	Mesorhizobium atlanticum	1140	1140	0.98	0.0	70.57	823	WP_112128297.1
DNA topoisomerase (ATP-hydrolyzing) subunit B [Mesorhizobium australicum]	Mesorhizobium australicum	1138	1138	1	0.0	71.05	829	WP_085463518.1
DNA topoisomerase (ATP-hydrolyzing) subunit B [Mesorhizobium camelthorni]	Mesorhizobium camelthorni	1143	1143	0.99	0.0	71.18	815	WP_165031259.1
DNA topoisomerase (ATP-hydrolyzing) subunit B [Mesorhizobium caraganae]	Mesorhizobium caraganae	1129	1129	0.98	0.0	69.23	823	WP_192255102.1
DNA topoisomerase (ATP-hydrolyzing) subunit B [Mesorhizobium caraganae]	Mesorhizobium caraganae	1129	1129	0.98	0.0	69.23	823	WP_203277653.1
DNA topoisomerase (ATP-hydrolyzing) subunit B [Mesorhizobium carmichaelinearum]	Mesorhizobium carmichaelinearum	1125	1125	0.98	0.0	69.11	823	WP_095200832.1
DNA topoisomerase (ATP-hydrolyzing) subunit B [Mesorhizobium ciceri]	Mesorhizobium ciceri	1129	1129	0.98	0.0	69.66	823	WP_027039839.1
DNA topoisomerase (ATP-hydrolyzing) subunit B [Mesorhizobium comanense]	Mesorhizobium comanense	1132	1132	0.98	0.0	69.35	823	WP_137929074.1
DNA topoisomerase (ATP-hydrolyzing) subunit B [Mesorhizobium composti]	Mesorhizobium composti	1135	1135	0.98	0.0	71.34	825	WP_136354750.1
DNA topoisomerase (ATP-hydrolyzing) subunit B [Mesorhizobium delmotii]	Mesorhizobium delmotii	1134	1134	0.98	0.0	69.6	823	WP_123146350.1
DNA topoisomerase (ATP-hydrolyzing) subunit B [Mesorhizobium ephedrae]	Mesorhizobium ephedrae	1130	1130	0.98	0.0	70.74	815	WP_106770817.1
DNA topoisomerase (ATP-hydrolyzing) subunit B [Mesorhizobium erdmanii]	Mesorhizobium erdmanii	1124	1124	0.98	0.0	69.23	823	WP_064990334.1
DNA topoisomerase (ATP-hydrolyzing) subunit B [Mesorhizobium erdmanii]	Mesorhizobium erdmanii	1123	1123	0.98	0.0	69.23	823	WP_027052762.1
DNA topoisomerase (ATP-hydrolyzing) subunit B [Mesorhizobium escarrei]	Mesorhizobium escarrei	1132	1132	0.98	0.0	69.35	823	WP_254016247.1
DNA topoisomerase (ATP-hydrolyzing) subunit B [Mesorhizobium hawassense]	Mesorhizobium hawassense	1143	1143	0.98	0.0	70.33	823	WP_112096973.1
DNA topoisomerase (ATP-hydrolyzing) subunit B [Mesorhizobium helmanticense]	Mesorhizobium helmanticense	1132	1132	0.98	0.0	69.6	823	WP_107649156.1
DNA topoisomerase (ATP-hydrolyzing) subunit B [Mesorhizobium huakuii]	Mesorhizobium huakuii	1126	1126	0.98	0.0	69.23	823	WP_183465128.1
DNA topoisomerase (ATP-hydrolyzing) subunit B [Mesorhizobium huakuii]	Mesorhizobium huakuii	1125	1125	0.98	0.0	69.11	823	WP_284276936.1
DNA topoisomerase (ATP-hydrolyzing) subunit B [Mesorhizobium intechi]	Mesorhizobium intechi	1127	1127	0.98	0.0	69.11	823	WP_143976086.1
DNA topoisomerase (ATP-hydrolyzing) subunit B [Mesorhizobium japonicum]	Mesorhizobium japonicum	1124	1124	0.98	0.0	68.99	823	WP_010913019.1
DNA topoisomerase (ATP-hydrolyzing) subunit B [Mesorhizobium kowhaii]	Mesorhizobium kowhaii	1129	1129	0.98	0.0	69.47	823	WP_111544928.1
DNA topoisomerase (ATP-hydrolyzing) subunit B [Mesorhizobium liriopis]	Mesorhizobium liriopis	1096	1096	0.98	0.0	68.8	818	WP_252820873.1
DNA topoisomerase (ATP-hydrolyzing) subunit B [Mesorhizobium loti]	Mesorhizobium loti	1132	1132	0.98	0.0	69.72	823	WP_027061212.1
DNA topoisomerase (ATP-hydrolyzing) subunit B [Mesorhizobium loti]	Mesorhizobium loti	1131	1131	0.98	0.0	69.72	823	WP_027032668.1
DNA topoisomerase (ATP-hydrolyzing) subunit B [Mesorhizobium loti]	Mesorhizobium loti	1129	1129	0.98	0.0	69.18	825	WP_101936006.1
DNA topoisomerase (ATP-hydrolyzing) subunit B [Mesorhizobium loti]	Mesorhizobium loti	1127	1127	0.98	0.0	69.96	823	WP_059187312.1
DNA topoisomerase (ATP-hydrolyzing) subunit B [Mesorhizobium mediterraneum]	Mesorhizobium mediterraneum	1130	1130	0.98	0.0	69.35	823	WP_192355589.1
DNA topoisomerase (ATP-hydrolyzing) subunit B [Mesorhizobium metallidurans]	Mesorhizobium metallidurans	1128	1128	0.98	0.0	69.47	823	WP_008872527.1
DNA topoisomerase (ATP-hydrolyzing) subunit B [Mesorhizobium microcysteis]	Mesorhizobium microcysteis	1161	1161	0.98	0.0	72.47	815	WP_148916911.1
DNA topoisomerase (ATP-hydrolyzing) subunit B [Mesorhizobium neociceri]	Mesorhizobium neociceri	1129	1129	0.98	0.0	69.35	823	WP_181056648.1
DNA topoisomerase (ATP-hydrolyzing) subunit B [Mesorhizobium onobrychidis]	Mesorhizobium onobrychidis	1137	1137	0.98	0.0	69.96	823	WP_258120769.1
DNA topoisomerase (ATP-hydrolyzing) subunit B [Mesorhizobium opportunistum]	Mesorhizobium opportunistum	1129	1129	0.98	0.0	69.23	823	WP_013891553.1
DNA topoisomerase (ATP-hydrolyzing) subunit B [Mesorhizobium prunaredense]	Mesorhizobium prunaredense	1132	1132	0.98	0.0	69.35	823	WP_077375063.1
DNA topoisomerase (ATP-hydrolyzing) subunit B [Mesorhizobium qingshengii]	Mesorhizobium qingshengii	1134	1134	0.98	0.0	69.96	823	WP_091580915.1
DNA topoisomerase (ATP-hydrolyzing) subunit B [Mesorhizobium qingshengii]	Mesorhizobium qingshengii	1129	1129	0.98	0.0	69.47	823	WP_269904083.1
DNA topoisomerase (ATP-hydrolyzing) subunit B [Mesorhizobium sangaii]	Mesorhizobium sangaii	1130	1130	0.98	0.0	70.15	823	WP_184873199.1
DNA topoisomerase (ATP-hydrolyzing) subunit B [Mesorhizobium sanjuanii]	Mesorhizobium sanjuanii	1129	1129	0.98	0.0	69.47	823	WP_097574503.1
DNA topoisomerase (ATP-hydrolyzing) subunit B [Mesorhizobium sediminum]	Mesorhizobium sediminum	1125	1125	0.97	0.0	71.15	823	WP_173187666.1
DNA topoisomerase (ATP-hydrolyzing) subunit B [Mesorhizobium shangrilense]	Mesorhizobium shangrilense	1118	1118	0.97	0.0	69.69	827	WP_274630410.1
DNA topoisomerase (ATP-hydrolyzing) subunit B [Mesorhizobium silamurunense]	Mesorhizobium silamurunense	1129	1129	0.98	0.0	70.09	823	WP_192250963.1
DNA topoisomerase (ATP-hydrolyzing) subunit B [Mesorhizobium soli]	Mesorhizobium soli	1139	1139	0.99	0.0	70.8	817	WP_280820185.1
DNA topoisomerase (ATP-hydrolyzing) subunit B [Mesorhizobium soli]	Mesorhizobium soli	1136	1136	0.97	0.0	71.71	817	WP_106724500.1
DNA topoisomerase (ATP-hydrolyzing) subunit B [Mesorhizobium sophorae]	Mesorhizobium sophorae	1131	1131	0.98	0.0	70.27	823	WP_095082955.1
DNA topoisomerase (ATP-hydrolyzing) subunit B [Mesorhizobium sp.]	Mesorhizobium sp.	1144	1144	0.98	0.0	70.57	823	WP_292314019.1
DNA topoisomerase (ATP-hydrolyzing) subunit B [Mesorhizobium sp.]	Mesorhizobium sp.	1140	1140	0.98	0.0	70.45	823	WP_292105429.1
DNA topoisomerase (ATP-hydrolyzing) subunit B [Mesorhizobium sp.]	Mesorhizobium sp.	1139	1139	0.98	0.0	70.33	823	WP_292516046.1
DNA topoisomerase (ATP-hydrolyzing) subunit B [Mesorhizobium sp.]	Mesorhizobium sp.	1139	1139	0.98	0.0	70.45	823	WP_292330757.1
DNA topoisomerase (ATP-hydrolyzing) subunit B [Mesorhizobium sp.]	Mesorhizobium sp.	1139	1139	0.98	0.0	70.09	823	WP_292183879.1
DNA topoisomerase (ATP-hydrolyzing) subunit B [Mesorhizobium sp.]	Mesorhizobium sp.	1138	1138	0.98	0.0	70.21	823	WP_292468424.1
DNA topoisomerase (ATP-hydrolyzing) subunit B [Mesorhizobium sp.]	Mesorhizobium sp.	1138	1138	0.98	0.0	70.33	823	WP_292115496.1
DNA topoisomerase (ATP-hydrolyzing) subunit B [Mesorhizobium sp.]	Mesorhizobium sp.	1137	1137	0.98	0.0	70.21	823	WP_292327170.1
DNA topoisomerase (ATP-hydrolyzing) subunit B [Mesorhizobium sp.]	Mesorhizobium sp.	1137	1137	0.98	0.0	70.33	823	WP_292323499.1
DNA topoisomerase (ATP-hydrolyzing) subunit B [Mesorhizobium sp.]	Mesorhizobium sp.	1137	1137	0.97	0.0	71.18	823	WP_292769972.1
DNA topoisomerase (ATP-hydrolyzing) subunit B [Mesorhizobium sp.]	Mesorhizobium sp.	1137	1137	0.98	0.0	69.96	823	WP_292206270.1
DNA topoisomerase (ATP-hydrolyzing) subunit B [Mesorhizobium sp.]	Mesorhizobium sp.	1136	1136	0.98	0.0	70.45	823	WP_292175331.1
DNA topoisomerase (ATP-hydrolyzing) subunit B [Mesorhizobium sp.]	Mesorhizobium sp.	1136	1136	0.98	0.0	69.96	823	WP_292536446.1
DNA topoisomerase (ATP-hydrolyzing) subunit B [Mesorhizobium sp.]	Mesorhizobium sp.	1136	1136	0.98	0.0	70.15	823	WP_292394860.1
DNA topoisomerase (ATP-hydrolyzing) subunit B [Mesorhizobium sp.]	Mesorhizobium sp.	1135	1135	0.98	0.0	69.6	823	WP_292511452.1
DNA topoisomerase (ATP-hydrolyzing) subunit B [Mesorhizobium sp.]	Mesorhizobium sp.	1135	1135	0.98	0.0	70.09	823	WP_287103651.1
DNA topoisomerase (ATP-hydrolyzing) subunit B [Mesorhizobium sp.]	Mesorhizobium sp.	1135	1135	0.98	0.0	70.09	823	WP_287160642.1
DNA topoisomerase (ATP-hydrolyzing) subunit B [Mesorhizobium sp.]	Mesorhizobium sp.	1135	1135	0.98	0.0	70.09	823	WP_292114797.1
DNA topoisomerase (ATP-hydrolyzing) subunit B [Mesorhizobium sp.]	Mesorhizobium sp.	1135	1135	0.98	0.0	70.09	823	WP_287086276.1
DNA topoisomerase (ATP-hydrolyzing) subunit B [Mesorhizobium sp.]	Mesorhizobium sp.	1134	1134	0.98	0.0	69.6	823	WP_287305596.1
DNA topoisomerase (ATP-hydrolyzing) subunit B [Mesorhizobium sp.]	Mesorhizobium sp.	1134	1134	0.98	0.0	70.09	823	WP_128238992.1
DNA topoisomerase (ATP-hydrolyzing) subunit B [Mesorhizobium sp.]	Mesorhizobium sp.	1134	1134	0.98	0.0	70.02	823	WP_128168372.1
DNA topoisomerase (ATP-hydrolyzing) subunit B [Mesorhizobium sp.]	Mesorhizobium sp.	1133	1133	0.98	0.0	69.96	823	WP_292435249.1
DNA topoisomerase (ATP-hydrolyzing) subunit B [Mesorhizobium sp.]	Mesorhizobium sp.	1133	1133	0.98	0.0	70.21	823	WP_128240900.1
DNA topoisomerase (ATP-hydrolyzing) subunit B [Mesorhizobium sp.]	Mesorhizobium sp.	1132	1132	0.98	0.0	69.47	823	WP_292544528.1
DNA topoisomerase (ATP-hydrolyzing) subunit B [Mesorhizobium sp.]	Mesorhizobium sp.	1132	1132	0.98	0.0	69.47	823	WP_287140770.1
DNA topoisomerase (ATP-hydrolyzing) subunit B [Mesorhizobium sp.]	Mesorhizobium sp.	1132	1132	0.98	0.0	69.72	823	WP_292164735.1
DNA topoisomerase (ATP-hydrolyzing) subunit B [Mesorhizobium sp.]	Mesorhizobium sp.	1132	1132	0.98	0.0	69.47	823	WP_287051640.1
DNA topoisomerase (ATP-hydrolyzing) subunit B [Mesorhizobium sp.]	Mesorhizobium sp.	1132	1132	0.98	0.0	69.47	823	WP_128182370.1
DNA topoisomerase (ATP-hydrolyzing) subunit B [Mesorhizobium sp.]	Mesorhizobium sp.	1132	1132	0.98	0.0	70.15	823	WP_292180205.1
DNA topoisomerase (ATP-hydrolyzing) subunit B [Mesorhizobium sp.]	Mesorhizobium sp.	1132	1132	0.98	0.0	69.35	823	WP_292525567.1
DNA topoisomerase (ATP-hydrolyzing) subunit B [Mesorhizobium sp.]	Mesorhizobium sp.	1132	1132	0.98	0.0	70.09	823	WP_128158088.1
DNA topoisomerase (ATP-hydrolyzing) subunit B [Mesorhizobium sp.]	Mesorhizobium sp.	1132	1132	0.98	0.0	69.9	823	WP_128172916.1
DNA topoisomerase (ATP-hydrolyzing) subunit B [Mesorhizobium sp.]	Mesorhizobium sp.	1131	1131	0.98	0.0	69.72	823	WP_296746906.1
DNA topoisomerase (ATP-hydrolyzing) subunit B [Mesorhizobium sp.]	Mesorhizobium sp.	1131	1131	0.98	0.0	69.9	823	WP_287343668.1
DNA topoisomerase (ATP-hydrolyzing) subunit B [Mesorhizobium sp.]	Mesorhizobium sp.	1131	1131	0.98	0.0	69.35	823	WP_292480784.1
DNA topoisomerase (ATP-hydrolyzing) subunit B [Mesorhizobium sp.]	Mesorhizobium sp.	1130	1130	0.98	0.0	69.47	823	WP_292866590.1
DNA topoisomerase (ATP-hydrolyzing) subunit B [Mesorhizobium sp.]	Mesorhizobium sp.	1130	1130	0.98	0.0	69.35	823	WP_287235223.1
DNA topoisomerase (ATP-hydrolyzing) subunit B [Mesorhizobium sp.]	Mesorhizobium sp.	1130	1130	0.98	0.0	70.21	823	WP_292429488.1
DNA topoisomerase (ATP-hydrolyzing) subunit B [Mesorhizobium sp.]	Mesorhizobium sp.	1130	1130	0.98	0.0	70.02	823	WP_292638956.1
DNA topoisomerase (ATP-hydrolyzing) subunit B [Mesorhizobium sp.]	Mesorhizobium sp.	1129	1129	0.98	0.0	70.09	823	WP_292367367.1
DNA topoisomerase (ATP-hydrolyzing) subunit B [Mesorhizobium sp.]	Mesorhizobium sp.	1129	1129	0.97	0.0	70.2	823	WP_292658292.1
DNA topoisomerase (ATP-hydrolyzing) subunit B [Mesorhizobium sp.]	Mesorhizobium sp.	1129	1129	0.98	0.0	69.23	823	WP_287323093.1
DNA topoisomerase (ATP-hydrolyzing) subunit B [Mesorhizobium sp.]	Mesorhizobium sp.	1129	1129	0.98	0.0	69.84	823	WP_292355777.1
DNA topoisomerase (ATP-hydrolyzing) subunit B [Mesorhizobium sp.]	Mesorhizobium sp.	1129	1129	0.98	0.0	69.35	823	WP_287283069.1
DNA topoisomerase (ATP-hydrolyzing) subunit B [Mesorhizobium sp.]	Mesorhizobium sp.	1129	1129	0.98	0.0	69.11	823	WP_292408161.1
DNA topoisomerase (ATP-hydrolyzing) subunit B [Mesorhizobium sp.]	Mesorhizobium sp.	1129	1129	0.98	0.0	69.35	823	WP_287214016.1
DNA topoisomerase (ATP-hydrolyzing) subunit B [Mesorhizobium sp.]	Mesorhizobium sp.	1129	1129	0.98	0.0	69.78	823	WP_292657712.1
DNA topoisomerase (ATP-hydrolyzing) subunit B [Mesorhizobium sp.]	Mesorhizobium sp.	1129	1129	0.98	0.0	69.47	823	WP_292145666.1
DNA topoisomerase (ATP-hydrolyzing) subunit B [Mesorhizobium sp.]	Mesorhizobium sp.	1129	1129	0.98	0.0	69.6	823	WP_292212074.1
DNA topoisomerase (ATP-hydrolyzing) subunit B [Mesorhizobium sp.]	Mesorhizobium sp.	1128	1128	0.98	0.0	70.85	825	WP_292830850.1
DNA topoisomerase (ATP-hydrolyzing) subunit B [Mesorhizobium sp.]	Mesorhizobium sp.	1128	1128	0.98	0.0	69.35	823	WP_292379747.1
DNA topoisomerase (ATP-hydrolyzing) subunit B [Mesorhizobium sp.]	Mesorhizobium sp.	1128	1128	0.98	0.0	69.23	823	WP_287246668.1
DNA topoisomerase (ATP-hydrolyzing) subunit B [Mesorhizobium sp.]	Mesorhizobium sp.	1127	1127	0.98	0.0	69.11	823	WP_287272629.1
DNA topoisomerase (ATP-hydrolyzing) subunit B [Mesorhizobium sp.]	Mesorhizobium sp.	1125	1125	1	0.0	69.66	833	WP_297266341.1
DNA topoisomerase (ATP-hydrolyzing) subunit B [Mesorhizobium sp.]	Mesorhizobium sp.	1125	1125	0.97	0.0	69.83	823	WP_292442073.1
DNA topoisomerase (ATP-hydrolyzing) subunit B [Mesorhizobium sp.]	Mesorhizobium sp.	1116	1116	1	0.0	69.18	833	WP_295464127.1
DNA topoisomerase (ATP-hydrolyzing) subunit B [Mesorhizobium sp. 113-1-2]	Mesorhizobium sp. 113-1-2	1128	1128	0.98	0.0	69.23	823	WP_096452918.1
DNA topoisomerase (ATP-hydrolyzing) subunit B [Mesorhizobium sp. 113-3-3]	Mesorhizobium sp. 113-3-3	1126	1126	0.98	0.0	69.11	823	WP_202356596.1
DNA topoisomerase (ATP-hydrolyzing) subunit B [Mesorhizobium sp. 131-2-1]	Mesorhizobium sp. 131-2-1	1133	1133	0.98	0.0	69.72	823	WP_202297503.1
DNA topoisomerase (ATP-hydrolyzing) subunit B [Mesorhizobium sp. 1M-11]	Mesorhizobium sp. 1M-11	1130	1130	0.98	0.0	69.43	825	WP_054309194.1
DNA topoisomerase (ATP-hydrolyzing) subunit B [Mesorhizobium sp. 8]	Mesorhizobium sp. 8	1132	1132	0.98	0.0	71.1	825	WP_139954323.1
DNA topoisomerase (ATP-hydrolyzing) subunit B [Mesorhizobium sp. AA22]	Mesorhizobium sp. AA22	1136	1136	0.98	0.0	69.96	823	WP_065006066.1
DNA topoisomerase (ATP-hydrolyzing) subunit B [Mesorhizobium sp. AR02]	Mesorhizobium sp. AR02	1125	1125	0.98	0.0	69.47	823	WP_258587857.1
DNA topoisomerase (ATP-hydrolyzing) subunit B [Mesorhizobium sp. AR07]	Mesorhizobium sp. AR07	1128	1128	0.98	0.0	70.27	823	WP_258591336.1
DNA topoisomerase (ATP-hydrolyzing) subunit B [Mesorhizobium sp. AR10]	Mesorhizobium sp. AR10	1134	1134	0.98	0.0	69.63	823	WP_258605215.1
DNA topoisomerase (ATP-hydrolyzing) subunit B [Mesorhizobium sp. B1-1-5]	Mesorhizobium sp. B1-1-5	1142	1142	0.98	0.0	70.57	823	WP_140546935.1
DNA topoisomerase (ATP-hydrolyzing) subunit B [Mesorhizobium sp. B1-1-8]	Mesorhizobium sp. B1-1-8	1148	1148	0.98	0.0	70.7	823	WP_140538710.1
DNA topoisomerase (ATP-hydrolyzing) subunit B [Mesorhizobium sp. B2-3-10]	Mesorhizobium sp. B2-3-10	1129	1129	0.98	0.0	69.72	823	WP_140723369.1
DNA topoisomerase (ATP-hydrolyzing) subunit B [Mesorhizobium sp. B2-3-12]	Mesorhizobium sp. B2-3-12	1135	1135	0.98	0.0	70.09	823	WP_140702793.1
DNA topoisomerase (ATP-hydrolyzing) subunit B [Mesorhizobium sp. B2-3-4]	Mesorhizobium sp. B2-3-4	1131	1131	0.98	0.0	69.72	823	WP_140736020.1
DNA topoisomerase (ATP-hydrolyzing) subunit B [Mesorhizobium sp. B2-3-5]	Mesorhizobium sp. B2-3-5	1132	1132	0.98	0.0	69.96	823	WP_140745102.1
DNA topoisomerase (ATP-hydrolyzing) subunit B [Mesorhizobium sp. B2-4-12]	Mesorhizobium sp. B2-4-12	1129	1129	0.98	0.0	69.84	823	WP_140606764.1
DNA topoisomerase (ATP-hydrolyzing) subunit B [Mesorhizobium sp. B2-4-15]	Mesorhizobium sp. B2-4-15	1134	1134	0.98	0.0	70.09	823	WP_141836736.1
DNA topoisomerase (ATP-hydrolyzing) subunit B [Mesorhizobium sp. B2-4-19]	Mesorhizobium sp. B2-4-19	1122	1122	0.98	0.0	68.99	823	WP_140888410.1
DNA topoisomerase (ATP-hydrolyzing) subunit B [Mesorhizobium sp. B2-4-4]	Mesorhizobium sp. B2-4-4	1125	1125	0.98	0.0	69.35	823	WP_140897039.1
DNA topoisomerase (ATP-hydrolyzing) subunit B [Mesorhizobium sp. B2-4-6]	Mesorhizobium sp. B2-4-6	1141	1141	0.98	0.0	70.33	823	WP_140832094.1
DNA topoisomerase (ATP-hydrolyzing) subunit B [Mesorhizobium sp. B2-5-4]	Mesorhizobium sp. B2-5-4	1126	1126	0.98	0.0	69.6	823	WP_140768567.1
DNA topoisomerase (ATP-hydrolyzing) subunit B [Mesorhizobium sp. B2-6-2]	Mesorhizobium sp. B2-6-2	1143	1143	0.98	0.0	70.7	823	WP_140687154.1
DNA topoisomerase (ATP-hydrolyzing) subunit B [Mesorhizobium sp. B2-8-5]	Mesorhizobium sp. B2-8-5	1140	1140	0.98	0.0	70.33	823	WP_140702292.1
DNA topoisomerase (ATP-hydrolyzing) subunit B [Mesorhizobium sp. B3-1-7]	Mesorhizobium sp. B3-1-7	1142	1142	0.98	0.0	70.33	823	WP_140786056.1
DNA topoisomerase (ATP-hydrolyzing) subunit B [Mesorhizobium sp. B3-1-9]	Mesorhizobium sp. B3-1-9	1140	1140	0.98	0.0	70.21	823	WP_140853769.1
DNA topoisomerase (ATP-hydrolyzing) subunit B [Mesorhizobium sp. B4-1-1]	Mesorhizobium sp. B4-1-1	1143	1143	0.98	0.0	70.45	823	WP_140900097.1
DNA topoisomerase (ATP-hydrolyzing) subunit B [Mesorhizobium sp. B4-1-3]	Mesorhizobium sp. B4-1-3	1135	1135	0.98	0.0	70.09	823	WP_140753749.1
DNA topoisomerase (ATP-hydrolyzing) subunit B [Mesorhizobium sp. BE184]	Mesorhizobium sp. BE184	1125	1125	0.97	0.0	70.97	825	WP_310180318.1
DNA topoisomerase (ATP-hydrolyzing) subunit B [Mesorhizobium sp. BH1-1-4]	Mesorhizobium sp. BH1-1-4	1134	1134	0.98	0.0	69.96	823	WP_224695202.1
DNA topoisomerase (ATP-hydrolyzing) subunit B [Mesorhizobium sp. BR1-1-16]	Mesorhizobium sp. BR1-1-16	1147	1147	0.99	0.0	71.03	818	WP_224574473.1
DNA topoisomerase (ATP-hydrolyzing) subunit B [Mesorhizobium sp. BR1-1-2]	Mesorhizobium sp. BR1-1-2	1120	1120	0.98	0.0	69.11	823	WP_224660125.1
DNA topoisomerase (ATP-hydrolyzing) subunit B [Mesorhizobium sp. BR1-1-6]	Mesorhizobium sp. BR1-1-6	1123	1123	0.98	0.0	69.35	823	WP_224705507.1
DNA topoisomerase (ATP-hydrolyzing) subunit B [Mesorhizobium sp. BR1-1-7]	Mesorhizobium sp. BR1-1-7	1083	1083	0.94	0.0	70.08	786	WP_224671541.1
DNA topoisomerase (ATP-hydrolyzing) subunit B [Mesorhizobium sp. CA10]	Mesorhizobium sp. CA10	1138	1138	0.98	0.0	70.33	823	WP_224631423.1
DNA topoisomerase (ATP-hydrolyzing) subunit B [Mesorhizobium sp. CA12]	Mesorhizobium sp. CA12	1145	1145	0.98	0.0	70.57	823	WP_224638081.1
DNA topoisomerase (ATP-hydrolyzing) subunit B [Mesorhizobium sp. CA14]	Mesorhizobium sp. CA14	1137	1137	0.98	0.0	70.33	823	WP_224589379.1
DNA topoisomerase (ATP-hydrolyzing) subunit B [Mesorhizobium sp. CA15]	Mesorhizobium sp. CA15	1145	1145	0.98	0.0	70.57	823	WP_224707546.1
DNA topoisomerase (ATP-hydrolyzing) subunit B [Mesorhizobium sp. CO1-1-7]	Mesorhizobium sp. CO1-1-7	1126	1126	0.98	0.0	69.6	823	WP_224718896.1
DNA topoisomerase (ATP-hydrolyzing) subunit B [Mesorhizobium sp. CO1-1-8]	Mesorhizobium sp. CO1-1-8	1125	1125	0.98	0.0	69.53	823	WP_224698382.1
DNA topoisomerase (ATP-hydrolyzing) subunit B [Mesorhizobium sp. DCY119]	Mesorhizobium sp. DCY119	1137	1137	0.99	0.0	70.4	824	WP_119821009.1
DNA topoisomerase (ATP-hydrolyzing) subunit B [Mesorhizobium sp. dw_380]	Mesorhizobium sp. dw_380	1122	1122	0.98	0.0	69.23	823	WP_214472346.1
DNA topoisomerase (ATP-hydrolyzing) subunit B [Mesorhizobium sp. ES1-1]	Mesorhizobium sp. ES1-1	1127	1127	0.98	0.0	69.6	823	WP_224663789.1
DNA topoisomerase (ATP-hydrolyzing) subunit B [Mesorhizobium sp. ES1-4]	Mesorhizobium sp. ES1-4	1130	1130	0.98	0.0	69.72	823	WP_224565133.1
DNA topoisomerase (ATP-hydrolyzing) subunit B [Mesorhizobium sp. ESP7-2]	Mesorhizobium sp. ESP7-2	1125	1125	0.98	0.0	69.6	823	WP_224613955.1
DNA topoisomerase (ATP-hydrolyzing) subunit B [Mesorhizobium sp. GbtcB19]	Mesorhizobium sp. GbtcB19	1137	1137	0.98	0.0	70.33	823	WP_217571312.1
DNA topoisomerase (ATP-hydrolyzing) subunit B [Mesorhizobium sp. INR15]	Mesorhizobium sp. INR15	1132	1132	0.98	0.0	70.52	823	WP_195176859.1
DNA topoisomerase (ATP-hydrolyzing) subunit B [Mesorhizobium sp. IRAMC:0171]	Mesorhizobium sp. IRAMC:0171	1138	1138	0.98	0.0	70.04	825	WP_239364860.1
DNA topoisomerase (ATP-hydrolyzing) subunit B [Mesorhizobium sp. J18]	Mesorhizobium sp. J18	1163	1163	0.99	0.0	72.04	815	WP_144864687.1
DNA topoisomerase (ATP-hydrolyzing) subunit B [Mesorhizobium sp. J8]	Mesorhizobium sp. J8	1137	1137	0.98	0.0	70.33	823	WP_201412912.1
DNA topoisomerase (ATP-hydrolyzing) subunit B [Mesorhizobium sp. L103C105A0]	Mesorhizobium sp. L103C105A0	1131	1131	0.98	0.0	69.27	823	WP_023834796.1
DNA topoisomerase (ATP-hydrolyzing) subunit B [Mesorhizobium sp. L2C066B000]	Mesorhizobium sp. L2C066B000	1132	1132	0.98	0.0	69.39	823	WP_023819685.1
DNA topoisomerase (ATP-hydrolyzing) subunit B [Mesorhizobium sp. L2C084A000]	Mesorhizobium sp. L2C084A000	1129	1129	0.98	0.0	69.78	823	WP_023811500.1
DNA topoisomerase (ATP-hydrolyzing) subunit B [Mesorhizobium sp. L48C026A00]	Mesorhizobium sp. L48C026A00	1130	1130	0.98	0.0	69.78	823	WP_023796788.1
DNA topoisomerase (ATP-hydrolyzing) subunit B [Mesorhizobium sp. LCM 4576]	Mesorhizobium sp. LCM 4576	1123	1123	0.98	0.0	69.84	823	WP_071036512.1
DNA topoisomerase (ATP-hydrolyzing) subunit B [Mesorhizobium sp. LCM 4577]	Mesorhizobium sp. LCM 4577	1132	1132	0.98	0.0	70.21	823	WP_041001073.1
DNA topoisomerase (ATP-hydrolyzing) subunit B [Mesorhizobium sp. LHD-90]	Mesorhizobium sp. LHD-90	1120	1120	0.97	0.0	70.94	824	WP_308055567.1
DNA topoisomerase (ATP-hydrolyzing) subunit B [Mesorhizobium sp. LMG 17147]	Mesorhizobium sp. LMG 17147	1129	1129	0.97	0.0	70.07	823	WP_254816050.1
DNA topoisomerase (ATP-hydrolyzing) subunit B [Mesorhizobium sp. LNHC220B00]	Mesorhizobium sp. LNHC220B00	1125	1125	0.98	0.0	69.47	823	WP_023781703.1
DNA topoisomerase (ATP-hydrolyzing) subunit B [Mesorhizobium sp. LNHC221B00]	Mesorhizobium sp. LNHC221B00	1130	1130	0.98	0.0	69.35	823	WP_023775890.1
DNA topoisomerase (ATP-hydrolyzing) subunit B [Mesorhizobium sp. LNHC252B00]	Mesorhizobium sp. LNHC252B00	1130	1130	0.98	0.0	69.47	823	WP_023761465.1
DNA topoisomerase (ATP-hydrolyzing) subunit B [Mesorhizobium sp. LNJC380A00]	Mesorhizobium sp. LNJC380A00	1133	1133	0.98	0.0	69.39	823	WP_023752469.1
DNA topoisomerase (ATP-hydrolyzing) subunit B [Mesorhizobium sp. LNJC394B00]	Mesorhizobium sp. LNJC394B00	1132	1132	0.98	0.0	69.39	823	WP_023745823.1
DNA topoisomerase (ATP-hydrolyzing) subunit B [Mesorhizobium sp. LSHC420B00]	Mesorhizobium sp. LSHC420B00	1132	1132	0.97	0.0	70.32	823	WP_023718036.1
DNA topoisomerase (ATP-hydrolyzing) subunit B [Mesorhizobium sp. LSHC422A00]	Mesorhizobium sp. LSHC422A00	1128	1128	0.98	0.0	69.02	823	WP_023714563.1
DNA topoisomerase (ATP-hydrolyzing) subunit B [Mesorhizobium sp. LSJC280B00]	Mesorhizobium sp. LSJC280B00	1130	1130	0.97	0.0	70.2	823	WP_023676265.1
DNA topoisomerase (ATP-hydrolyzing) subunit B [Mesorhizobium sp. M00.F.Ca.ET.216.01.1.1]	Mesorhizobium sp. M00.F.Ca.ET.216.01.1.1	1124	1124	0.97	0.0	69.83	823	WP_127853499.1
DNA topoisomerase (ATP-hydrolyzing) subunit B [Mesorhizobium sp. M1A.F.Ca.ET.072.01.1.1]	Mesorhizobium sp. M1A.F.Ca.ET.072.01.1.1	1135	1135	0.98	0.0	70.33	823	WP_128371216.1
DNA topoisomerase (ATP-hydrolyzing) subunit B [Mesorhizobium sp. M2A.F.Ca.ET.043.02.1.1]	Mesorhizobium sp. M2A.F.Ca.ET.043.02.1.1	1139	1139	0.98	0.0	70.33	823	WP_129554683.1
DNA topoisomerase (ATP-hydrolyzing) subunit B [Mesorhizobium sp. M2A.F.Ca.ET.043.05.1.1]	Mesorhizobium sp. M2A.F.Ca.ET.043.05.1.1	1137	1137	0.98	0.0	70.33	823	WP_126063113.1
DNA topoisomerase (ATP-hydrolyzing) subunit B [Mesorhizobium sp. M2C.T.Ca.TU.002.02.1.1]	Mesorhizobium sp. M2C.T.Ca.TU.002.02.1.1	1137	1137	0.98	0.0	70.21	823	WP_127233465.1
DNA topoisomerase (ATP-hydrolyzing) subunit B [Mesorhizobium sp. M2E.F.Ca.ET.209.01.1.1]	Mesorhizobium sp. M2E.F.Ca.ET.209.01.1.1	1142	1142	0.98	0.0	70.57	823	WP_127876400.1
DNA topoisomerase (ATP-hydrolyzing) subunit B [Mesorhizobium sp. M2E.F.Ca.ET.219.01.1.1]	Mesorhizobium sp. M2E.F.Ca.ET.219.01.1.1	1141	1141	0.98	0.0	70.7	823	WP_127866587.1
DNA topoisomerase (ATP-hydrolyzing) subunit B [Mesorhizobium sp. M4B.F.Ca.ET.049.02.1.2]	Mesorhizobium sp. M4B.F.Ca.ET.049.02.1.2	1099	1099	0.95	0.0	70.16	790	WP_127312038.1
DNA topoisomerase (ATP-hydrolyzing) subunit B [Mesorhizobium sp. M5C.F.Ca.IN.020.29.1.1]	Mesorhizobium sp. M5C.F.Ca.IN.020.29.1.1	1134	1134	0.98	0.0	69.84	823	WP_127209978.1
DNA topoisomerase (ATP-hydrolyzing) subunit B [Mesorhizobium sp. M6A.T.Cr.TU.017.01.1.1]	Mesorhizobium sp. M6A.T.Cr.TU.017.01.1.1	1133	1133	0.98	0.0	69.63	823	WP_128284470.1
DNA topoisomerase (ATP-hydrolyzing) subunit B [Mesorhizobium sp. M7A.F.Ca.ET.027.03.2.1]	Mesorhizobium sp. M7A.F.Ca.ET.027.03.2.1	1060	1060	0.93	0.0	68.73	776	WP_127396066.1
DNA topoisomerase (ATP-hydrolyzing) subunit B [Mesorhizobium sp. M7A.F.Ca.MR.148.00.0.0]	Mesorhizobium sp. M7A.F.Ca.MR.148.00.0.0	1127	1127	0.98	0.0	69.66	823	WP_127381468.1
DNA topoisomerase (ATP-hydrolyzing) subunit B [Mesorhizobium sp. M7A.F.Ca.MR.362.00.0.0]	Mesorhizobium sp. M7A.F.Ca.MR.362.00.0.0	1127	1127	0.98	0.0	69.66	823	WP_128307218.1
DNA topoisomerase (ATP-hydrolyzing) subunit B [Mesorhizobium sp. M7A.F.Ca.US.006.01.1.1]	Mesorhizobium sp. M7A.F.Ca.US.006.01.1.1	1129	1129	0.98	0.0	69.78	823	WP_127412891.1
DNA topoisomerase (ATP-hydrolyzing) subunit B [Mesorhizobium sp. M7A.F.Ca.US.008.03.1.1]	Mesorhizobium sp. M7A.F.Ca.US.008.03.1.1	1129	1129	0.98	0.0	69.78	823	WP_127259568.1
DNA topoisomerase (ATP-hydrolyzing) subunit B [Mesorhizobium sp. M7A.F.Ca.US.010.02.1.1]	Mesorhizobium sp. M7A.F.Ca.US.010.02.1.1	1129	1129	0.98	0.0	69.66	823	WP_128302797.1
DNA topoisomerase (ATP-hydrolyzing) subunit B [Mesorhizobium sp. M8A.F.Ca.ET.021.01.1.1]	Mesorhizobium sp. M8A.F.Ca.ET.021.01.1.1	1126	1126	0.98	0.0	69.35	823	WP_127277798.1
DNA topoisomerase (ATP-hydrolyzing) subunit B [Mesorhizobium sp. M8A.F.Ca.ET.165.01.1.1]	Mesorhizobium sp. M8A.F.Ca.ET.165.01.1.1	1128	1128	0.98	0.0	69.35	823	WP_135917336.1
DNA topoisomerase (ATP-hydrolyzing) subunit B [Mesorhizobium sp. M9A.F.Ca.ET.002.03.1.2]	Mesorhizobium sp. M9A.F.Ca.ET.002.03.1.2	1129	1129	0.98	0.0	69.47	823	WP_126037171.1
DNA topoisomerase (ATP-hydrolyzing) subunit B [Mesorhizobium sp. Mes31]	Mesorhizobium sp. Mes31	1133	1133	0.98	0.0	69.84	823	WP_256749196.1
DNA topoisomerase (ATP-hydrolyzing) subunit B [Mesorhizobium sp. NBSH29]	Mesorhizobium sp. NBSH29	1119	1119	0.99	0.0	69.67	824	WP_195164007.1
DNA topoisomerase (ATP-hydrolyzing) subunit B [Mesorhizobium sp. NFR06]	Mesorhizobium sp. NFR06	1140	1140	0.98	0.0	70.33	823	WP_149790147.1
DNA topoisomerase (ATP-hydrolyzing) subunit B [Mesorhizobium sp. NZP2077]	Mesorhizobium sp. NZP2077	1125	1125	0.98	0.0	69.23	823	WP_172220540.1
DNA topoisomerase (ATP-hydrolyzing) subunit B [Mesorhizobium sp. NZP2298]	Mesorhizobium sp. NZP2298	1127	1127	0.98	0.0	69.35	823	WP_172347300.1
DNA topoisomerase (ATP-hydrolyzing) subunit B [Mesorhizobium sp. ORS 3428]	Mesorhizobium sp. ORS 3428	1113	1113	0.98	0.0	69.6	823	WP_071094331.1
DNA topoisomerase (ATP-hydrolyzing) subunit B [Mesorhizobium sp. PAMC28654]	Mesorhizobium sp. PAMC28654	1127	1127	0.98	0.0	69.84	823	WP_227349411.1
DNA topoisomerase (ATP-hydrolyzing) subunit B [Mesorhizobium sp. Pch-S]	Mesorhizobium sp. Pch-S	1130	1130	0.98	0.0	69.55	825	WP_129410790.1
DNA topoisomerase (ATP-hydrolyzing) subunit B [Mesorhizobium sp. RMAD-H1]	Mesorhizobium sp. RMAD-H1	1158	1158	0.99	0.0	71.98	815	WP_183431494.1
DNA topoisomerase (ATP-hydrolyzing) subunit B [Mesorhizobium sp. Root102]	Mesorhizobium sp. Root102	1130	1130	0.98	0.0	70.15	823	WP_056589653.1
DNA topoisomerase (ATP-hydrolyzing) subunit B [Mesorhizobium sp. Root157]	Mesorhizobium sp. Root157	1108	1108	0.98	0.0	68.54	823	WP_056103894.1
DNA topoisomerase (ATP-hydrolyzing) subunit B [Mesorhizobium sp. Root552]	Mesorhizobium sp. Root552	1123	1123	0.99	0.0	69.77	817	WP_056235582.1
DNA topoisomerase (ATP-hydrolyzing) subunit B [Mesorhizobium sp. Root695]	Mesorhizobium sp. Root695	1131	1131	0.98	0.0	70.15	823	WP_057142566.1
DNA topoisomerase (ATP-hydrolyzing) subunit B [Mesorhizobium sp. SARCC-RB16n]	Mesorhizobium sp. SARCC-RB16n	1131	1131	0.98	0.0	69.84	823	WP_149905628.1
DNA topoisomerase (ATP-hydrolyzing) subunit B [Mesorhizobium sp. SP-1A]	Mesorhizobium sp. SP-1A	1137	1137	0.98	0.0	71.13	825	WP_315919090.1
DNA topoisomerase (ATP-hydrolyzing) subunit B [Mesorhizobium sp. SP-1A]	Mesorhizobium sp. SP-1A	824	824	0.97	0.0	54.81	823	WP_315922898.1
DNA topoisomerase (ATP-hydrolyzing) subunit B [Mesorhizobium sp. STM 4661]	Mesorhizobium sp. STM 4661	1138	1138	0.98	0.0	70.45	823	WP_006325331.1
DNA topoisomerase (ATP-hydrolyzing) subunit B [Mesorhizobium sp. WR6]	Mesorhizobium sp. WR6	1160	1160	0.98	0.0	72.51	815	WP_311030606.1
DNA topoisomerase (ATP-hydrolyzing) subunit B [Mesorhizobium sp. WSM1293]	Mesorhizobium sp. WSM1293	1126	1126	0.98	0.0	69.53	823	WP_027164209.1
DNA topoisomerase (ATP-hydrolyzing) subunit B [Mesorhizobium sp. WSM2561]	Mesorhizobium sp. WSM2561	1129	1129	0.98	0.0	69.35	823	WP_027151495.1
DNA topoisomerase (ATP-hydrolyzing) subunit B [Mesorhizobium sp. WSM3224]	Mesorhizobium sp. WSM3224	1140	1140	0.98	0.0	70.21	823	WP_027166181.1
DNA topoisomerase (ATP-hydrolyzing) subunit B [Mesorhizobium sp. WSM3626]	Mesorhizobium sp. WSM3626	1131	1131	0.98	0.0	69.84	823	WP_027142821.1
DNA topoisomerase (ATP-hydrolyzing) subunit B [Mesorhizobium sp. WSM3859]	Mesorhizobium sp. WSM3859	1140	1140	0.98	0.0	70.57	823	WP_095817607.1
DNA topoisomerase (ATP-hydrolyzing) subunit B [Mesorhizobium sp. WSM3860]	Mesorhizobium sp. WSM3860	1125	1125	0.98	0.0	69.84	823	WP_095810376.1
DNA topoisomerase (ATP-hydrolyzing) subunit B [Mesorhizobium sp. WSM3862]	Mesorhizobium sp. WSM3862	1136	1136	0.98	0.0	70.45	823	WP_095782248.1
DNA topoisomerase (ATP-hydrolyzing) subunit B [Mesorhizobium sp. WSM3866]	Mesorhizobium sp. WSM3866	1134	1134	0.98	0.0	70.45	823	WP_095799177.1
DNA topoisomerase (ATP-hydrolyzing) subunit B [Mesorhizobium sp. WSM3873]	Mesorhizobium sp. WSM3873	1135	1135	0.98	0.0	70.33	823	WP_067003372.1
DNA topoisomerase (ATP-hydrolyzing) subunit B [Mesorhizobium sp. WSM3879]	Mesorhizobium sp. WSM3879	1132	1132	0.98	0.0	70.21	823	WP_095828148.1
DNA topoisomerase (ATP-hydrolyzing) subunit B [Mesorhizobium sp. WSM4884]	Mesorhizobium sp. WSM4884	1129	1129	0.98	0.0	69.96	823	WP_278075169.1
DNA topoisomerase (ATP-hydrolyzing) subunit B [Mesorhizobium sp. WSM4887]	Mesorhizobium sp. WSM4887	1136	1136	0.98	0.0	70.45	823	WP_278120832.1
DNA topoisomerase (ATP-hydrolyzing) subunit B [Mesorhizobium sp. WSM4904]	Mesorhizobium sp. WSM4904	1126	1126	0.98	0.0	69.84	823	WP_278232272.1
DNA topoisomerase (ATP-hydrolyzing) subunit B [Mesorhizobium sp. WSM4906]	Mesorhizobium sp. WSM4906	1128	1128	0.98	0.0	69.96	823	WP_278205220.1
DNA topoisomerase (ATP-hydrolyzing) subunit B [Mesorhizobium sp. WSM4935]	Mesorhizobium sp. WSM4935	1133	1133	0.98	0.0	70.21	823	WP_278047157.1
DNA topoisomerase (ATP-hydrolyzing) subunit B [Mesorhizobium sp. YM1C-6-2]	Mesorhizobium sp. YM1C-6-2	1149	1149	0.98	0.0	70.82	823	WP_121579243.1
DNA topoisomerase (ATP-hydrolyzing) subunit B [Mesorhizobium sp. YR577]	Mesorhizobium sp. YR577	1134	1134	0.99	0.0	70.28	824	WP_091917274.1
DNA topoisomerase (ATP-hydrolyzing) subunit B [Mesorhizobium sp. Z1-4]	Mesorhizobium sp. Z1-4	1146	1146	1	0.0	71.2	824	WP_127520153.1
DNA topoisomerase (ATP-hydrolyzing) subunit B [Mesorhizobium sp. ZC-5]	Mesorhizobium sp. ZC-5	1138	1138	0.97	0.0	71.52	824	WP_263802233.1
DNA topoisomerase (ATP-hydrolyzing) subunit B [Mesorhizobium tamadayense]	Mesorhizobium tamadayense	1136	1136	0.98	0.0	69.96	823	WP_124999636.1
DNA topoisomerase (ATP-hydrolyzing) subunit B [Mesorhizobium temperatum]	Mesorhizobium temperatum	1137	1137	0.98	0.0	69.84	823	WP_095493890.1
DNA topoisomerase (ATP-hydrolyzing) subunit B [Mesorhizobium tianshanense]	Mesorhizobium tianshanense	1131	1131	0.98	0.0	69.6	823	WP_145718852.1
DNA topoisomerase (ATP-hydrolyzing) subunit B [Mesorhizobium ventifaucium]	Mesorhizobium ventifaucium	1132	1132	0.98	0.0	69.47	823	WP_254024224.1
DNA topoisomerase (ATP-hydrolyzing) subunit B [Mesorhizobium waimense]	Mesorhizobium waimense	1133	1133	0.98	0.0	69.6	823	WP_120011912.1
DNA topoisomerase (ATP-hydrolyzing) subunit B [Mesorhizobium wenxiniae]	Mesorhizobium wenxiniae	1137	1137	0.98	0.0	70.09	823	WP_095517370.1
DNA topoisomerase (ATP-hydrolyzing) subunit B [Mesorhizobium xinjiangense]	Mesorhizobium xinjiangense	1155	1155	1	0.0	71.46	815	WP_157016256.1
DNA topoisomerase (ATP-hydrolyzing) subunit B [Mesorhizobium zhangyense]	Mesorhizobium zhangyense	1140	1140	0.99	0.0	70.28	824	WP_165120484.1		314
DNA topoisomerase (ATP-hydrolyzing) subunit B [Methylobacterium]	Methylobacterium	1168	1168	0.98	0.0	71.01	814	WP_020091680.1
DNA topoisomerase (ATP-hydrolyzing) subunit B [Methylobacterium]	Methylobacterium	1166	1166	0.98	0.0	71.13	814	WP_012317341.1
DNA topoisomerase (ATP-hydrolyzing) subunit B [Methylobacterium]	Methylobacterium	1165	1165	0.98	0.0	71.01	814	WP_043380905.1
DNA topoisomerase (ATP-hydrolyzing) subunit B [unclassified Methylobacterium]	Methylobacterium	1164	1164	0.98	0.0	70.88	814	WP_091978012.1
DNA topoisomerase (ATP-hydrolyzing) subunit B [Methylobacterium]	Methylobacterium	1154	1154	1	0.0	71.69	808	WP_012335036.1
DNA topoisomerase (ATP-hydrolyzing) subunit B [unclassified Methylobacterium]	Methylobacterium	1154	1154	0.98	0.0	70.64	814	WP_243919401.1
DNA topoisomerase (ATP-hydrolyzing) subunit B [Methylobacterium]	Methylobacterium	1153	1153	0.98	0.0	71.25	814	WP_007563907.1
DNA topoisomerase (ATP-hydrolyzing) subunit B [Methylobacterium]	Methylobacterium	1150	1150	0.97	0.0	70.97	814	WP_238285492.1
DNA topoisomerase (ATP-hydrolyzing) subunit B [Methylobacterium]	Methylobacterium	1148	1148	0.98	0.0	71	814	WP_147853882.1
DNA topoisomerase (ATP-hydrolyzing) subunit B [unclassified Methylobacterium]	Methylobacterium	1146	1146	0.98	0.0	70.88	814	WP_147908287.1
DNA topoisomerase (ATP-hydrolyzing) subunit B [Methylobacterium]	Methylobacterium	1146	1146	0.98	0.0	69.93	817	WP_026175818.1
DNA topoisomerase (ATP-hydrolyzing) subunit B [unclassified Methylobacterium]	Methylobacterium	1146	1146	0.98	0.0	69.93	820	WP_244477967.1
DNA topoisomerase (ATP-hydrolyzing) subunit B [Methylobacterium]	Methylobacterium	1144	1144	0.97	0.0	70.77	814	WP_066924825.1
DNA topoisomerase (ATP-hydrolyzing) subunit B [unclassified Methylobacterium]	Methylobacterium	1144	1144	0.98	0.0	69.57	815	WP_056183622.1
DNA topoisomerase (ATP-hydrolyzing) subunit B [unclassified Methylobacterium]	Methylobacterium	1140	1140	1	0.0	68.53	822	WP_056169161.1
DNA topoisomerase (ATP-hydrolyzing) subunit B [unclassified Methylobacterium]	Methylobacterium	1139	1139	0.98	0.0	70.28	825	WP_187274726.1
DNA topoisomerase (ATP-hydrolyzing) subunit B [Methylobacterium]	Methylobacterium	1139	1139	1	0.0	70.82	811	WP_091888516.1
DNA topoisomerase (ATP-hydrolyzing) subunit B [Methylobacterium]	Methylobacterium	1137	1137	0.98	0.0	69.57	815	WP_056469751.1
DNA topoisomerase (ATP-hydrolyzing) subunit B [Methylobacterium]	Methylobacterium	1137	1137	1	0.0	70.82	811	WP_060847626.1
DNA topoisomerase (ATP-hydrolyzing) subunit B [Methylobacterium]	Methylobacterium	1134	1134	0.99	0.0	69.8	825	WP_210248460.1
DNA topoisomerase (ATP-hydrolyzing) subunit B [unclassified Methylobacterium]	Methylobacterium	1128	1128	0.98	0.0	69.33	815	WP_056270416.1
DNA topoisomerase (ATP-hydrolyzing) subunit B [unclassified Methylobacterium]	Methylobacterium	1127	1127	0.98	0.0	69.33	815	WP_056220024.1
DNA topoisomerase (ATP-hydrolyzing) subunit B [Methylobacterium]	Methylobacterium	1124	1124	0.97	0.0	71.14	815	WP_238274682.1
DNA topoisomerase (ATP-hydrolyzing) subunit B [Methylobacterium]	Methylobacterium	1122	1122	0.97	0.0	70.9	815	WP_147817992.1
DNA topoisomerase (ATP-hydrolyzing) subunit B [unclassified Methylobacterium]	Methylobacterium	1110	1110	0.98	0.0	69.31	820	WP_055883177.1
DNA topoisomerase (ATP-hydrolyzing) subunit B [Methylobacterium adhaesivum]	Methylobacterium adhaesivum	1129	1129	0.99	0.0	68.75	821	WP_238226545.1
DNA topoisomerase (ATP-hydrolyzing) subunit B [Methylobacterium aerolatum]	Methylobacterium aerolatum	1145	1145	0.98	0.0	70.63	814	WP_238203775.1
DNA topoisomerase (ATP-hydrolyzing) subunit B [Methylobacterium aquaticum]	Methylobacterium aquaticum	1139	1139	1	0.0	71.18	811	WP_203158027.1
DNA topoisomerase (ATP-hydrolyzing) subunit B [Methylobacterium aquaticum]	Methylobacterium aquaticum	1137	1137	1	0.0	71.31	811	WP_048466409.1
DNA topoisomerase (ATP-hydrolyzing) subunit B [Methylobacterium brachythecii]	Methylobacterium brachythecii	1117	1117	0.98	0.0	69.69	815	WP_183504709.1
DNA topoisomerase (ATP-hydrolyzing) subunit B [Methylobacterium crusticola]	Methylobacterium crusticola	1153	1153	1	0.0	72.06	808	WP_128564614.1
DNA topoisomerase (ATP-hydrolyzing) subunit B [Methylobacterium currus]	Methylobacterium currus	1136	1136	1	0.0	71.18	811	WP_099952582.1
DNA topoisomerase (ATP-hydrolyzing) subunit B [Methylobacterium dankookense]	Methylobacterium dankookense	1140	1140	0.97	0.0	70.65	814	WP_144766957.1
DNA topoisomerase (ATP-hydrolyzing) subunit B [Methylobacterium durans]	Methylobacterium durans	1144	1144	0.97	0.0	70.9	815	WP_109892448.1
DNA topoisomerase (ATP-hydrolyzing) subunit B [Methylobacterium frigidaeris]	Methylobacterium frigidaeris	1158	1158	1	0.0	71.94	808	WP_099899840.1
DNA topoisomerase (ATP-hydrolyzing) subunit B [Methylobacterium gnaphalii]	Methylobacterium gnaphalii	1125	1125	0.97	0.0	70.65	815	WP_147044969.1
DNA topoisomerase (ATP-hydrolyzing) subunit B [Methylobacterium goesingense]	Methylobacterium goesingense	1137	1137	0.98	0.0	69.69	815	WP_238279517.1
DNA topoisomerase (ATP-hydrolyzing) subunit B [Methylobacterium gossipiicola]	Methylobacterium gossipiicola	1135	1135	0.97	0.0	69.9	821	WP_091974188.1
DNA topoisomerase (ATP-hydrolyzing) subunit B [Methylobacterium gregans]	Methylobacterium gregans	1147	1147	0.97	0.0	71.02	814	WP_238302884.1
DNA topoisomerase (ATP-hydrolyzing) subunit B [Methylobacterium haplocladii]	Methylobacterium haplocladii	1124	1124	0.97	0.0	70.77	815	WP_147078495.1
DNA topoisomerase (ATP-hydrolyzing) subunit B [Methylobacterium indicum]	Methylobacterium indicum	1140	1140	1	0.0	70.94	811	WP_279356087.1
DNA topoisomerase (ATP-hydrolyzing) subunit B [Methylobacterium indicum]	Methylobacterium indicum	1139	1139	1	0.0	70.94	811	WP_048426985.1
DNA topoisomerase (ATP-hydrolyzing) subunit B [Methylobacterium indicum]	Methylobacterium indicum	1139	1139	1	0.0	70.94	811	WP_207182998.1
DNA topoisomerase (ATP-hydrolyzing) subunit B [Methylobacterium iners]	Methylobacterium iners	1118	1118	0.97	0.0	69.53	820	WP_238246053.1
DNA topoisomerase (ATP-hydrolyzing) subunit B [Methylobacterium isbiliense]	Methylobacterium isbiliense	1165	1165	1	0.0	72.18	808	WP_238236351.1
DNA topoisomerase (ATP-hydrolyzing) subunit B [Methylobacterium mesophilicum]	Methylobacterium mesophilicum	1154	1154	0.97	0.0	71.22	814	WP_010682504.1
DNA topoisomerase (ATP-hydrolyzing) subunit B [Methylobacterium nodulans]	Methylobacterium nodulans	1165	1165	1	0.0	72.18	808	WP_015932280.1
DNA topoisomerase (ATP-hydrolyzing) subunit B [Methylobacterium nonmethylotrophicum]	Methylobacterium nonmethylotrophicum	1160	1160	1	0.0	72.06	808	WP_135417455.1
DNA topoisomerase (ATP-hydrolyzing) subunit B [Methylobacterium organophilum]	Methylobacterium organophilum	1117	1117	0.97	0.0	71.02	815	WP_238309177.1
DNA topoisomerase (ATP-hydrolyzing) subunit B [Methylobacterium organophilum]	Methylobacterium organophilum	1116	1116	0.97	0.0	70.9	815	WP_241101784.1
DNA topoisomerase (ATP-hydrolyzing) subunit B [Methylobacterium oryzihabitans]	Methylobacterium oryzihabitans	1130	1130	1	0.0	70.82	811	WP_127734010.1
DNA topoisomerase (ATP-hydrolyzing) subunit B [Methylobacterium oxalidis]	Methylobacterium oxalidis	1145	1145	0.97	0.0	71.02	815	WP_147026492.1
DNA topoisomerase (ATP-hydrolyzing) subunit B [Methylobacterium persicinum]	Methylobacterium persicinum	1147	1147	0.98	0.0	70.37	814	WP_238247526.1
DNA topoisomerase (ATP-hydrolyzing) subunit B [Methylobacterium phyllostachyos]	Methylobacterium phyllostachyos	1154	1154	0.98	0.0	71.25	814	WP_091713826.1
DNA topoisomerase (ATP-hydrolyzing) subunit B [Methylobacterium platani]	Methylobacterium platani	1126	1126	1	0.0	69.96	811	WP_048435401.1
DNA topoisomerase (ATP-hydrolyzing) subunit B [Methylobacterium pseudosasicola]	Methylobacterium pseudosasicola	1152	1152	0.98	0.0	71.38	814	WP_092046052.1
DNA topoisomerase (ATP-hydrolyzing) subunit B [Methylobacterium radiodurans]	Methylobacterium radiodurans	1149	1149	0.97	0.0	71.02	814	WP_109953113.1
DNA topoisomerase (ATP-hydrolyzing) subunit B [Methylobacterium segetis]	Methylobacterium segetis	1144	1144	0.97	0.0	71.02	815	WP_132251578.1
DNA topoisomerase (ATP-hydrolyzing) subunit B [Methylobacterium soli]	Methylobacterium soli	1142	1142	0.97	0.0	70.77	815	WP_150998472.1
DNA topoisomerase (ATP-hydrolyzing) subunit B [Methylobacterium sp.]	Methylobacterium sp.	1166	1166	1	0.0	72.18	808	WP_287747409.1
DNA topoisomerase (ATP-hydrolyzing) subunit B [Methylobacterium sp.]	Methylobacterium sp.	1162	1162	0.98	0.0	70.88	814	WP_179697973.1
DNA topoisomerase (ATP-hydrolyzing) subunit B [Methylobacterium sp.]	Methylobacterium sp.	1140	1140	0.99	0.0	69.61	821	WP_304938224.1
DNA topoisomerase (ATP-hydrolyzing) subunit B [Methylobacterium sp.]	Methylobacterium sp.	1140	1140	0.98	0.0	69.82	815	WP_292499563.1
DNA topoisomerase (ATP-hydrolyzing) subunit B [Methylobacterium sp.]	Methylobacterium sp.	1137	1137	0.98	0.0	69.33	815	WP_299659131.1
DNA topoisomerase (ATP-hydrolyzing) subunit B [Methylobacterium sp.]	Methylobacterium sp.	1132	1132	0.98	0.0	69.18	820	WP_292507150.1
DNA topoisomerase (ATP-hydrolyzing) subunit B [Methylobacterium sp. 10]	Methylobacterium sp. 10	1139	1139	0.98	0.0	69.68	817	WP_027173957.1
DNA topoisomerase (ATP-hydrolyzing) subunit B [Methylobacterium sp. 174MFSha1.1]	Methylobacterium sp. 174MFSha1.1	1134	1134	1	0.0	70.7	811	WP_093565286.1
DNA topoisomerase (ATP-hydrolyzing) subunit B [Methylobacterium sp. 17Sr1-1]	Methylobacterium sp. 17Sr1-1	1137	1137	1	0.0	71.18	811	WP_109974338.1
DNA topoisomerase (ATP-hydrolyzing) subunit B [Methylobacterium sp. 275MFSha3.1]	Methylobacterium sp. 275MFSha3.1	1164	1164	0.98	0.0	70.88	814	WP_091678742.1
DNA topoisomerase (ATP-hydrolyzing) subunit B [Methylobacterium sp. 2A]	Methylobacterium sp. 2A	1162	1162	0.98	0.0	71.38	814	WP_160534131.1
DNA topoisomerase (ATP-hydrolyzing) subunit B [Methylobacterium sp. 77]	Methylobacterium sp. 77	1150	1150	0.98	0.0	70.17	820	WP_196805416.1
DNA topoisomerase (ATP-hydrolyzing) subunit B [Methylobacterium sp. AMS5]	Methylobacterium sp. AMS5	1111	1111	0.97	0.0	70.65	815	WP_060770020.1
DNA topoisomerase (ATP-hydrolyzing) subunit B [Methylobacterium sp. ap11]	Methylobacterium sp. ap11	1142	1142	1	0.0	71.06	811	WP_091754925.1
DNA topoisomerase (ATP-hydrolyzing) subunit B [Methylobacterium sp. ARG-1]	Methylobacterium sp. ARG-1	1151	1151	0.98	0.0	71.13	814	WP_050733494.1
DNA topoisomerase (ATP-hydrolyzing) subunit B [Methylobacterium sp. B1]	Methylobacterium sp. B1	1129	1129	0.96	0.0	70.63	790	WP_043345347.1
DNA topoisomerase (ATP-hydrolyzing) subunit B [Methylobacterium sp. B4]	Methylobacterium sp. B4	1103	1103	0.97	0.0	70.65	815	WP_110353762.1
DNA topoisomerase (ATP-hydrolyzing) subunit B [Methylobacterium sp. BE186]	Methylobacterium sp. BE186	1144	1144	0.97	0.0	71.02	815	WP_310349120.1
DNA topoisomerase (ATP-hydrolyzing) subunit B [Methylobacterium sp. BTF04]	Methylobacterium sp. BTF04	1141	1141	0.98	0.0	69.09	821	WP_163640095.1
DNA topoisomerase (ATP-hydrolyzing) subunit B [Methylobacterium sp. C25]	Methylobacterium sp. C25	1129	1129	0.98	0.0	70.18	815	WP_233383162.1
DNA topoisomerase (ATP-hydrolyzing) subunit B [Methylobacterium sp. DB0501]	Methylobacterium sp. DB0501	1135	1135	1	0.0	71.31	811	WP_165084586.1
DNA topoisomerase (ATP-hydrolyzing) subunit B [Methylobacterium sp. E-005]	Methylobacterium sp. E-005	1169	1169	0.97	0.0	71.96	814	WP_243998012.1
DNA topoisomerase (ATP-hydrolyzing) subunit B [Methylobacterium sp. E-045]	Methylobacterium sp. E-045	1142	1142	0.98	0.0	69.8	820	WP_243976933.1
DNA topoisomerase (ATP-hydrolyzing) subunit B [Methylobacterium sp. E-066]	Methylobacterium sp. E-066	1155	1155	0.98	0.0	71.25	814	WP_244038499.1
DNA topoisomerase (ATP-hydrolyzing) subunit B [Methylobacterium sp. FF17]	Methylobacterium sp. FF17	1131	1131	0.98	0.0	69.33	815	WP_264048596.1
DNA topoisomerase (ATP-hydrolyzing) subunit B [Methylobacterium sp. GC_Met_2]	Methylobacterium sp. GC_Met_2	1155	1155	0.98	0.0	71.13	814	WP_267421059.1
DNA topoisomerase (ATP-hydrolyzing) subunit B [Methylobacterium sp. GXS13]	Methylobacterium sp. GXS13	1148	1148	0.98	0.0	70.88	814	WP_058194494.1
DNA topoisomerase (ATP-hydrolyzing) subunit B [Methylobacterium sp. J-001]	Methylobacterium sp. J-001	1148	1148	0.98	0.0	71	814	WP_243958541.1
DNA topoisomerase (ATP-hydrolyzing) subunit B [Methylobacterium sp. J-026]	Methylobacterium sp. J-026	1159	1159	0.98	0.0	71.13	814	WP_243973729.1
DNA topoisomerase (ATP-hydrolyzing) subunit B [Methylobacterium sp. J-030]	Methylobacterium sp. J-030	1159	1159	0.98	0.0	71.01	814	WP_244046678.1
DNA topoisomerase (ATP-hydrolyzing) subunit B [Methylobacterium sp. J-048]	Methylobacterium sp. J-048	1156	1156	0.98	0.0	71.62	814	WP_244019991.1
DNA topoisomerase (ATP-hydrolyzing) subunit B [Methylobacterium sp. J-059]	Methylobacterium sp. J-059	1139	1139	0.98	0.0	70.16	825	WP_243938995.1
DNA topoisomerase (ATP-hydrolyzing) subunit B [Methylobacterium sp. J-067]	Methylobacterium sp. J-067	1145	1145	0.98	0.0	70.39	814	WP_243958488.1
DNA topoisomerase (ATP-hydrolyzing) subunit B [Methylobacterium sp. J-068]	Methylobacterium sp. J-068	1134	1134	0.98	0.0	69.33	815	WP_244010588.1
DNA topoisomerase (ATP-hydrolyzing) subunit B [Methylobacterium sp. J-070]	Methylobacterium sp. J-070	1157	1157	0.98	0.0	70.64	814	WP_243908108.1
DNA topoisomerase (ATP-hydrolyzing) subunit B [Methylobacterium sp. J-072]	Methylobacterium sp. J-072	1155	1155	0.98	0.0	71.25	814	WP_243972489.1
DNA topoisomerase (ATP-hydrolyzing) subunit B [Methylobacterium sp. J-076]	Methylobacterium sp. J-076	1147	1147	0.98	0.0	70.37	814	WP_243929621.1
DNA topoisomerase (ATP-hydrolyzing) subunit B [Methylobacterium sp. J-077]	Methylobacterium sp. J-077	1150	1150	0.98	0.0	71	814	WP_243940931.1
DNA topoisomerase (ATP-hydrolyzing) subunit B [Methylobacterium sp. J-078]	Methylobacterium sp. J-078	1134	1134	0.98	0.0	69.33	815	WP_243912289.1
DNA topoisomerase (ATP-hydrolyzing) subunit B [Methylobacterium sp. J-088]	Methylobacterium sp. J-088	1156	1156	0.98	0.0	71.13	814	WP_244000184.1
DNA topoisomerase (ATP-hydrolyzing) subunit B [Methylobacterium sp. J-090]	Methylobacterium sp. J-090	1126	1126	0.99	0.0	68.26	822	WP_244026832.1
DNA topoisomerase (ATP-hydrolyzing) subunit B [Methylobacterium sp. Leaf102]	Methylobacterium sp. Leaf102	1143	1143	1	0.0	68.65	822	WP_056358856.1
DNA topoisomerase (ATP-hydrolyzing) subunit B [Methylobacterium sp. Leaf106]	Methylobacterium sp. Leaf106	1146	1146	0.98	0.0	69.93	817	WP_056158807.1
DNA topoisomerase (ATP-hydrolyzing) subunit B [Methylobacterium sp. Leaf117]	Methylobacterium sp. Leaf117	1144	1144	0.98	0.0	69.57	815	WP_056487606.1
DNA topoisomerase (ATP-hydrolyzing) subunit B [Methylobacterium sp. Leaf118]	Methylobacterium sp. Leaf118	1105	1105	0.98	0.0	69.82	815	WP_232628053.1
DNA topoisomerase (ATP-hydrolyzing) subunit B [Methylobacterium sp. Leaf123]	Methylobacterium sp. Leaf123	1113	1113	0.97	0.0	70.65	815	WP_056192813.1
DNA topoisomerase (ATP-hydrolyzing) subunit B [Methylobacterium sp. Leaf125]	Methylobacterium sp. Leaf125	1137	1137	0.99	0.0	69.45	815	WP_055949462.1
DNA topoisomerase (ATP-hydrolyzing) subunit B [Methylobacterium sp. Leaf361]	Methylobacterium sp. Leaf361	1162	1162	0.98	0.0	70.76	814	WP_056521457.1
DNA topoisomerase (ATP-hydrolyzing) subunit B [Methylobacterium sp. Leaf456]	Methylobacterium sp. Leaf456	1109	1109	0.97	0.0	70.4	815	WP_056249365.1
DNA topoisomerase (ATP-hydrolyzing) subunit B [Methylobacterium sp. Leaf93]	Methylobacterium sp. Leaf93	1145	1145	0.98	0.0	69.93	817	WP_056253395.1
DNA topoisomerase (ATP-hydrolyzing) subunit B [Methylobacterium sp. Leaf99]	Methylobacterium sp. Leaf99	1138	1138	0.99	0.0	69.36	821	WP_056091749.1
DNA topoisomerase (ATP-hydrolyzing) subunit B [Methylobacterium sp. NEAU 140]	Methylobacterium sp. NEAU 140	1154	1154	0.98	0.0	71.01	814	WP_305524756.1
DNA topoisomerase (ATP-hydrolyzing) subunit B [Methylobacterium sp. NEAU K]	Methylobacterium sp. NEAU K	1149	1149	0.98	0.0	70.02	814	WP_305542318.1
DNA topoisomerase (ATP-hydrolyzing) subunit B [Methylobacterium sp. NMS14P]	Methylobacterium sp. NMS14P	1172	1172	0.98	0.0	71.13	814	WP_273562185.1
DNA topoisomerase (ATP-hydrolyzing) subunit B [Methylobacterium sp. P1-11]	Methylobacterium sp. P1-11	1160	1160	0.98	0.0	70.88	814	WP_149309910.1
DNA topoisomerase (ATP-hydrolyzing) subunit B [Methylobacterium sp. PvR107]	Methylobacterium sp. PvR107	1167	1167	0.98	0.0	71.25	814	WP_210028819.1
DNA topoisomerase (ATP-hydrolyzing) subunit B [Methylobacterium sp. R2-1]	Methylobacterium sp. R2-1	1107	1107	0.97	0.0	70.15	815	WP_183433934.1
DNA topoisomerase (ATP-hydrolyzing) subunit B [Methylobacterium sp. SD274]	Methylobacterium sp. SD274	1146	1146	0.98	0.0	69.93	820	WP_246747855.1
DNA topoisomerase (ATP-hydrolyzing) subunit B [Methylobacterium sp. SyP6R]	Methylobacterium sp. SyP6R	1138	1138	1	0.0	71.18	811	WP_236988833.1
DNA topoisomerase (ATP-hydrolyzing) subunit B [Methylobacterium sp. UNC378MF]	Methylobacterium sp. UNC378MF	1163	1163	0.98	0.0	71.01	814	WP_091777366.1
DNA topoisomerase (ATP-hydrolyzing) subunit B [Methylobacterium sp. V23]	Methylobacterium sp. V23	1137	1137	0.99	0.0	69.45	815	WP_103710214.1
DNA topoisomerase (ATP-hydrolyzing) subunit B [Methylobacterium sp. W2]	Methylobacterium sp. W2	1142	1142	0.98	0.0	69.68	820	WP_227438232.1
DNA topoisomerase (ATP-hydrolyzing) subunit B [Methylobacterium sp. WCS2018Hpa-22]	Methylobacterium sp. WCS2018Hpa-22	1146	1146	0.98	0.0	69.93	817	WP_056433715.1
DNA topoisomerase (ATP-hydrolyzing) subunit B [Methylobacterium sp. WL12]	Methylobacterium sp. WL12	1134	1134	0.99	0.0	69.8	825	WP_210246494.1
DNA topoisomerase (ATP-hydrolyzing) subunit B [Methylobacterium sp. WL120]	Methylobacterium sp. WL120	1132	1132	0.99	0.0	69.8	825	WP_210246605.1
DNA topoisomerase (ATP-hydrolyzing) subunit B [Methylobacterium sp. WL69]	Methylobacterium sp. WL69	1140	1140	0.99	0.0	69.61	821	WP_147710809.1
DNA topoisomerase (ATP-hydrolyzing) subunit B [Methylobacterium sp. WL7]	Methylobacterium sp. WL7	1148	1148	0.98	0.0	71	814	WP_147898093.1
DNA topoisomerase (ATP-hydrolyzing) subunit B [Methylobacterium sp. YIM 132548]	Methylobacterium sp. YIM 132548	1143	1143	0.97	0.0	71.02	815	WP_150965047.1
DNA topoisomerase (ATP-hydrolyzing) subunit B [Methylobacterium sp. yr668]	Methylobacterium sp. yr668	1164	1164	0.98	0.0	70.88	814	WP_091924561.1
DNA topoisomerase (ATP-hydrolyzing) subunit B [Methylobacterium sp. ZNC0032]	Methylobacterium sp. ZNC0032	1185	1185	0.98	0.0	74.88	812	WP_047573757.1
DNA topoisomerase (ATP-hydrolyzing) subunit B [Methylobacterium symbioticum]	Methylobacterium symbioticum	1138	1138	0.97	0.0	70.52	814	WP_142583507.1
DNA topoisomerase (ATP-hydrolyzing) subunit B [Methylobacterium tardum]	Methylobacterium tardum	1166	1166	0.98	0.0	71.25	814	WP_238195255.1
DNA topoisomerase (ATP-hydrolyzing) subunit B [Methylobacterium tardum]	Methylobacterium tardum	1163	1163	0.98	0.0	71.13	814	WP_250104171.1
DNA topoisomerase (ATP-hydrolyzing) subunit B [Methylobacterium tarhaniae]	Methylobacterium tarhaniae	1158	1158	1	0.0	72.18	808	WP_048449578.1
DNA topoisomerase (ATP-hydrolyzing) subunit B [Methylobacterium terrae]	Methylobacterium terrae	1161	1161	1	0.0	72.18	808	WP_109961536.1
DNA topoisomerase (ATP-hydrolyzing) subunit B [Methylobacterium terricola]	Methylobacterium terricola	1163	1163	1	0.0	72.18	808	WP_139036794.1
DNA topoisomerase (ATP-hydrolyzing) subunit B [Methylobacterium trifolii]	Methylobacterium trifolii	1130	1130	0.97	0.0	69.65	820	WP_238181863.1
DNA topoisomerase (ATP-hydrolyzing) subunit B [Methylobacterium variabile]	Methylobacterium variabile	1160	1160	1	0.0	72.18	808	WP_048446214.1		137	70.6161	0.920615
DNA topoisomerase (ATP-hydrolyzing) subunit B [Methylobrevis albus]	Methylobrevis albus	1135	1135	0.97	0.0	72.96	811	WP_197310853.1
DNA topoisomerase (ATP-hydrolyzing) subunit B [Methylobrevis pamukkalensis]	Methylobrevis pamukkalensis	1164	1164	0.98	0.0	73.28	807	WP_069307704.1
DNA topoisomerase (ATP-hydrolyzing) subunit B [Methylocapsa acidiphila]	Methylocapsa acidiphila	1126	1126	1	0.0	71.2	819	WP_026606027.1
DNA topoisomerase (ATP-hydrolyzing) subunit B [Methylocapsa aurea]	Methylocapsa aurea	1120	1120	1	0.0	70.96	820	WP_036263520.1
DNA topoisomerase (ATP-hydrolyzing) subunit B [Methylocapsa palsarum]	Methylocapsa palsarum	1143	1143	1	0.0	70.8	821	WP_091681130.1
DNA topoisomerase (ATP-hydrolyzing) subunit B [Methylocapsa sp. D3K7]	Methylocapsa sp. D3K7	1131	1131	1	0.0	70.8	821	WP_280129494.1
DNA topoisomerase (ATP-hydrolyzing) subunit B [Methylocapsa sp. S129]	Methylocapsa sp. S129	1143	1143	0.99	0.0	71.34	817	WP_158812882.1		5	71.02	0.242487
DNA topoisomerase (ATP-hydrolyzing) subunit B [Methyloceanibacter caenitepidi]	Methyloceanibacter caenitepidi	1139	1139	0.97	0.0	71.91	810	WP_045364527.1
DNA topoisomerase (ATP-hydrolyzing) subunit B [Methyloceanibacter methanicus]	Methyloceanibacter methanicus	1112	1112	0.97	0.0	71.18	810	WP_069436713.1
DNA topoisomerase (ATP-hydrolyzing) subunit B [Methyloceanibacter sp.]	Methyloceanibacter sp.	1121	1121	0.97	0.0	70.93	810	WP_292523653.1
DNA topoisomerase (ATP-hydrolyzing) subunit B [Methyloceanibacter sp. wino2]	Methyloceanibacter sp. wino2	1132	1132	0.97	0.0	71.3	810	WP_108681964.1
DNA topoisomerase (ATP-hydrolyzing) subunit B [Methyloceanibacter stevinii]	Methyloceanibacter stevinii	1129	1129	0.97	0.0	71.18	810	WP_069443798.1
DNA topoisomerase (ATP-hydrolyzing) subunit B [Methyloceanibacter superfactus]	Methyloceanibacter superfactus	1142	1142	0.97	0.0	72.06	810	WP_069440591.1
DNA topoisomerase (ATP-hydrolyzing) subunit B [Methylocella silvestris]	Methylocella silvestris	1171	1171	0.99	0.0	72.13	821	WP_012590920.1
DNA topoisomerase (ATP-hydrolyzing) subunit B [Methylocella silvestris]	Methylocella silvestris	1169	1169	0.99	0.0	72.25	821	WP_102843035.1
DNA topoisomerase (ATP-hydrolyzing) subunit B [Methylocella sp. CPCC 101449]	Methylocella sp. CPCC 101449	1169	1169	1	0.0	72.75	813	WP_311849454.1
DNA topoisomerase (ATP-hydrolyzing) subunit B [Methylocella tundrae]	Methylocella tundrae	1140	1140	1	0.0	71.45	821	WP_174511910.1		4	72.145	0.535506
DNA topoisomerase (ATP-hydrolyzing) subunit B [unclassified Methylocystis]	Methylocystis	1137	1137	0.98	0.0	71.41	815	WP_196391916.1
DNA topoisomerase (ATP-hydrolyzing) subunit B [Methylocystis bryophila]	Methylocystis bryophila	1103	1103	0.97	0.0	69.99	811	WP_085771923.1
DNA topoisomerase (ATP-hydrolyzing) subunit B [Methylocystis echinoides]	Methylocystis echinoides	1151	1151	0.98	0.0	73.04	812	WP_281803935.1
DNA topoisomerase (ATP-hydrolyzing) subunit B [Methylocystis heyeri]	Methylocystis heyeri	1094	1094	0.98	0.0	70.26	811	WP_136495725.1
DNA topoisomerase (ATP-hydrolyzing) subunit B [Methylocystis hirsuta]	Methylocystis hirsuta	1138	1138	0.99	0.0	72.3	814	WP_123176355.1
DNA topoisomerase (ATP-hydrolyzing) subunit B [Methylocystis iwaonis]	Methylocystis iwaonis	1131	1131	0.98	0.0	71.68	810	WP_281931560.1
DNA topoisomerase (ATP-hydrolyzing) subunit B [Methylocystis parvus]	Methylocystis parvus	1129	1129	0.98	0.0	71.68	810	WP_016918118.1
DNA topoisomerase (ATP-hydrolyzing) subunit B [Methylocystis rosea]	Methylocystis rosea	1141	1141	0.98	0.0	72.02	815	WP_124738073.1
DNA topoisomerase (ATP-hydrolyzing) subunit B [Methylocystis rosea]	Methylocystis rosea	1139	1139	0.98	0.0	71.9	815	WP_018408086.1
DNA topoisomerase (ATP-hydrolyzing) subunit B [Methylocystis rosea]	Methylocystis rosea	1137	1137	0.98	0.0	72.52	815	WP_154450766.1
DNA topoisomerase (ATP-hydrolyzing) subunit B [Methylocystis silviterrae]	Methylocystis silviterrae	1144	1144	0.99	0.0	72.3	814	WP_175094412.1
DNA topoisomerase (ATP-hydrolyzing) subunit B [Methylocystis sp.]	Methylocystis sp.	1140	1140	1	0.0	71.97	814	WP_292533797.1
DNA topoisomerase (ATP-hydrolyzing) subunit B [Methylocystis sp.]	Methylocystis sp.	1139	1139	0.98	0.0	72.65	815	WP_305652180.1
DNA topoisomerase (ATP-hydrolyzing) subunit B [Methylocystis sp. ATCC 49242]	Methylocystis sp. ATCC 49242	1143	1143	0.98	0.0	72.42	810	WP_036289332.1
DNA topoisomerase (ATP-hydrolyzing) subunit B [Methylocystis sp. B8]	Methylocystis sp. B8	1144	1144	0.98	0.0	72.65	817	WP_138166284.1
DNA topoisomerase (ATP-hydrolyzing) subunit B [Methylocystis sp. H4A]	Methylocystis sp. H4A	1145	1145	0.99	0.0	72.43	814	WP_196400452.1
DNA topoisomerase (ATP-hydrolyzing) subunit B [Methylocystis sp. H62]	Methylocystis sp. H62	1133	1133	0.98	0.0	72.03	815	WP_196403568.1
DNA topoisomerase (ATP-hydrolyzing) subunit B [Methylocystis sp. JR02]	Methylocystis sp. JR02	1129	1129	0.98	0.0	71.93	810	WP_283481709.1
DNA topoisomerase (ATP-hydrolyzing) subunit B [Methylocystis sp. MJC1]	Methylocystis sp. MJC1	1133	1133	0.98	0.0	71.55	810	WP_165047842.1
DNA topoisomerase (ATP-hydrolyzing) subunit B [Methylocystis sp. NLS-7]	Methylocystis sp. NLS-7	1140	1140	0.99	0.0	72.3	814	WP_256036378.1
DNA topoisomerase (ATP-hydrolyzing) subunit B [Methylocystis sp. SB2]	Methylocystis sp. SB2	1138	1138	0.98	0.0	72.4	815	WP_029652074.1
DNA topoisomerase (ATP-hydrolyzing) subunit B [Methylocystis sp. SB2]	Methylocystis sp. SB2	1135	1135	0.98	0.0	72.28	815	WP_239754432.1
DNA topoisomerase (ATP-hydrolyzing) subunit B [Methylocystis sp. SC2]	Methylocystis sp. SC2	1134	1134	0.98	0.0	72.4	815	WP_014893131.1
DNA topoisomerase (ATP-hydrolyzing) subunit B [Methylocystis sp. Sn-Cys]	Methylocystis sp. Sn-Cys	1129	1129	0.98	0.0	71.8	810	WP_202072645.1
DNA topoisomerase (ATP-hydrolyzing) subunit B [Methylocystis sp. WRRC1]	Methylocystis sp. WRRC1	1144	1144	0.98	0.0	72.55	810	WP_227967960.1		25	72.0184	0.689231
DNA topoisomerase (ATP-hydrolyzing) subunit B [Methyloferula stellata]	Methyloferula stellata	1177	1177	1	0.0	71.98	827	WP_020174302.1		1	1	na
DNA topoisomerase (ATP-hydrolyzing) subunit B [Methyloligella halotolerans]	Methyloligella halotolerans	1134	1134	0.99	0.0	70.92	809	WP_069095902.1
DNA topoisomerase (ATP-hydrolyzing) subunit B [Methyloligella sp. GL2]	Methyloligella sp. GL2	1150	1150	0.98	0.0	72.32	809	WP_174540132.1
DNA topoisomerase (ATP-hydrolyzing) subunit B [Methylopila capsulata]	Methylopila capsulata	1165	1165	0.97	0.0	74.97	809	WP_204950095.1
DNA topoisomerase (ATP-hydrolyzing) subunit B [Methylopila jiangsuensis]	Methylopila jiangsuensis	1175	1175	0.98	0.0	75	815	WP_271205458.1
DNA topoisomerase (ATP-hydrolyzing) subunit B [Methylopila sp. 73B]	Methylopila sp. 73B	1171	1171	0.97	0.0	75.34	809	WP_020187418.1
DNA topoisomerase (ATP-hydrolyzing) subunit B [Methylopila sp. M107]	Methylopila sp. M107	1165	1165	0.97	0.0	74.97	809	WP_020181152.1
DNA topoisomerase (ATP-hydrolyzing) subunit B [Methylopila sp. Yamaguchi]	Methylopila sp. Yamaguchi	1166	1166	0.97	0.0	75.09	809	WP_103121585.1
DNA topoisomerase (ATP-hydrolyzing) subunit B [Methylopila turkensis]	Methylopila turkensis	1198	1198	0.97	0.0	76.47	809	WP_271202218.1
DNA topoisomerase (ATP-hydrolyzing) subunit B [Methylorubrum]	Methylorubrum	1115	1115	0.97	0.0	70.77	815	WP_003600732.1
DNA topoisomerase (ATP-hydrolyzing) subunit B [Methylorubrum]	Methylorubrum	1114	1114	0.97	0.0	70.9	815	WP_153874044.1
DNA topoisomerase (ATP-hydrolyzing) subunit B [Methylorubrum]	Methylorubrum	1111	1111	0.98	0.0	69.82	815	WP_253372164.1
DNA topoisomerase (ATP-hydrolyzing) subunit B [Methylorubrum aminovorans]	Methylorubrum aminovorans	1115	1115	0.97	0.0	70.9	815	WP_108940483.1
DNA topoisomerase (ATP-hydrolyzing) subunit B [Methylorubrum extorquens]	Methylorubrum extorquens	1115	1115	0.97	0.0	70.77	815	WP_015951101.1
DNA topoisomerase (ATP-hydrolyzing) subunit B [Methylorubrum extorquens]	Methylorubrum extorquens	1115	1115	0.97	0.0	70.77	815	WP_012253979.1
DNA topoisomerase (ATP-hydrolyzing) subunit B [Methylorubrum extorquens]	Methylorubrum extorquens	1114	1114	0.97	0.0	70.65	815	WP_076643677.1
DNA topoisomerase (ATP-hydrolyzing) subunit B [Methylorubrum extorquens]	Methylorubrum extorquens	1113	1113	0.97	0.0	70.65	815	WP_265222001.1
DNA topoisomerase (ATP-hydrolyzing) subunit B [Methylorubrum populi]	Methylorubrum populi	1117	1117	0.98	0.0	70.43	815	WP_012454399.1
DNA topoisomerase (ATP-hydrolyzing) subunit B [Methylorubrum populi]	Methylorubrum populi	1115	1115	0.97	0.0	70.9	815	WP_096485516.1
DNA topoisomerase (ATP-hydrolyzing) subunit B [Methylorubrum populi]	Methylorubrum populi	1115	1115	0.97	0.0	70.9	815	WP_141951565.1
DNA topoisomerase (ATP-hydrolyzing) subunit B [Methylorubrum populi]	Methylorubrum populi	1113	1113	0.98	0.0	70.31	815	WP_152277176.1
DNA topoisomerase (ATP-hydrolyzing) subunit B [Methylorubrum rhodinum]	Methylorubrum rhodinum	1114	1114	0.97	0.0	70.77	815	WP_183574067.1
DNA topoisomerase (ATP-hydrolyzing) subunit B [Methylorubrum salsuginis]	Methylorubrum salsuginis	1108	1108	0.97	0.0	70.52	815	WP_091943102.1
DNA topoisomerase (ATP-hydrolyzing) subunit B [Methylorubrum sp. B1-46]	Methylorubrum sp. B1-46	1119	1119	0.97	0.0	71.14	815	WP_231342072.1
DNA topoisomerase (ATP-hydrolyzing) subunit B [Methylorubrum sp. Q1]	Methylorubrum sp. Q1	1110	1110	0.97	0.0	70.65	815	WP_135298926.1
DNA topoisomerase (ATP-hydrolyzing) subunit B [Methylorubrum suomiense]	Methylorubrum suomiense	1107	1107	0.97	0.0	70.65	815	WP_137828546.1
DNA topoisomerase (ATP-hydrolyzing) subunit B [Methylorubrum thiocyanatum]	Methylorubrum thiocyanatum	1119	1119	0.98	0.0	70.43	815	WP_182556707.1
DNA topoisomerase (ATP-hydrolyzing) subunit B [Methylorubrum zatmanii]	Methylorubrum zatmanii	1107	1107	0.97	0.0	70.65	815	WP_192282585.1		19	70.6621	0.285104
DNA topoisomerase (ATP-hydrolyzing) subunit B [Methylosinus]	Methylosinus	1128	1128	0.98	0.0	71.09	809	WP_003610463.1
DNA topoisomerase (ATP-hydrolyzing) subunit B [Methylosinus sp. C49]	Methylosinus sp. C49	1135	1135	0.98	0.0	71.5	809	WP_161914287.1
DNA topoisomerase (ATP-hydrolyzing) subunit B [Methylosinus sp. Ce-a6]	Methylosinus sp. Ce-a6	1143	1143	0.98	0.0	72.21	808	WP_159731015.1
DNA topoisomerase (ATP-hydrolyzing) subunit B [Methylosinus sp. H3A]	Methylosinus sp. H3A	1147	1147	0.98	0.0	72.05	811	WP_196410302.1
DNA topoisomerase (ATP-hydrolyzing) subunit B [Methylosinus sp. KRF6]	Methylosinus sp. KRF6	1135	1135	0.98	0.0	71.5	809	WP_216281415.1
DNA topoisomerase (ATP-hydrolyzing) subunit B [Methylosinus sp. LW3]	Methylosinus sp. LW3	1135	1135	0.98	0.0	71.75	809	WP_024880418.1
DNA topoisomerase (ATP-hydrolyzing) subunit B [Methylosinus sp. LW4]	Methylosinus sp. LW4	1135	1135	0.98	0.0	71.75	809	WP_018266048.1
DNA topoisomerase (ATP-hydrolyzing) subunit B [Methylosinus sp. PW1]	Methylosinus sp. PW1	1133	1133	0.98	0.0	71.62	809	WP_036291306.1
DNA topoisomerase (ATP-hydrolyzing) subunit B [Methylosinus sp. R-45379]	Methylosinus sp. R-45379	1134	1134	0.98	0.0	71.5	809	WP_064033298.1
DNA topoisomerase (ATP-hydrolyzing) subunit B [Methylosinus sp. RM1]	Methylosinus sp. RM1	1134	1134	0.98	0.0	71.5	809	WP_166144706.1
DNA topoisomerase (ATP-hydrolyzing) subunit B [Methylosinus sp. sav-2]	Methylosinus sp. sav-2	1136	1136	0.98	0.0	71.62	809	WP_026598938.1
DNA topoisomerase (ATP-hydrolyzing) subunit B [Methylosinus sp. Sm6]	Methylosinus sp. Sm6	1140	1140	0.98	0.0	71.55	812	WP_222576704.1
DNA topoisomerase (ATP-hydrolyzing) subunit B [Methylosinus sporium]	Methylosinus sporium	1136	1136	0.98	0.0	71.5	808	WP_142861820.1
DNA topoisomerase (ATP-hydrolyzing) subunit B [Methylosinus sporium]	Methylosinus sporium	1135	1135	0.98	0.0	71.5	808	WP_108917374.1		14	71.6171	0.268741
DNA topoisomerase (ATP-hydrolyzing) subunit B [Methylovirgula ligni]	Methylovirgula ligni	1136	1136	0.99	0.0	70.07	853	WP_245411187.1
DNA topoisomerase (ATP-hydrolyzing) subunit B [Methylovirgula ligni]	Methylovirgula ligni	1135	1135	0.99	0.0	70.37	828	WP_115835723.1
DNA topoisomerase (ATP-hydrolyzing) subunit B [Methylovirgula sp. 4M-Z18]	Methylovirgula sp. 4M-Z18	1157	1157	0.98	0.0	72.42	815	WP_116399539.1
DNA topoisomerase (ATP-hydrolyzing) subunit B [Methylovirgula sp. HY1]	Methylovirgula sp. HY1	1145	1145	0.98	0.0	72.29	829	WP_219319468.1		4	71.2875	1.23985
DNA topoisomerase (ATP-hydrolyzing) subunit B [Microbaculum sp. A6E488]	Microbaculum sp. A6E488	1181	1181	0.97	0.0	74.21	808	WP_261615672.1
DNA topoisomerase (ATP-hydrolyzing) subunit B [unclassified Microvirga]	Microvirga	1202	1202	1	0.0	74.26	808	WP_210807049.1
DNA topoisomerase (ATP-hydrolyzing) subunit B [unclassified Microvirga]	Microvirga	1202	1202	1	0.0	74.26	808	WP_262271395.1
DNA topoisomerase (ATP-hydrolyzing) subunit B [Microvirga aerilata]	Microvirga aerilata	1188	1188	1	0.0	73.53	808	WP_202058600.1
DNA topoisomerase (ATP-hydrolyzing) subunit B [Microvirga aerophila]	Microvirga aerophila	1194	1194	1	0.0	73.9	808	WP_114188692.1
DNA topoisomerase (ATP-hydrolyzing) subunit B [Microvirga alba]	Microvirga alba	1199	1199	1	0.0	74.26	808	WP_196271149.1
DNA topoisomerase (ATP-hydrolyzing) subunit B [Microvirga antarctica]	Microvirga antarctica	1171	1171	1	0.0	72.3	808	WP_210496166.1
DNA topoisomerase (ATP-hydrolyzing) subunit B [Microvirga arabica]	Microvirga arabica	1206	1206	1	0.0	74.39	808	WP_203271026.1
DNA topoisomerase (ATP-hydrolyzing) subunit B [Microvirga arsenatis]	Microvirga arsenatis	1201	1201	1	0.0	73.65	808	WP_161721158.1
DNA topoisomerase (ATP-hydrolyzing) subunit B [Microvirga arvi]	Microvirga arvi	1199	1199	1	0.0	74.02	808	WP_204238132.1
DNA topoisomerase (ATP-hydrolyzing) subunit B [Microvirga brassicacearum]	Microvirga brassicacearum	1172	1172	1	0.0	71.94	808	WP_150942592.1
DNA topoisomerase (ATP-hydrolyzing) subunit B [Microvirga calopogonii]	Microvirga calopogonii	1202	1202	0.97	0.0	75.41	808	WP_114947021.1
DNA topoisomerase (ATP-hydrolyzing) subunit B [Microvirga flavescens]	Microvirga flavescens	1196	1196	1	0.0	73.77	808	WP_112662111.1
DNA topoisomerase (ATP-hydrolyzing) subunit B [Microvirga flocculans]	Microvirga flocculans	1198	1198	1	0.0	74.02	808	WP_027314500.1
DNA topoisomerase (ATP-hydrolyzing) subunit B [Microvirga guangxiensis]	Microvirga guangxiensis	1201	1201	1	0.0	74.14	808	WP_091132826.1
DNA topoisomerase (ATP-hydrolyzing) subunit B [Microvirga lenta]	Microvirga lenta	1201	1201	1	0.0	74.02	808	WP_226738719.1
DNA topoisomerase (ATP-hydrolyzing) subunit B [Microvirga lotononidis]	Microvirga lotononidis	1199	1199	1	0.0	73.9	808	WP_009490514.1
DNA topoisomerase (ATP-hydrolyzing) subunit B [Microvirga lupini]	Microvirga lupini	1204	1204	1	0.0	74.51	808	WP_183451820.1
DNA topoisomerase (ATP-hydrolyzing) subunit B [Microvirga makkahensis]	Microvirga makkahensis	1201	1201	1	0.0	74.42	808	WP_160884578.1
DNA topoisomerase (ATP-hydrolyzing) subunit B [Microvirga massiliensis]	Microvirga massiliensis	1106	1106	1	0.0	69.12	807	WP_046864033.1
DNA topoisomerase (ATP-hydrolyzing) subunit B [Microvirga mediterraneensis]	Microvirga mediterraneensis	1205	1205	1	0.0	74.39	808	WP_181051007.1
DNA topoisomerase (ATP-hydrolyzing) subunit B [Microvirga ossetica]	Microvirga ossetica	1194	1194	1	0.0	73.9	808	WP_099509776.1
DNA topoisomerase (ATP-hydrolyzing) subunit B [Microvirga pakistanensis]	Microvirga pakistanensis	1194	1194	1	0.0	73.65	808	WP_134498539.1
DNA topoisomerase (ATP-hydrolyzing) subunit B [Microvirga pudoricolor]	Microvirga pudoricolor	1201	1201	1	0.0	74.14	808	WP_204215049.1
DNA topoisomerase (ATP-hydrolyzing) subunit B [Microvirga puerhi]	Microvirga puerhi	1187	1187	1	0.0	73.28	808	WP_224313895.1
DNA topoisomerase (ATP-hydrolyzing) subunit B [Microvirga rosea]	Microvirga rosea	1184	1184	1	0.0	73.53	808	WP_227382504.1
DNA topoisomerase (ATP-hydrolyzing) subunit B [Microvirga roseola]	Microvirga roseola	1197	1197	1	0.0	73.9	808	WP_230529829.1
DNA topoisomerase (ATP-hydrolyzing) subunit B [Microvirga soli]	Microvirga soli	1201	1201	1	0.0	74.14	808	WP_201859338.1
DNA topoisomerase (ATP-hydrolyzing) subunit B [Microvirga solisilvae]	Microvirga solisilvae	1195	1195	1	0.0	73.9	808	WP_243369372.1
DNA topoisomerase (ATP-hydrolyzing) subunit B [Microvirga sp.]	Microvirga sp.	1192	1192	1	0.0	73.9	808	WP_190845229.1
DNA topoisomerase (ATP-hydrolyzing) subunit B [Microvirga sp. 17 mud 1-3]	Microvirga sp. 17 mud 1-3	1185	1185	1	0.0	73.04	808	WP_109594279.1
DNA topoisomerase (ATP-hydrolyzing) subunit B [Microvirga sp. 3-52]	Microvirga sp. 3-52	1205	1205	1	0.0	74.51	808	WP_213564081.1
DNA topoisomerase (ATP-hydrolyzing) subunit B [Microvirga sp. ACRRW]	Microvirga sp. ACRRW	1200	1200	1	0.0	73.77	808	WP_239351101.1
DNA topoisomerase (ATP-hydrolyzing) subunit B [Microvirga sp. BSC39]	Microvirga sp. BSC39	1202	1202	1	0.0	74.02	808	WP_036354266.1
DNA topoisomerase (ATP-hydrolyzing) subunit B [Microvirga sp. KLBC 81]	Microvirga sp. KLBC 81	1191	1191	1	0.0	73.41	808	WP_116528058.1
DNA topoisomerase (ATP-hydrolyzing) subunit B [Microvirga sp. Mcv34]	Microvirga sp. Mcv34	1210	1210	1	0.0	74.51	808	WP_262029207.1
DNA topoisomerase (ATP-hydrolyzing) subunit B [Microvirga sp. VF16]	Microvirga sp. VF16	1201	1201	1	0.0	74.14	808	WP_203441705.1
DNA topoisomerase (ATP-hydrolyzing) subunit B [Microvirga splendida]	Microvirga splendida	1204	1204	1	0.0	74.14	808	WP_199051170.1
DNA topoisomerase (ATP-hydrolyzing) subunit B [Microvirga subterranea]	Microvirga subterranea	1209	1209	1	0.0	74.51	808	WP_114768551.1
DNA topoisomerase (ATP-hydrolyzing) subunit B [Microvirga terrae]	Microvirga terrae	1202	1202	1	0.0	74.26	808	WP_173945666.1
DNA topoisomerase (ATP-hydrolyzing) subunit B [Microvirga terrestris]	Microvirga terrestris	1199	1199	1	0.0	73.9	808	WP_196263807.1
DNA topoisomerase (ATP-hydrolyzing) subunit B [Microvirga terricola]	Microvirga terricola	1195	1195	1	0.0	73.65	808	WP_167671568.1
DNA topoisomerase (ATP-hydrolyzing) subunit B [Microvirga thermotolerans]	Microvirga thermotolerans	1192	1192	1	0.0	73.65	808	WP_152584376.1
DNA topoisomerase (ATP-hydrolyzing) subunit B [Microvirga tunisiensis]	Microvirga tunisiensis	1201	1201	1	0.0	74.26	808	WP_152709539.1
DNA topoisomerase (ATP-hydrolyzing) subunit B [Microvirga vignae]	Microvirga vignae	1201	1201	1	0.0	74.14	808	WP_047188099.1
DNA topoisomerase (ATP-hydrolyzing) subunit B [Microvirga zambiensis]	Microvirga zambiensis	1204	1204	1	0.0	74.26	808	WP_201834635.1		45	73.8382	0.913284
DNA topoisomerase (ATP-hydrolyzing) subunit B [Mongoliimonas terrestris]	Mongoliimonas terrestris	1167	1167	0.99	0.0	74.54	809	WP_075216478.1
DNA topoisomerase (ATP-hydrolyzing) subunit B [Mycoplana azooxidifex]	Mycoplana azooxidifex	1140	1140	0.98	0.0	71.54	810	WP_183804025.1
DNA topoisomerase (ATP-hydrolyzing) subunit B [Mycoplana dimorpha]	Mycoplana dimorpha	1140	1140	0.97	0.0	70.96	811	WP_108002138.1
DNA topoisomerase (ATP-hydrolyzing) subunit B [Mycoplana sp. BE70]	Mycoplana sp. BE70	1137	1137	0.98	0.0	70.6	811	WP_310414116.1
DNA topoisomerase (ATP-hydrolyzing) subunit B [Mycoplana sp. MJR14]	Mycoplana sp. MJR14	1145	1145	0.98	0.0	72.03	810	WP_112596884.1
DNA topoisomerase (ATP-hydrolyzing) subunit B [Neorhizobium]	Neorhizobium	1164	1164	0.98	0.0	72.8	811	WP_105372214.1
DNA topoisomerase (ATP-hydrolyzing) subunit B [Neorhizobium]	Neorhizobium	1158	1158	0.98	0.0	72.03	811	WP_105422119.1
DNA topoisomerase (ATP-hydrolyzing) subunit B [Neorhizobium]	Neorhizobium	1158	1158	0.98	0.0	72.42	811	WP_118851126.1
DNA topoisomerase (ATP-hydrolyzing) subunit B [unclassified Neorhizobium]	Neorhizobium	1152	1152	0.98	0.0	71.79	811	WP_247033264.1
DNA topoisomerase (ATP-hydrolyzing) subunit B [Neorhizobium alkalisoli]	Neorhizobium alkalisoli	1165	1165	0.98	0.0	72.67	811	WP_105386289.1
DNA topoisomerase (ATP-hydrolyzing) subunit B [Neorhizobium alkalisoli]	Neorhizobium alkalisoli	1164	1164	0.98	0.0	73.03	811	WP_145642936.1
DNA topoisomerase (ATP-hydrolyzing) subunit B [Neorhizobium galegae]	Neorhizobium galegae	1161	1161	0.98	0.0	72.41	811	WP_046635588.1
DNA topoisomerase (ATP-hydrolyzing) subunit B [Neorhizobium galegae]	Neorhizobium galegae	1159	1159	0.98	0.0	72.78	810	WP_210106858.1
DNA topoisomerase (ATP-hydrolyzing) subunit B [Neorhizobium galegae]	Neorhizobium galegae	1159	1159	0.98	0.0	72.16	811	WP_233954801.1
DNA topoisomerase (ATP-hydrolyzing) subunit B [Neorhizobium galegae]	Neorhizobium galegae	1158	1158	0.98	0.0	72.16	811	WP_255395366.1
DNA topoisomerase (ATP-hydrolyzing) subunit B [Neorhizobium galegae]	Neorhizobium galegae	1158	1158	0.98	0.0	72.03	811	WP_151045364.1
DNA topoisomerase (ATP-hydrolyzing) subunit B [Neorhizobium galegae]	Neorhizobium galegae	1158	1158	0.98	0.0	72.03	811	WP_038591614.1
DNA topoisomerase (ATP-hydrolyzing) subunit B [Neorhizobium galegae]	Neorhizobium galegae	1157	1157	0.98	0.0	72.03	811	WP_046668113.1
DNA topoisomerase (ATP-hydrolyzing) subunit B [Neorhizobium galegae]	Neorhizobium galegae	1156	1156	0.98	0.0	71.91	811	WP_046606629.1
DNA topoisomerase (ATP-hydrolyzing) subunit B [Neorhizobium galegae]	Neorhizobium galegae	1154	1154	0.98	0.0	71.79	811	WP_210013515.1
DNA topoisomerase (ATP-hydrolyzing) subunit B [Neorhizobium galegae]	Neorhizobium galegae	1154	1154	0.98	0.0	71.91	811	WP_038547383.1
DNA topoisomerase (ATP-hydrolyzing) subunit B [Neorhizobium galegae]	Neorhizobium galegae	1153	1153	0.98	0.0	71.79	811	WP_046636692.1
DNA topoisomerase (ATP-hydrolyzing) subunit B [Neorhizobium huautlense]	Neorhizobium huautlense	1149	1149	0.98	0.0	72.03	811	WP_306837737.1
DNA topoisomerase (ATP-hydrolyzing) subunit B [Neorhizobium lilium]	Neorhizobium lilium	1147	1147	0.98	0.0	72.17	811	WP_128445674.1
DNA topoisomerase (ATP-hydrolyzing) subunit B [Neorhizobium petrolearium]	Neorhizobium petrolearium	1156	1156	0.98	0.0	72.42	811	WP_210057056.1
DNA topoisomerase (ATP-hydrolyzing) subunit B [Neorhizobium petrolearium]	Neorhizobium petrolearium	1154	1154	0.98	0.0	72.17	811	WP_227704634.1
DNA topoisomerase (ATP-hydrolyzing) subunit B [Neorhizobium sp. 2083]	Neorhizobium sp. 2083	1159	1159	0.98	0.0	72.28	811	WP_310220836.1
DNA topoisomerase (ATP-hydrolyzing) subunit B [Neorhizobium sp. JUb45]	Neorhizobium sp. JUb45	1150	1150	0.98	0.0	72.03	811	WP_132278561.1
DNA topoisomerase (ATP-hydrolyzing) subunit B [Neorhizobium sp. P12A]	Neorhizobium sp. P12A	1161	1161	0.99	0.0	72.44	811	WP_149339050.1
DNA topoisomerase (ATP-hydrolyzing) subunit B [Neorhizobium sp. R1-B]	Neorhizobium sp. R1-B	1165	1165	0.98	0.0	72.8	811	WP_134101915.1
DNA topoisomerase (ATP-hydrolyzing) subunit B [Neorhizobium sp. T25_13]	Neorhizobium sp. T25_13	1154	1154	0.98	0.0	71.91	811	WP_105440019.1
DNA topoisomerase (ATP-hydrolyzing) subunit B [Neorhizobium sp. T6_25]	Neorhizobium sp. T6_25	1152	1152	0.98	0.0	71.54	811	WP_105430445.1
DNA topoisomerase (ATP-hydrolyzing) subunit B [Neorhizobium sp. T7_12]	Neorhizobium sp. T7_12	1158	1158	0.98	0.0	72.03	811	WP_105404813.1
DNA topoisomerase (ATP-hydrolyzing) subunit B [Neorhizobium tomejilense]	Neorhizobium tomejilense	1155	1155	0.98	0.0	71.79	811	WP_250812440.1
DNA topoisomerase (ATP-hydrolyzing) subunit B [Neorhizobium tomejilense]	Neorhizobium tomejilense	791	791	0.98	0.0	53.77	817	WP_250807799.1
DNA topoisomerase (ATP-hydrolyzing) subunit B [Neorhizobium vignae]	Neorhizobium vignae	1156	1156	0.98	0.0	71.91	811	WP_037086298.1
DNA topoisomerase (ATP-hydrolyzing) subunit B [Neorhizobium xiangyangii]	Neorhizobium xiangyangii	1154	1154	0.98	0.0	72.66	811	WP_226785608.1
DNA gyrase subunit B [Nitratireductor]	Nitratireductor	1151	1151	0.97	0.0	73.07	815	WP_106570341.1
DNA topoisomerase (ATP-hydrolyzing) subunit B [Nitratireductor aestuarii]	Nitratireductor aestuarii	1134	1134	0.99	0.0	71.06	815	WP_188719809.1
DNA topoisomerase (ATP-hydrolyzing) subunit B [Nitratireductor aquibiodomus]	Nitratireductor aquibiodomus	1137	1137	0.99	0.0	70.69	815	WP_206553340.1
DNA topoisomerase (ATP-hydrolyzing) subunit B [Nitratireductor aquibiodomus]	Nitratireductor aquibiodomus	1135	1135	0.99	0.0	70.94	815	WP_007007135.1
DNA topoisomerase (ATP-hydrolyzing) subunit B [Nitratireductor aquibiodomus]	Nitratireductor aquibiodomus	1134	1134	0.99	0.0	70.81	815	WP_025031264.1
DNA topoisomerase (ATP-hydrolyzing) subunit B [Nitratireductor aquibiodomus]	Nitratireductor aquibiodomus	1131	1131	0.99	0.0	70.57	815	WP_090328992.1
DNA topoisomerase (ATP-hydrolyzing) subunit B [Nitratireductor aquimarinus]	Nitratireductor aquimarinus	1136	1136	0.99	0.0	70.44	815	WP_317088524.1
DNA gyrase subunit B [Nitratireductor arenosus]	Nitratireductor arenosus	1145	1145	0.99	0.0	71.8	815	WP_156711582.1
DNA topoisomerase (ATP-hydrolyzing) subunit B [Nitratireductor basaltis]	Nitratireductor basaltis	1148	1148	0.99	0.0	71.67	815	WP_036484857.1
DNA topoisomerase (ATP-hydrolyzing) subunit B [Nitratireductor indicus]	Nitratireductor indicus	1141	1141	0.99	0.0	71.55	815	WP_009449173.1
DNA topoisomerase (ATP-hydrolyzing) subunit B [Nitratireductor kimnyeongensis]	Nitratireductor kimnyeongensis	1133	1133	0.99	0.0	70.94	815	WP_223022292.1
DNA topoisomerase (ATP-hydrolyzing) subunit B [Nitratireductor luteus]	Nitratireductor luteus	1135	1135	0.99	0.0	69.7	815	WP_265516122.1
DNA topoisomerase (ATP-hydrolyzing) subunit B [Nitratireductor mangrovi]	Nitratireductor mangrovi	1157	1157	0.99	0.0	73.15	815	WP_146298807.1
DNA topoisomerase (ATP-hydrolyzing) subunit B [Nitratireductor pacificus]	Nitratireductor pacificus	1152	1152	0.99	0.0	72.04	815	WP_008596325.1
DNA topoisomerase (ATP-hydrolyzing) subunit B [Nitratireductor rhodophyticola]	Nitratireductor rhodophyticola	1133	1133	0.99	0.0	70.81	815	WP_223005734.1
DNA topoisomerase (ATP-hydrolyzing) subunit B [Nitratireductor soli]	Nitratireductor soli	1144	1144	0.99	0.0	71.67	815	WP_048649253.1
DNA topoisomerase (ATP-hydrolyzing) subunit B [Nitratireductor sp.]	Nitratireductor sp.	1147	1147	0.99	0.0	71.67	815	WP_292898334.1
DNA topoisomerase (ATP-hydrolyzing) subunit B [Nitratireductor sp.]	Nitratireductor sp.	1140	1140	0.99	0.0	70.81	815	WP_297560954.1
DNA topoisomerase (ATP-hydrolyzing) subunit B [Nitratireductor sp. B36]	Nitratireductor sp. B36	1136	1136	0.98	0.0	71.77	815	WP_229449370.1
DNA topoisomerase (ATP-hydrolyzing) subunit B [Nitratireductor sp. XY-223]	Nitratireductor sp. XY-223	1137	1137	0.99	0.0	70.54	811	WP_136657926.1
DNA topoisomerase (ATP-hydrolyzing) subunit B [Nitratireductor sp. ZSWI3]	Nitratireductor sp. ZSWI3	1143	1143	0.99	0.0	73.15	815	WP_257762956.1
DNA topoisomerase (ATP-hydrolyzing) subunit B [unclassified Nitrobacter]	Nitrobacter	1451	1451	1	0.0	87.95	813	WP_009796441.1
DNA topoisomerase (ATP-hydrolyzing) subunit B [unclassified Nitrobacter]	Nitrobacter	1423	1423	1	0.0	87.21	813	WP_292615993.1
DNA topoisomerase (ATP-hydrolyzing) subunit B [Nitrobacter hamburgensis]	Nitrobacter hamburgensis	1426	1426	1	0.0	87.45	813	WP_011508613.1
DNA topoisomerase (ATP-hydrolyzing) subunit B [Nitrobacter sp. 62-13]	Nitrobacter sp. 62-13	1428	1428	1	0.0	87.58	813	WP_292610211.1
DNA topoisomerase (ATP-hydrolyzing) subunit B [Nitrobacter vulgaris]	Nitrobacter vulgaris	1452	1452	1	0.0	87.95	813	WP_309774356.1
DNA topoisomerase (ATP-hydrolyzing) subunit B [Nitrobacter vulgaris]	Nitrobacter vulgaris	1452	1452	1	0.0	87.95	813	WP_079445281.1
DNA topoisomerase (ATP-hydrolyzing) subunit B [Nitrobacter winogradskyi]	Nitrobacter winogradskyi	1439	1439	1	0.0	87.45	813	WP_011313343.1
DNA topoisomerase (ATP-hydrolyzing) subunit B [Nitrobacter winogradskyi]	Nitrobacter winogradskyi	1439	1439	1	0.0	87.45	813	WP_141383436.1		8	87.6238	0.28859
DNA topoisomerase (ATP-hydrolyzing) subunit B [Nordella sp. HKS 07]	Nordella sp. HKS 07	1155	1155	0.98	0.0	72.74	808	WP_165168064.1
DNA topoisomerase (ATP-hydrolyzing) subunit B [Notoacmeibacter marinus]	Notoacmeibacter marinus	1110	1110	0.97	0.0	70.34	826	WP_094075873.1
DNA topoisomerase (ATP-hydrolyzing) subunit B [Notoacmeibacter marinus]	Notoacmeibacter marinus	1108	1108	0.97	0.0	70.22	826	WP_114388928.1
DNA topoisomerase (ATP-hydrolyzing) subunit B [Notoacmeibacter ruber]	Notoacmeibacter ruber	1110	1110	0.97	0.0	70.22	826	WP_121643884.1
DNA topoisomerase (ATP-hydrolyzing) subunit B [Notoacmeibacter sp. MSK16QG-6]	Notoacmeibacter sp. MSK16QG-6	1101	1101	0.97	0.0	69.61	826	WP_253379833.1
DNA topoisomerase (ATP-hydrolyzing) subunit B [Oceaniradius stylonematis]	Oceaniradius stylonematis	1139	1139	0.98	0.0	70.9	819	WP_109768399.1
DNA topoisomerase (ATP-hydrolyzing) subunit B [Oceaniradius stylonematis]	Oceaniradius stylonematis	1138	1138	0.98	0.0	70.9	819	WP_306025983.1
DNA topoisomerase (ATP-hydrolyzing) subunit B [Oceaniradius stylonematis]	Oceaniradius stylonematis	1136	1136	0.98	0.0	70.78	819	WP_306050353.1
DNA topoisomerase (ATP-hydrolyzing) subunit B [Ochrobactrum sp. 3-3]	Ochrobactrum sp. 3-3	1137	1137	0.98	0.0	70.65	813	WP_114214633.1
DNA topoisomerase (ATP-hydrolyzing) subunit B [Ochrobactrum sp. AP1BH01-1]	Ochrobactrum sp. AP1BH01-1	1137	1137	0.98	0.0	70.65	813	WP_210845718.1
DNA topoisomerase (ATP-hydrolyzing) subunit B [Ochrobactrum sp. CGA5]	Ochrobactrum sp. CGA5	1129	1129	0.98	0.0	70.27	813	WP_139973176.1
DNA topoisomerase (ATP-hydrolyzing) subunit B [Ochrobactrum sp. CM-21-5]	Ochrobactrum sp. CM-21-5	1129	1129	0.98	0.0	70.02	813	WP_185917253.1
DNA topoisomerase (ATP-hydrolyzing) subunit B [Ochrobactrum sp. Marseille-Q0166]	Ochrobactrum sp. Marseille-Q0166	1132	1132	0.99	0.0	69.83	813	WP_187543496.1
DNA topoisomerase (ATP-hydrolyzing) subunit B [Ochrobactrum sp. MYb71]	Ochrobactrum sp. MYb71	1129	1129	0.98	0.0	70.52	813	WP_105540873.1
DNA topoisomerase (ATP-hydrolyzing) subunit B [Ochrobactrum sp. POC9]	Ochrobactrum sp. POC9	1130	1130	0.98	0.0	70.65	813	WP_109986251.1
DNA topoisomerase (ATP-hydrolyzing) subunit B [Ochrobactrum sp. SFR4]	Ochrobactrum sp. SFR4	1137	1137	1	0.0	69.87	823	WP_221722128.1
DNA topoisomerase (ATP-hydrolyzing) subunit B [[Ochrobactrum] quorumnocens]	Ochrobactrum] quorumnocens	1131	1131	0.98	0.0	69.9	813	WP_151094783.1
DNA topoisomerase (ATP-hydrolyzing) subunit B [[Ochrobactrum] soli]	Ochrobactrum] soli	1139	1139	0.98	0.0	70.93	814	WP_121537088.1
DNA topoisomerase (ATP-hydrolyzing) subunit B [[Ochrobactrum] soli]	Ochrobactrum] soli	1139	1139	0.98	0.0	71.06	814	WP_171316833.1
DNA topoisomerase (ATP-hydrolyzing) subunit B [[Ochrobactrum] teleogrylli]	Ochrobactrum] teleogrylli	1140	1140	0.98	0.0	71.06	814	WP_140024471.1
DNA topoisomerase (ATP-hydrolyzing) subunit B [Oharaeibacter diazotrophicus]	Oharaeibacter diazotrophicus	1147	1147	0.98	0.0	74	809	WP_126537701.1
DNA topoisomerase (ATP-hydrolyzing) subunit B [Oricola cellulosilytica]	Oricola cellulosilytica	1122	1122	0.98	0.0	72	818	WP_131564748.1
DNA topoisomerase (ATP-hydrolyzing) subunit B [Oricola indica]	Oricola indica	1125	1125	1	0.0	70.49	818	WP_223478853.1
DNA topoisomerase (ATP-hydrolyzing) subunit B [Oricola nitratireducens]	Oricola nitratireducens	1123	1123	1	0.0	71.34	818	WP_193174147.1
DNA topoisomerase (ATP-hydrolyzing) subunit B [Oricola sp.]	Oricola sp.	1124	1124	0.99	0.0	70.67	819	WP_293293531.1
DNA topoisomerase (ATP-hydrolyzing) subunit B [Oricola thermophila]	Oricola thermophila	1124	1124	0.99	0.0	70.8	819	WP_175277590.1
DNA topoisomerase (ATP-hydrolyzing) subunit B [Oryzibacter oryziterrae]	Oryzibacter oryziterrae	1174	1174	0.98	0.0	74.26	809	WP_237155248.1
DNA topoisomerase (ATP-hydrolyzing) subunit B [Oryzicola mucosus]	Oryzicola mucosus	1126	1126	0.98	0.0	69.76	823	WP_188164276.1
DNA topoisomerase (ATP-hydrolyzing) subunit B [Paenochrobactrum gallinarii]	Paenochrobactrum gallinarii	1137	1137	0.99	0.0	70.42	811	WP_184223387.1
DNA topoisomerase (ATP-hydrolyzing) subunit B [unclassified Pannonibacter]	Pannonibacter	1204	1204	0.99	0.0	75	810	WP_161677703.1
DNA topoisomerase (ATP-hydrolyzing) subunit B [Pannonibacter]	Pannonibacter	1200	1200	0.99	0.0	74.91	817	WP_050473621.1
DNA topoisomerase (ATP-hydrolyzing) subunit B [Pannonibacter carbonis]	Pannonibacter carbonis	1207	1207	0.97	0.0	76.19	817	WP_106752751.1
DNA topoisomerase (ATP-hydrolyzing) subunit B [Pannonibacter indicus]	Pannonibacter indicus	1202	1202	0.99	0.0	75.15	817	WP_055454644.1
DNA topoisomerase (ATP-hydrolyzing) subunit B [Pannonibacter phragmitetus]	Pannonibacter phragmitetus	1201	1201	0.99	0.0	75.03	817	WP_122522454.1
DNA topoisomerase (ATP-hydrolyzing) subunit B [Pannonibacter phragmitetus]	Pannonibacter phragmitetus	1199	1199	0.99	0.0	74.78	817	WP_019964241.1
DNA topoisomerase (ATP-hydrolyzing) subunit B [Pannonibacter sp. I15F10I1]	Pannonibacter sp. I15F10I1	1200	1200	0.99	0.0	75.03	817	WP_186424613.1
DNA topoisomerase (ATP-hydrolyzing) subunit B [Pannonibacter sp. SL95]	Pannonibacter sp. SL95	1201	1201	0.97	0.0	76.17	816	WP_268137850.1
DNA topoisomerase (ATP-hydrolyzing) subunit B [Paradevosia shaoguanensis]	Paradevosia shaoguanensis	1098	1098	0.97	0.0	69.55	817	WP_035033718.1
DNA topoisomerase (ATP-hydrolyzing) subunit B [Paramesorhizobium deserti]	Paramesorhizobium deserti	1168	1168	0.99	0.0	72.22	815	WP_068880194.1
DNA topoisomerase (ATP-hydrolyzing) subunit B [Pararhizobium antarcticum]	Pararhizobium antarcticum	1156	1156	0.97	0.0	71.84	811	WP_071832478.1
DNA topoisomerase (ATP-hydrolyzing) subunit B [Pararhizobium arenae]	Pararhizobium arenae	1136	1136	0.99	0.0	70.79	811	WP_075291893.1
DNA topoisomerase (ATP-hydrolyzing) subunit B [Pararhizobium capsulatum]	Pararhizobium capsulatum	1127	1127	0.97	0.0	71.05	812	WP_307226096.1
DNA topoisomerase (ATP-hydrolyzing) subunit B [Pararhizobium haloflavum]	Pararhizobium haloflavum	1152	1152	0.98	0.0	71.57	815	WP_099867138.1
DNA topoisomerase (ATP-hydrolyzing) subunit B [Pararhizobium mangrovi]	Pararhizobium mangrovi	1134	1134	0.99	0.0	70.33	811	WP_141166804.1
DNA topoisomerase (ATP-hydrolyzing) subunit B [Pararhizobium polonicum]	Pararhizobium polonicum	1157	1157	0.98	0.0	72.16	811	WP_068955985.1
DNA topoisomerase (ATP-hydrolyzing) subunit B [Pararhizobium sp. BT-229]	Pararhizobium sp. BT-229	1157	1157	0.98	0.0	72.53	811	WP_264267462.1
DNA topoisomerase (ATP-hydrolyzing) subunit B [Pararhizobium sp. BT-229]	Pararhizobium sp. BT-229	772	772	0.97	0.0	52.84	817	WP_264263753.1
DNA topoisomerase (ATP-hydrolyzing) subunit B [Pararhizobium sp. IMCC21322]	Pararhizobium sp. IMCC21322	1102	1102	0.97	0.0	69.79	798	WP_306262739.1
DNA topoisomerase (ATP-hydrolyzing) subunit B [Pararhizobium sp. IMCC3301]	Pararhizobium sp. IMCC3301	1108	1108	0.97	0.0	70.31	814	WP_306264036.1
DNA topoisomerase (ATP-hydrolyzing) subunit B [Pararhizobium sp. T808]	Pararhizobium sp. T808	1153	1153	0.98	0.0	71.91	811	WP_276119639.1
DNA topoisomerase (ATP-hydrolyzing) subunit B [Pararhizobium sp. YC-54]	Pararhizobium sp. YC-54	1153	1153	0.98	0.0	72.41	811	WP_264219954.1
DNA topoisomerase (ATP-hydrolyzing) subunit B [Parvibaculum indicum]	Parvibaculum indicum	1104	1104	0.98	0.0	69.69	818	WP_167094602.1
DNA topoisomerase (ATP-hydrolyzing) subunit B [Parvibaculum lavamentivorans]	Parvibaculum lavamentivorans	1124	1124	1	0.0	70.8	814	WP_011994921.1
DNA topoisomerase (ATP-hydrolyzing) subunit B [Parvibaculum sedimenti]	Parvibaculum sedimenti	1127	1127	0.98	0.0	71.27	812	WP_152214190.1
DNA topoisomerase (ATP-hydrolyzing) subunit B [Parvibaculum sp.]	Parvibaculum sp.	1145	1145	0.98	0.0	72.58	814	WP_293215322.1
DNA topoisomerase (ATP-hydrolyzing) subunit B [Parvibaculum sp.]	Parvibaculum sp.	1145	1145	0.98	0.0	72.58	814	WP_293342862.1
DNA topoisomerase (ATP-hydrolyzing) subunit B [Parvibaculum sp.]	Parvibaculum sp.	1138	1138	0.98	0.0	72.21	814	WP_293334288.1
DNA topoisomerase (ATP-hydrolyzing) subunit B [Parvibaculum sp.]	Parvibaculum sp.	1135	1135	0.98	0.0	71.75	814	WP_304731824.1
DNA topoisomerase (ATP-hydrolyzing) subunit B [Parvibaculum sp.]	Parvibaculum sp.	1132	1132	0.98	0.0	71.6	814	WP_293508714.1
DNA topoisomerase (ATP-hydrolyzing) subunit B [Parvibaculum sp.]	Parvibaculum sp.	1132	1132	1	0.0	70.68	814	WP_309352887.1
DNA topoisomerase (ATP-hydrolyzing) subunit B [Parvibaculum sp.]	Parvibaculum sp.	1127	1127	1	0.0	70.56	814	WP_305668619.1
DNA topoisomerase (ATP-hydrolyzing) subunit B [Parvibaculum sp.]	Parvibaculum sp.	1127	1127	0.98	0.0	72.08	810	WP_293548984.1
DNA topoisomerase (ATP-hydrolyzing) subunit B [Parvibaculum sp.]	Parvibaculum sp.	1125	1125	1	0.0	70.56	814	WP_305275508.1
DNA topoisomerase (ATP-hydrolyzing) subunit B [Parvibaculum sp.]	Parvibaculum sp.	1121	1121	0.98	0.0	71.46	814	WP_293205915.1
DNA topoisomerase (ATP-hydrolyzing) subunit B [Parvibaculum sp.]	Parvibaculum sp.	1108	1108	0.97	0.0	70.4	818	WP_293328591.1
DNA topoisomerase (ATP-hydrolyzing) subunit B [Pelagibacterium halotolerans]	Pelagibacterium halotolerans	1080	1080	0.97	0.0	67.41	818	WP_014132547.1
DNA topoisomerase (ATP-hydrolyzing) subunit B [Pelagibacterium lacus]	Pelagibacterium lacus	1099	1099	0.97	0.0	69.3	809	WP_114645384.1
DNA topoisomerase (ATP-hydrolyzing) subunit B [Pelagibacterium lentulum]	Pelagibacterium lentulum	1102	1102	0.97	0.0	70.04	809	WP_127073515.1
DNA topoisomerase (ATP-hydrolyzing) subunit B [Pelagibacterium limicola]	Pelagibacterium limicola	1099	1099	0.97	0.0	69.56	809	WP_196260379.1
DNA topoisomerase (ATP-hydrolyzing) subunit B [Pelagibacterium luteolum]	Pelagibacterium luteolum	1086	1086	0.97	0.0	68.28	818	WP_090591187.1
DNA topoisomerase (ATP-hydrolyzing) subunit B [Pelagibacterium montanilacus]	Pelagibacterium montanilacus	1092	1092	0.97	0.0	69.43	809	WP_127145143.1
DNA topoisomerase (ATP-hydrolyzing) subunit B [Pelagibacterium sediminicola]	Pelagibacterium sediminicola	1089	1089	0.97	0.0	69.27	809	WP_116652394.1
DNA topoisomerase (ATP-hydrolyzing) subunit B [Pelagibacterium sp. 26DY04]	Pelagibacterium sp. 26DY04	1083	1083	0.97	0.0	68.16	818	WP_309209058.1
DNA topoisomerase (ATP-hydrolyzing) subunit B [Pelagibacterium sp. H642]	Pelagibacterium sp. H642	1086	1086	0.97	0.0	68.41	818	WP_309163391.1
DNA topoisomerase (ATP-hydrolyzing) subunit B [Pelagibacterium sp. YIM 151497]	Pelagibacterium sp. YIM 151497	1086	1086	0.97	0.0	67.91	818	WP_264225861.1
DNA topoisomerase (ATP-hydrolyzing) subunit B [Pelagibacterium xiamenense]	Pelagibacterium xiamenense	1113	1113	0.97	0.0	70.16	809	WP_231800614.1
DNA topoisomerase (ATP-hydrolyzing) subunit B [Pelagibius litoralis]	Pelagibius litoralis	1053	1053	0.97	0.0	68.62	816	WP_167222325.1
DNA topoisomerase (ATP-hydrolyzing) subunit B [Pelagibius marinus]	Pelagibius marinus	1068	1068	0.97	0.0	69.38	822	WP_193366645.1
DNA topoisomerase (ATP-hydrolyzing) subunit B [Pelagibius sp. Alg239-R121]	Pelagibius sp. Alg239-R121	1033	1033	0.97	0.0	67.58	813	WP_282604631.1		3	68.5267	0.903622
DNA topoisomerase (ATP-hydrolyzing) subunit B [Peteryoungia aggregata]	Peteryoungia aggregata	1173	1173	0.99	0.0	72.44	811	WP_307374404.1
DNA topoisomerase (ATP-hydrolyzing) subunit B [Peteryoungia desertarenae]	Peteryoungia desertarenae	1170	1170	0.98	0.0	73.5	811	WP_138286849.1
DNA topoisomerase (ATP-hydrolyzing) subunit B [Peteryoungia ipomoeae]	Peteryoungia ipomoeae	1173	1173	0.99	0.0	72.44	811	WP_136598917.1
DNA topoisomerase (ATP-hydrolyzing) subunit B [Candidatus Phaeomarinobacter ectocarpi]	Phaeomarinobacter ectocarpi	1122	1122	0.97	0.0	69.83	819	WP_043948013.1
DNA topoisomerase (ATP-hydrolyzing) subunit B [Phreatobacter aquaticus]	Phreatobacter aquaticus	1201	1201	0.99	0.0	73.71	808	WP_137097752.1
DNA topoisomerase (ATP-hydrolyzing) subunit B [Phreatobacter cathodiphilus]	Phreatobacter cathodiphilus	1204	1204	0.99	0.0	73.71	808	WP_106749194.1
DNA topoisomerase (ATP-hydrolyzing) subunit B [Phreatobacter oligotrophus]	Phreatobacter oligotrophus	1213	1213	0.99	0.0	74.69	808	WP_108177865.1
DNA topoisomerase (ATP-hydrolyzing) subunit B [Phreatobacter oligotrophus]	Phreatobacter oligotrophus	1211	1211	0.99	0.0	74.57	808	WP_273512546.1
DNA topoisomerase (ATP-hydrolyzing) subunit B [Phreatobacter sp.]	Phreatobacter sp.	1222	1222	0.99	0.0	75.06	808	WP_293419451.1
DNA topoisomerase (ATP-hydrolyzing) subunit B [Phreatobacter sp.]	Phreatobacter sp.	1217	1217	0.99	0.0	74.57	808	WP_298476877.1
DNA topoisomerase (ATP-hydrolyzing) subunit B [Phreatobacter sp.]	Phreatobacter sp.	1211	1211	0.99	0.0	74.45	808	WP_296579649.1
DNA topoisomerase (ATP-hydrolyzing) subunit B [Phreatobacter sp.]	Phreatobacter sp.	1192	1192	0.97	0.0	73.96	812	WP_305576117.1
DNA topoisomerase (ATP-hydrolyzing) subunit B [Phreatobacter sp. AB_2022a]	Phreatobacter sp. AB_2022a	1199	1199	0.97	0.0	75.41	808	WP_268864278.1
DNA topoisomerase (ATP-hydrolyzing) subunit B [Phreatobacter stygius]	Phreatobacter stygius	1202	1202	0.97	0.0	75.53	808	WP_136959297.1
DNA topoisomerase (ATP-hydrolyzing) subunit B [Phyllobacterium]	Phyllobacterium	1140	1140	0.98	0.0	69.59	813	WP_036813457.1
DNA topoisomerase (ATP-hydrolyzing) subunit B [unclassified Phyllobacterium]	Phyllobacterium	1134	1134	0.98	0.0	69.1	813	WP_250020190.1
DNA topoisomerase (ATP-hydrolyzing) subunit B [unclassified Phyllobacterium]	Phyllobacterium	1126	1126	0.97	0.0	69.2	813	WP_112523953.1
DNA topoisomerase (ATP-hydrolyzing) subunit B [Phyllobacterium bourgognense]	Phyllobacterium bourgognense	1123	1123	0.98	0.0	68.73	813	WP_114427907.1
DNA topoisomerase (ATP-hydrolyzing) subunit B [Phyllobacterium brassicacearum]	Phyllobacterium brassicacearum	1132	1132	0.97	0.0	69.2	813	WP_106712389.1
DNA topoisomerase (ATP-hydrolyzing) subunit B [Phyllobacterium calauticae]	Phyllobacterium calauticae	1124	1124	0.97	0.0	68.83	813	WP_223612206.1
DNA topoisomerase (ATP-hydrolyzing) subunit B [Phyllobacterium endophyticum]	Phyllobacterium endophyticum	1121	1121	0.98	0.0	68.23	813	WP_106715153.1
DNA topoisomerase (ATP-hydrolyzing) subunit B [Phyllobacterium ifriqiyense]	Phyllobacterium ifriqiyense	1133	1133	0.97	0.0	69.83	813	WP_115051499.1
DNA topoisomerase (ATP-hydrolyzing) subunit B [Phyllobacterium leguminum]	Phyllobacterium leguminum	1118	1118	0.99	0.0	69.5	816	WP_110752456.1
DNA topoisomerase (ATP-hydrolyzing) subunit B [Phyllobacterium myrsinacearum]	Phyllobacterium myrsinacearum	1130	1130	0.97	0.0	69.33	813	WP_182548121.1
DNA topoisomerase (ATP-hydrolyzing) subunit B [Phyllobacterium myrsinacearum]	Phyllobacterium myrsinacearum	1127	1127	0.97	0.0	69.08	813	WP_105737950.1
DNA topoisomerase (ATP-hydrolyzing) subunit B [Phyllobacterium phragmitis]	Phyllobacterium phragmitis	1157	1157	0.99	0.0	71.73	814	WP_105742129.1
DNA topoisomerase (ATP-hydrolyzing) subunit B [Phyllobacterium salinisoli]	Phyllobacterium salinisoli	1147	1147	0.99	0.0	71.11	814	WP_114439350.1
DNA topoisomerase (ATP-hydrolyzing) subunit B [Phyllobacterium sophorae]	Phyllobacterium sophorae	1130	1130	0.98	0.0	68.85	813	WP_106662527.1
DNA topoisomerase (ATP-hydrolyzing) subunit B [Phyllobacterium sp. 1468]	Phyllobacterium sp. 1468	1124	1124	0.98	0.0	68.6	807	WP_310069340.1
DNA topoisomerase (ATP-hydrolyzing) subunit B [Phyllobacterium sp. 2063]	Phyllobacterium sp. 2063	1128	1128	0.97	0.0	68.95	813	WP_224493109.1
DNA topoisomerase (ATP-hydrolyzing) subunit B [Phyllobacterium sp. 628]	Phyllobacterium sp. 628	1127	1127	0.98	0.0	69.07	813	WP_188344982.1
DNA topoisomerase (ATP-hydrolyzing) subunit B [Phyllobacterium sp. CL33Tsu]	Phyllobacterium sp. CL33Tsu	1142	1142	0.98	0.0	69.72	813	WP_091920251.1
DNA topoisomerase (ATP-hydrolyzing) subunit B [Phyllobacterium sp. IY22]	Phyllobacterium sp. IY22	1123	1123	0.98	0.0	68.6	813	WP_271895587.1
DNA topoisomerase (ATP-hydrolyzing) subunit B [Phyllobacterium sp. KW56]	Phyllobacterium sp. KW56	1122	1122	0.98	0.0	68.6	813	WP_224507896.1
DNA topoisomerase (ATP-hydrolyzing) subunit B [Phyllobacterium sp. OV277]	Phyllobacterium sp. OV277	1127	1127	0.97	0.0	69.45	813	WP_091878805.1
DNA topoisomerase (ATP-hydrolyzing) subunit B [Phyllobacterium sp. SYP-B3895]	Phyllobacterium sp. SYP-B3895	1139	1139	0.98	0.0	69.59	813	WP_153666616.1
DNA topoisomerase (ATP-hydrolyzing) subunit B [Phyllobacterium sp. YR531]	Phyllobacterium sp. YR531	1125	1125	1	0.0	68.17	813	WP_008122245.1
DNA topoisomerase (ATP-hydrolyzing) subunit B [Phyllobacterium trifolii]	Phyllobacterium trifolii	1122	1122	0.98	0.0	68.6	813	WP_112531091.1
DNA topoisomerase (ATP-hydrolyzing) subunit B [Phyllobacterium zundukense]	Phyllobacterium zundukense	1129	1129	0.98	0.0	68.73	813	WP_100000417.1
DNA topoisomerase (ATP-hydrolyzing) subunit B [Phyllobacterium zundukense]	Phyllobacterium zundukense	1123	1123	0.98	0.0	68.82	813	WP_262294456.1
DNA topoisomerase (ATP-hydrolyzing) subunit B [Pinisolibacter aquiterrae]	Pinisolibacter aquiterrae	1137	1137	0.97	0.0	72.49	812	WP_217926714.1
DNA topoisomerase (ATP-hydrolyzing) subunit B [Pleomorphomonas carboxyditropha]	Pleomorphomonas carboxyditropha	1132	1132	0.98	0.0	72.41	809	WP_100080896.1
DNA topoisomerase (ATP-hydrolyzing) subunit B [Pleomorphomonas diazotrophica]	Pleomorphomonas diazotrophica	1145	1145	0.98	0.0	73.03	809	WP_101289982.1
DNA topoisomerase (ATP-hydrolyzing) subunit B [Pleomorphomonas koreensis]	Pleomorphomonas koreensis	1127	1127	0.98	0.0	71.79	809	WP_026785062.1
DNA topoisomerase (ATP-hydrolyzing) subunit B [Pleomorphomonas oryzae]	Pleomorphomonas oryzae	1139	1139	0.98	0.0	72.41	809	WP_026791533.1
DNA topoisomerase (ATP-hydrolyzing) subunit B [Pleomorphomonas sp. JP5]	Pleomorphomonas sp. JP5	1141	1141	0.98	0.0	72.66	809	WP_251755899.1
DNA topoisomerase (ATP-hydrolyzing) subunit B [Pleomorphomonas sp. NRK KF1]	Pleomorphomonas sp. NRK KF1	1140	1140	0.98	0.0	72.53	809	WP_251729371.1
DNA topoisomerase (ATP-hydrolyzing) subunit B [Pleomorphomonas sp. T1.2MG-36]	Pleomorphomonas sp. T1.2MG-36	1121	1121	0.98	0.0	71.54	809	WP_284542429.1
DNA topoisomerase (ATP-hydrolyzing) subunit B [Propylenella binzhouense]	Propylenella binzhouense	1182	1182	0.99	0.0	73.19	813	WP_161141672.1
DNA topoisomerase (ATP-hydrolyzing) subunit B [Prosthecodimorpha staleyi]	Prosthecodimorpha staleyi	1164	1164	0.97	0.0	74.78	812	WP_261971280.1
DNA topoisomerase (ATP-hydrolyzing) subunit B [Prosthecomicrobium hirschii]	Prosthecomicrobium hirschii	1162	1162	0.97	0.0	74.78	812	WP_054358743.1
DNA topoisomerase (ATP-hydrolyzing) subunit B [Prosthecomicrobium hirschii]	Prosthecomicrobium hirschii	1160	1160	0.97	0.0	74.65	812	WP_264411262.1
DNA topoisomerase (ATP-hydrolyzing) subunit B [Prosthecomicrobium hirschii]	Prosthecomicrobium hirschii	1142	1142	0.96	0.0	74.74	798	WP_140943328.1
DNA topoisomerase (ATP-hydrolyzing) subunit B [Prosthecomicrobium pneumaticum]	Prosthecomicrobium pneumaticum	1155	1155	0.98	0.0	75.03	809	WP_183852921.1
DNA topoisomerase (ATP-hydrolyzing) subunit B [Pseudaminobacter arsenicus]	Pseudaminobacter arsenicus	1157	1157	0.99	0.0	72.04	815	WP_128627799.1
DNA topoisomerase (ATP-hydrolyzing) subunit B [Pseudaminobacter manganicus]	Pseudaminobacter manganicus	1143	1143	0.98	0.0	71.89	815	WP_080920510.1
DNA topoisomerase (ATP-hydrolyzing) subunit B [Pseudaminobacter salicylatoxidans]	Pseudaminobacter salicylatoxidans	1137	1137	0.98	0.0	71.29	817	WP_109612840.1
DNA topoisomerase (ATP-hydrolyzing) subunit B [Pseudaminobacter soli]	Pseudaminobacter soli	1162	1162	0.98	0.0	73	815	WP_188254653.1
DNA topoisomerase (ATP-hydrolyzing) subunit B [Pseudochelatococcus contaminans]	Pseudochelatococcus contaminans	1202	1202	1	0.0	74.51	808	WP_183752403.1
DNA topoisomerase (ATP-hydrolyzing) subunit B [Pseudochelatococcus lubricantis]	Pseudochelatococcus lubricantis	1194	1194	1	0.0	73.28	808	WP_166952901.1
DNA topoisomerase (ATP-hydrolyzing) subunit B [Pseudochrobactrum]	Pseudochrobactrum	1134	1134	0.97	0.0	71.41	807	WP_238481690.1
DNA topoisomerase (ATP-hydrolyzing) subunit B [Pseudochrobactrum asaccharolyticum]	Pseudochrobactrum asaccharolyticum	1147	1147	1	0.0	70.35	823	WP_272906586.1
DNA topoisomerase (ATP-hydrolyzing) subunit B [Pseudochrobactrum asaccharolyticum]	Pseudochrobactrum asaccharolyticum	1146	1146	0.97	0.0	71.91	807	WP_245416495.1
DNA topoisomerase (ATP-hydrolyzing) subunit B [Pseudochrobactrum kiredjianiae]	Pseudochrobactrum kiredjianiae	1145	1145	1	0.0	70.47	823	WP_289384759.1
DNA topoisomerase (ATP-hydrolyzing) subunit B [Pseudochrobactrum saccharolyticum]	Pseudochrobactrum saccharolyticum	1139	1139	1	0.0	69.99	823	WP_116086275.1
DNA topoisomerase (ATP-hydrolyzing) subunit B [Pseudochrobactrum sp. AO18b]	Pseudochrobactrum sp. AO18b	1120	1120	0.96	0.0	71.63	792	WP_028233564.1
DNA topoisomerase (ATP-hydrolyzing) subunit B [Pseudochrobactrum sp. sp1633]	Pseudochrobactrum sp. sp1633	1136	1136	0.97	0.0	71.41	807	WP_289631535.1
DNA topoisomerase (ATP-hydrolyzing) subunit B [Pseudochrobactrum sp. Wa41.01b-1]	Pseudochrobactrum sp. Wa41.01b-1	1134	1134	0.97	0.0	71.41	807	WP_255560986.1
DNA topoisomerase (ATP-hydrolyzing) subunit B [Pseudochrobactrum sp. XF203]	Pseudochrobactrum sp. XF203	1134	1134	0.97	0.0	71.41	807	WP_225688269.1
DNA topoisomerase (ATP-hydrolyzing) subunit B [Pseudohoeflea sp. DP4N28-3]	Pseudohoeflea sp. DP4N28-3	1130	1130	0.99	0.0	69.74	825	WP_219203419.1
DNA topoisomerase (ATP-hydrolyzing) subunit B [Pseudohoeflea suaedae]	Pseudohoeflea suaedae	1130	1130	1	0.0	68.97	824	WP_133282695.1
DNA topoisomerase (ATP-hydrolyzing) subunit B [Pseudolabrys sp. FHR47]	Pseudolabrys sp. FHR47	1267	1267	1	0.0	76.81	809	WP_137042523.1
DNA topoisomerase (ATP-hydrolyzing) subunit B [Pseudolabrys sp. Root1462]	Pseudolabrys sp. Root1462	1270	1270	1	0.0	77.18	809	WP_056912878.1
DNA topoisomerase (ATP-hydrolyzing) subunit B [Pseudolabrys taiwanensis]	Pseudolabrys taiwanensis	1236	1236	1	0.0	77.02	811	WP_115692537.1		3	77.0033	0.185562
DNA topoisomerase (ATP-hydrolyzing) subunit B [[Pseudomonas] carboxydohydrogena]	Pseudomonas] carboxydohydrogena	1398	1398	1	0.0	85.36	809	WP_275247162.1		is classified taxonomically as Afipia ; not used in Table 2
DNA topoisomerase (ATP-hydrolyzing) subunit B [Pseudorhizobium banfieldiae]	Pseudorhizobium banfieldiae	1173	1173	0.98	0.0	73.66	811	WP_052640835.1
DNA topoisomerase (ATP-hydrolyzing) subunit B [Pseudorhizobium endolithicum]	Pseudorhizobium endolithicum	1167	1167	0.98	0.0	73.16	811	WP_142593589.1
DNA topoisomerase (ATP-hydrolyzing) subunit B [Pseudorhizobium flavum]	Pseudorhizobium flavum	1176	1176	0.98	0.0	73.41	811	WP_281976971.1
DNA topoisomerase (ATP-hydrolyzing) subunit B [Pseudorhizobium flavum]	Pseudorhizobium flavum	1172	1172	0.98	0.0	73.41	811	WP_077548753.1
DNA topoisomerase (ATP-hydrolyzing) subunit B [Pseudorhizobium marinum]	Pseudorhizobium marinum	1160	1160	0.98	0.0	72.41	811	WP_029617642.1
DNA topoisomerase (ATP-hydrolyzing) subunit B [Pseudorhizobium pelagicum]	Pseudorhizobium pelagicum	1162	1162	0.98	0.0	72.53	811	WP_037168823.1
DNA topoisomerase (ATP-hydrolyzing) subunit B [Pseudorhizobium tarimense]	Pseudorhizobium tarimense	1171	1171	0.98	0.0	73.41	811	WP_247244529.1
DNA topoisomerase (ATP-hydrolyzing) subunit B [Pseudorhodoplanes sinuspersici]	Pseudorhodoplanes sinuspersici	1289	1289	0.99	0.0	78.99	809	WP_086087682.1		1	1	na
DNA topoisomerase (ATP-hydrolyzing) subunit B [unclassified Pseudovibrio]	Pseudovibrio	1166	1166	0.97	0.0	73.93	817	WP_063294717.1
DNA topoisomerase (ATP-hydrolyzing) subunit B [Pseudovibrio]	Pseudovibrio	1163	1163	0.97	0.0	73.68	817	WP_008550360.1
DNA topoisomerase (ATP-hydrolyzing) subunit B [unclassified Pseudovibrio]	Pseudovibrio	1145	1145	0.97	0.0	73.72	817	WP_063286294.1
DNA topoisomerase (ATP-hydrolyzing) subunit B [Pseudovibrio ascidiaceicola]	Pseudovibrio ascidiaceicola	1166	1166	0.97	0.0	73.93	817	WP_093516362.1
DNA topoisomerase (ATP-hydrolyzing) subunit B [Pseudovibrio ascidiaceicola]	Pseudovibrio ascidiaceicola	1166	1166	0.97	0.0	73.81	817	WP_109316423.1
DNA topoisomerase (ATP-hydrolyzing) subunit B [Pseudovibrio axinellae]	Pseudovibrio axinellae	1140	1140	0.97	0.0	73.09	817	WP_068005001.1
DNA topoisomerase (ATP-hydrolyzing) subunit B [Pseudovibrio brasiliensis]	Pseudovibrio brasiliensis	1167	1167	0.97	0.0	73.93	817	WP_075701063.1
DNA topoisomerase (ATP-hydrolyzing) subunit B [Pseudovibrio exalbescens]	Pseudovibrio exalbescens	1163	1163	0.97	0.0	73.72	817	WP_028480465.1
DNA topoisomerase (ATP-hydrolyzing) subunit B [Pseudovibrio exalbescens]	Pseudovibrio exalbescens	1163	1163	0.98	0.0	73.03	817	WP_274217742.1
DNA topoisomerase (ATP-hydrolyzing) subunit B [Pseudovibrio flavus]	Pseudovibrio flavus	1169	1169	0.97	0.0	73.47	817	WP_155132573.1
DNA topoisomerase (ATP-hydrolyzing) subunit B [Pseudovibrio hongkongensis]	Pseudovibrio hongkongensis	1158	1158	1	0.0	71.39	817	WP_068311035.1
DNA topoisomerase (ATP-hydrolyzing) subunit B [Pseudovibrio japonicus]	Pseudovibrio japonicus	1164	1164	0.97	0.0	73.56	817	WP_189435994.1
DNA topoisomerase (ATP-hydrolyzing) subunit B [Pseudovibrio sp. FO-BEG1]	Pseudovibrio sp. FO-BEG1	1165	1165	0.97	0.0	73.81	817	WP_014283345.1
DNA topoisomerase (ATP-hydrolyzing) subunit B [Pseudovibrio sp. M1P-2-3]	Pseudovibrio sp. M1P-2-3	1151	1151	0.97	0.0	72.68	817	WP_310618365.1
DNA topoisomerase (ATP-hydrolyzing) subunit B [Pseudovibrio sp. POLY-S9]	Pseudovibrio sp. POLY-S9	1166	1166	0.97	0.0	73.93	817	WP_057463129.1
DNA topoisomerase (ATP-hydrolyzing) subunit B [Pseudovibrio sp. Tun.PSC04-5.I4]	Pseudovibrio sp. Tun.PSC04-5.I4	1147	1147	0.97	0.0	73.47	817	WP_093183904.1
DNA topoisomerase (ATP-hydrolyzing) subunit B [Pseudovibrio sp. W64]	Pseudovibrio sp. W64	1145	1145	0.97	0.0	73.72	817	WP_063303320.1
DNA topoisomerase (ATP-hydrolyzing) subunit B [Pseudovibrio stylochi]	Pseudovibrio stylochi	1159	1159	0.97	0.0	72.9	810	WP_156453104.1
DNA topoisomerase (ATP-hydrolyzing) subunit B [Pseudoxanthobacter soli]	Pseudoxanthobacter soli	1185	1185	0.97	0.0	75.81	808	WP_073626163.1
DNA topoisomerase (ATP-hydrolyzing) subunit B [Pyruvatibacter mobilis]	Pyruvatibacter mobilis	1118	1118	0.98	0.0	69.72	814	WP_205345637.1		1	1	na
DNA topoisomerase (ATP-hydrolyzing) subunit B [Reyranella aquatilis]	Reyranella aquatilis	1058	1058	0.99	0.0	67.61	813	WP_230554260.1
DNA topoisomerase (ATP-hydrolyzing) subunit B [Reyranella massiliensis]	Reyranella massiliensis	1062	1062	0.98	0.0	68.98	814	WP_020698655.1
DNA topoisomerase (ATP-hydrolyzing) subunit B [Reyranella soli]	Reyranella soli	1074	1074	0.98	0.0	68.85	815	WP_147154209.1
DNA topoisomerase (ATP-hydrolyzing) subunit B [Reyranella sp.]	Reyranella sp.	1077	1077	0.97	0.0	69.33	823	WP_296386630.1
DNA topoisomerase (ATP-hydrolyzing) subunit B [Reyranella sp.]	Reyranella sp.	1074	1074	0.98	0.0	69.14	814	WP_296334618.1
DNA topoisomerase (ATP-hydrolyzing) subunit B [Reyranella sp.]	Reyranella sp.	1068	1068	0.98	0.0	69.49	807	WP_305187536.1
DNA topoisomerase (ATP-hydrolyzing) subunit B [Reyranella sp.]	Reyranella sp.	1061	1061	0.99	0.0	67.61	813	WP_298309750.1
DNA topoisomerase (ATP-hydrolyzing) subunit B [Reyranella sp.]	Reyranella sp.	1060	1060	0.99	0.0	67.61	813	WP_304853365.1
DNA topoisomerase (ATP-hydrolyzing) subunit B [Reyranella sp.]	Reyranella sp.	1059	1059	0.99	0.0	67.73	813	WP_296325299.1
DNA topoisomerase (ATP-hydrolyzing) subunit B [Reyranella sp.]	Reyranella sp.	1057	1057	0.97	0.0	68.29	814	WP_296342570.1
DNA topoisomerase (ATP-hydrolyzing) subunit B [Reyranella sp.]	Reyranella sp.	1055	1055	0.98	0.0	68.45	827	WP_296398944.1
DNA topoisomerase (ATP-hydrolyzing) subunit B [Reyranella sp. CPCC 100927]	Reyranella sp. CPCC 100927	1024	1024	0.98	0.0	66.75	828	WP_146539499.1
DNA topoisomerase (ATP-hydrolyzing) subunit B [Reyranella sp. MMS21-HV4-11]	Reyranella sp. MMS21-HV4-11	1058	1058	0.99	0.0	67.86	813	WP_216957396.1		13	68.2846	0.832482
DNA topoisomerase (ATP-hydrolyzing) subunit B [Rhabdaerophilum calidifontis]	Rhabdaerophilum calidifontis	1159	1159	0.97	0.0	74.28	807	WP_150287428.1
DNA topoisomerase (ATP-hydrolyzing) subunit B [Rhabdaerophilum sp. SD176]	Rhabdaerophilum sp. SD176	1135	1135	0.97	0.0	72.95	818	WP_284179442.1
DNA topoisomerase (ATP-hydrolyzing) subunit B [unclassified Rhizobium]	Rhizobium	1181	1181	0.97	0.0	73.59	811	WP_062281595.1
DNA topoisomerase (ATP-hydrolyzing) subunit B [Rhizobium]	Rhizobium	1170	1170	0.98	0.0	72.66	811	WP_136560002.1
DNA topoisomerase (ATP-hydrolyzing) subunit B [unclassified Rhizobium]	Rhizobium	1167	1167	0.99	0.0	72.19	811	WP_229575335.1
DNA topoisomerase (ATP-hydrolyzing) subunit B [unclassified Rhizobium]	Rhizobium	1165	1165	1	0.0	71.32	811	WP_192065104.1
DNA topoisomerase (ATP-hydrolyzing) subunit B [unclassified Rhizobium]	Rhizobium	1162	1162	0.98	0.0	72.28	811	WP_281038361.1
DNA topoisomerase (ATP-hydrolyzing) subunit B [Rhizobium]	Rhizobium	1162	1162	0.97	0.0	73.34	811	WP_015338177.1
DNA topoisomerase (ATP-hydrolyzing) subunit B [Rhizobium]	Rhizobium	1160	1160	0.97	0.0	73.34	811	WP_112338600.1
DNA topoisomerase (ATP-hydrolyzing) subunit B [Rhizobium]	Rhizobium	1158	1158	0.99	0.0	71.94	811	WP_142828699.1
[truncated: 630 more rows]

## Sheet: gyrB Rhodobacterales
Query ID	WP_012493855.1
Description	DNA topoisomerase (ATP-hydrolyzing) subunit B [Rhodopseudomonas palustris]
Query Length	813
Blast type	PSI-Blast iteration 1X
Database	NCBI Protein Reference Sequences
Search datum	october 2023
Your search is limited to records that include: 'Rhodobacterales' (taxid:204455)
Your results are filtered to match records with query coverage between 70 and 100.
	203 genera - 3 genera contain at least one species with shc									(Only calculated for genera that contain at least species with Shc)
Description	Scientific Name	Max Score	Total Score	Query Cover	E value	Per, Ident	Acc. Len	Accession		N	Average identity (%)	Sdev
DNA topoisomerase (ATP-hydrolyzing) subunit B [Abyssibius alkaniclasticus]	Abyssibius alkaniclasticus	1093	1093	0.97	0.0	68.39	805	WP_274128738.1
DNA topoisomerase (ATP-hydrolyzing) subunit B [Acidimangrovimonas sediminis]	Acidimangrovimonas sediminis	1050	1050	0.97	0.0	66.5	813	WP_102226978.1
DNA topoisomerase (ATP-hydrolyzing) subunit B [Actibacterium]	Actibacterium	1085	1085	0.97	0.0	68.76	805	WP_054537676.1
DNA topoisomerase (ATP-hydrolyzing) subunit B [Actibacterium atlanticum]	Actibacterium atlanticum	1038	1038	0.97	0.0	66.96	805	WP_035249616.1
DNA topoisomerase (ATP-hydrolyzing) subunit B [Actibacterium lipolyticum]	Actibacterium lipolyticum	1065	1065	0.97	0.0	67.84	805	WP_093968474.1
DNA topoisomerase (ATP-hydrolyzing) subunit B [Actibacterium mucosum]	Actibacterium mucosum	1035	1035	0.97	0.0	65.99	805	WP_035255676.1
DNA topoisomerase (ATP-hydrolyzing) subunit B [Actibacterium pelagium]	Actibacterium pelagium	1055	1055	0.97	0.0	67.13	805	WP_095594178.1
DNA topoisomerase (ATP-hydrolyzing) subunit B [Actibacterium sp.]	Actibacterium sp.	1083	1083	0.97	0.0	68.76	805	WP_287013205.1
DNA topoisomerase (ATP-hydrolyzing) subunit B [Actibacterium sp. 188UL27-1]	Actibacterium sp. 188UL27-1	1026	1026	0.97	0.0	66.88	804	WP_204410294.1
DNA topoisomerase (ATP-hydrolyzing) subunit B [Actibacterium sp. MT2.3-13A]	Actibacterium sp. MT2.3-13A	1088	1088	0.97	0.0	69.06	805	WP_212522964.1
DNA topoisomerase (ATP-hydrolyzing) subunit B [Actibacterium sp. XHP0104]	Actibacterium sp. XHP0104	1055	1055	0.97	0.0	67.42	805	WP_263715364.1
DNA topoisomerase (ATP-hydrolyzing) subunit B [Actibacterium ureilyticum]	Actibacterium ureilyticum	1047	1047	0.97	0.0	66.16	805	WP_095587708.1
DNA topoisomerase (ATP-hydrolyzing) subunit B [Aestuariicoccus sp. MJ-SS9]	Aestuariicoccus sp. MJ-SS9	1052	1052	0.97	0.0	66.08	805	WP_316291422.1
DNA topoisomerase (ATP-hydrolyzing) subunit B [Aestuariivita boseongensis]	Aestuariivita boseongensis	1047	1047	0.97	0.0	66.71	805	WP_050930162.1
DNA topoisomerase (ATP-hydrolyzing) subunit B [Aestuariivita sp.]	Aestuariivita sp.	1042	1042	0.97	0.0	65.99	805	WP_290558530.1
DNA topoisomerase (ATP-hydrolyzing) subunit B [Agaricicola taiwanensis]	Agaricicola taiwanensis	1221	1221	1	0.0	76.44	805	WP_188407978.1
DNA topoisomerase (ATP-hydrolyzing) subunit B [Albibacillus kandeliae]	Albibacillus kandeliae	1061	1061	0.97	0.0	67.17	805	WP_109465677.1
DNA topoisomerase (ATP-hydrolyzing) subunit B [Albidovulum inexpectatum]	Albidovulum inexpectatum	1056	1056	0.97	0.0	68.75	812	WP_104069094.1
DNA topoisomerase (ATP-hydrolyzing) subunit B [Albimonas donghaensis]	Albimonas donghaensis	1068	1068	0.99	0.0	68.15	804	WP_092681362.1
DNA topoisomerase (ATP-hydrolyzing) subunit B [Albimonas pacifica]	Albimonas pacifica	1080	1080	0.97	0.0	68.51	818	WP_092859526.1
DNA topoisomerase (ATP-hydrolyzing) subunit B [Albimonas sp. CAU 1670]	Albimonas sp. CAU 1670	1071	1071	0.97	0.0	68.32	817	WP_275761436.1
DNA topoisomerase (ATP-hydrolyzing) subunit B [Algicella marina]	Algicella marina	1044	1044	0.97	0.0	67.68	804	WP_161863190.1
DNA topoisomerase (ATP-hydrolyzing) subunit B [Aliiroseovarius]	Aliiroseovarius	1048	1048	0.97	0.0	66.96	805	WP_173486047.1
DNA topoisomerase (ATP-hydrolyzing) subunit B [Aliiroseovarius crassostreae]	Aliiroseovarius crassostreae	1051	1051	0.97	0.0	67.09	805	WP_259773653.1
DNA topoisomerase (ATP-hydrolyzing) subunit B [Aliiroseovarius crassostreae]	Aliiroseovarius crassostreae	1049	1049	0.97	0.0	67.21	805	WP_055187343.1
DNA topoisomerase (ATP-hydrolyzing) subunit B [Aliiroseovarius crassostreae]	Aliiroseovarius crassostreae	1049	1049	0.97	0.0	67.09	805	WP_259806058.1
DNA topoisomerase (ATP-hydrolyzing) subunit B [Aliiroseovarius crassostreae]	Aliiroseovarius crassostreae	1048	1048	0.97	0.0	66.96	805	WP_259776311.1
DNA topoisomerase (ATP-hydrolyzing) subunit B [Aliiroseovarius crassostreae]	Aliiroseovarius crassostreae	1047	1047	0.97	0.0	66.96	805	WP_259785630.1
DNA topoisomerase (ATP-hydrolyzing) subunit B [Aliiroseovarius crassostreae]	Aliiroseovarius crassostreae	1047	1047	0.97	0.0	66.96	805	WP_259796580.1
DNA topoisomerase (ATP-hydrolyzing) subunit B [Aliiroseovarius halocynthiae]	Aliiroseovarius halocynthiae	1047	1047	0.97	0.0	67.21	805	WP_142854813.1
DNA topoisomerase (ATP-hydrolyzing) subunit B [Aliiroseovarius marinus]	Aliiroseovarius marinus	1053	1053	0.97	0.0	67.47	805	WP_133486955.1
DNA topoisomerase (ATP-hydrolyzing) subunit B [Aliiroseovarius marinus]	Aliiroseovarius marinus	1046	1046	0.97	0.0	66.96	805	WP_282182193.1
DNA topoisomerase (ATP-hydrolyzing) subunit B [Aliiroseovarius pelagivivens]	Aliiroseovarius pelagivivens	1039	1039	0.97	0.0	66.71	805	WP_108857774.1
DNA topoisomerase (ATP-hydrolyzing) subunit B [Aliiroseovarius sediminilitoris]	Aliiroseovarius sediminilitoris	1048	1048	0.97	0.0	67.47	805	WP_091427817.1
DNA topoisomerase (ATP-hydrolyzing) subunit B [Aliiroseovarius sediminis]	Aliiroseovarius sediminis	1049	1049	0.97	0.0	66.71	805	WP_242114161.1
DNA topoisomerase (ATP-hydrolyzing) subunit B [Aliiroseovarius sp.]	Aliiroseovarius sp.	1086	1086	0.97	0.0	67.55	805	WP_298570533.1
DNA topoisomerase (ATP-hydrolyzing) subunit B [Aliiroseovarius sp.]	Aliiroseovarius sp.	1076	1076	0.97	0.0	68.77	805	WP_300513866.1
DNA topoisomerase (ATP-hydrolyzing) subunit B [Aliiroseovarius sp.]	Aliiroseovarius sp.	1053	1053	0.97	0.0	67.59	805	WP_298905125.1
DNA topoisomerase (ATP-hydrolyzing) subunit B [Aliiroseovarius sp.]	Aliiroseovarius sp.	1050	1050	0.97	0.0	67.42	805	WP_298563374.1
DNA topoisomerase (ATP-hydrolyzing) subunit B [Aliiroseovarius sp. F20344]	Aliiroseovarius sp. F20344	1044	1044	0.97	0.0	66.96	805	WP_246934025.1
DNA topoisomerase (ATP-hydrolyzing) subunit B [Aliiroseovarius sp. F47248L]	Aliiroseovarius sp. F47248L	1058	1058	0.97	0.0	67.47	805	WP_247037918.1
DNA topoisomerase (ATP-hydrolyzing) subunit B [Aliiroseovarius sp. KMU-50]	Aliiroseovarius sp. KMU-50	1049	1049	0.97	0.0	67.21	805	WP_271054822.1
DNA topoisomerase (ATP-hydrolyzing) subunit B [Aliiroseovarius sp. M344]	Aliiroseovarius sp. M344	1041	1041	0.97	0.0	67.09	805	WP_260517696.1
DNA topoisomerase (ATP-hydrolyzing) subunit B [Aliiroseovarius sp. PrR006]	Aliiroseovarius sp. PrR006	1043	1043	0.97	0.0	66.92	805	WP_163040529.1
DNA topoisomerase (ATP-hydrolyzing) subunit B [Aliiroseovarius sp. S1123]	Aliiroseovarius sp. S1123	1051	1051	0.97	0.0	67.55	805	WP_247093148.1
DNA topoisomerase (ATP-hydrolyzing) subunit B [Aliiroseovarius sp. S1339]	Aliiroseovarius sp. S1339	1050	1050	0.97	0.0	67.34	805	WP_248364640.1
DNA topoisomerase (ATP-hydrolyzing) subunit B [Aliiroseovarius sp. S2029]	Aliiroseovarius sp. S2029	1045	1045	0.97	0.0	67.72	805	WP_248410343.1
DNA topoisomerase (ATP-hydrolyzing) subunit B [Aliiroseovarius sp. Z3]	Aliiroseovarius sp. Z3	1061	1061	0.97	0.0	67.72	805	WP_275392937.1
DNA topoisomerase (ATP-hydrolyzing) subunit B [Aliiroseovarius subalbicans]	Aliiroseovarius subalbicans	1071	1071	0.97	0.0	67.84	805	WP_242109467.1
DNA topoisomerase (ATP-hydrolyzing) subunit B [Aliiroseovarius zhejiangensis]	Aliiroseovarius zhejiangensis	1042	1042	0.97	0.0	67.47	805	WP_191286780.1
DNA topoisomerase (ATP-hydrolyzing) subunit B [Aliiruegeria haliotis]	Aliiruegeria haliotis	1061	1061	0.98	0.0	67.17	805	WP_106208497.1
DNA topoisomerase (ATP-hydrolyzing) subunit B [Aliiruegeria lutimaris]	Aliiruegeria lutimaris	1080	1080	0.97	0.0	68.81	805	WP_093163439.1
DNA topoisomerase (ATP-hydrolyzing) subunit B [Aliiruegeria sabulilitoris]	Aliiruegeria sabulilitoris	1077	1077	0.97	0.0	68.6	805	WP_068307172.1
DNA topoisomerase (ATP-hydrolyzing) subunit B [Aliishimia ponticola]	Aliishimia ponticola	1025	1025	0.97	0.0	65.28	805	WP_136464100.1
DNA topoisomerase (ATP-hydrolyzing) subunit B [Alisedimentitalea sp. MJ-SS2]	Alisedimentitalea sp. MJ-SS2	1045	1045	0.97	0.0	66.2	805	WP_316302218.1
DNA topoisomerase (ATP-hydrolyzing) subunit B [Alkalilacustris brevis]	Alkalilacustris brevis	1075	1075	0.98	0.0	68.29	805	WP_114966849.1
DNA topoisomerase (ATP-hydrolyzing) subunit B [Allgaiera indica]	Allgaiera indica	1074	1074	0.97	0.0	67.8	805	WP_035842438.1
DNA topoisomerase (ATP-hydrolyzing) subunit B [Allosediminivita pacifica]	Allosediminivita pacifica	1044	1044	0.99	0.0	65.02	805	WP_107977399.1
DNA topoisomerase (ATP-hydrolyzing) subunit B [Alloyangia mangrovi]	Alloyangia mangrovi	1082	1082	0.99	0.0	67.04	805	WP_260348537.1
DNA topoisomerase (ATP-hydrolyzing) subunit B [Alloyangia pacifica]	Alloyangia pacifica	1079	1079	0.99	0.0	66.91	805	WP_092426178.1
DNA topoisomerase (ATP-hydrolyzing) subunit B [Alloyangia pacifica]	Alloyangia pacifica	1073	1073	0.99	0.0	66.67	805	WP_224902295.1
DNA topoisomerase (ATP-hydrolyzing) subunit B [Alloyangia pacifica]	Alloyangia pacifica	1069	1069	0.99	0.0	66.3	805	WP_226623820.1
DNA topoisomerase (ATP-hydrolyzing) subunit B [Alterinioella nitratireducens]	Alterinioella nitratireducens	1067	1067	0.97	0.0	68.55	805	WP_172320381.1
DNA topoisomerase (ATP-hydrolyzing) subunit B [Amaricoccus macauensis]	Amaricoccus macauensis	1053	1053	0.99	0.0	68.02	804	WP_184154234.1
DNA topoisomerase (ATP-hydrolyzing) subunit B [Amaricoccus solimangrovi]	Amaricoccus solimangrovi	1055	1055	0.99	0.0	67.37	805	WP_140454709.1
DNA topoisomerase (ATP-hydrolyzing) subunit B [Amaricoccus sp.]	Amaricoccus sp.	1085	1085	0.99	0.0	68.73	805	WP_290747518.1
DNA topoisomerase (ATP-hydrolyzing) subunit B [Amaricoccus sp.]	Amaricoccus sp.	1065	1065	0.99	0.0	67.74	805	WP_290740724.1
DNA topoisomerase (ATP-hydrolyzing) subunit B [Amaricoccus sp.]	Amaricoccus sp.	1057	1057	0.97	0.0	68.59	805	WP_297971966.1
DNA topoisomerase (ATP-hydrolyzing) subunit B [Amaricoccus sp.]	Amaricoccus sp.	1053	1053	0.99	0.0	67	805	WP_299130247.1
DNA topoisomerase (ATP-hydrolyzing) subunit B [Amylibacter cionae]	Amylibacter cionae	1037	1037	0.97	0.0	66.5	805	WP_188678170.1
DNA topoisomerase (ATP-hydrolyzing) subunit B [Amylibacter cionae]	Amylibacter cionae	1033	1033	0.97	0.0	66.16	805	WP_101657360.1
DNA topoisomerase (ATP-hydrolyzing) subunit B [Amylibacter kogurei]	Amylibacter kogurei	1038	1038	0.97	0.0	65.99	805	WP_099594412.1
DNA topoisomerase (ATP-hydrolyzing) subunit B [Amylibacter marinus]	Amylibacter marinus	1031	1031	0.97	0.0	67.38	805	WP_284378430.1
DNA topoisomerase (ATP-hydrolyzing) subunit B [Amylibacter sp. IMCC11727]	Amylibacter sp. IMCC11727	1040	1040	0.97	0.0	67	805	WP_280099333.1
DNA topoisomerase (ATP-hydrolyzing) subunit B [Amylibacter sp. SFDW26]	Amylibacter sp. SFDW26	1024	1024	0.97	0.0	66.54	805	WP_152142079.1
DNA topoisomerase (ATP-hydrolyzing) subunit B [Amylibacter ulvae]	Amylibacter ulvae	1036	1036	0.97	0.0	65.87	805	WP_189639462.1
DNA topoisomerase (ATP-hydrolyzing) subunit B [Anianabacter salinae]	Anianabacter salinae	1060	1060	0.98	0.0	67.17	805	WP_267139692.1
DNA topoisomerase (ATP-hydrolyzing) subunit B [Antarcticimicrobium luteum]	Antarcticimicrobium luteum	1045	1045	0.97	0.0	67.09	805	WP_133358541.1
DNA topoisomerase (ATP-hydrolyzing) subunit B [Antarcticimicrobium sediminis]	Antarcticimicrobium sediminis	1050	1050	0.97	0.0	66.54	805	WP_132830082.1
DNA topoisomerase (ATP-hydrolyzing) subunit B [Antarcticimicrobium sp.]	Antarcticimicrobium sp.	1028	1028	0.97	0.0	66.37	805	WP_300240558.1
DNA topoisomerase (ATP-hydrolyzing) subunit B [Antarctobacter heliothermus]	Antarctobacter heliothermus	1043	1043	0.97	0.0	66.5	805	WP_089276510.1
DNA topoisomerase (ATP-hydrolyzing) subunit B [Antarctobacter heliothermus]	Antarctobacter heliothermus	1043	1043	0.97	0.0	66.5	805	WP_094033991.1
DNA topoisomerase (ATP-hydrolyzing) subunit B [Aquicoccus porphyridii]	Aquicoccus porphyridii	1055	1055	0.97	0.0	66.41	805	WP_111364783.1
DNA topoisomerase (ATP-hydrolyzing) subunit B [Aquicoccus porphyridii]	Aquicoccus porphyridii	1054	1054	0.97	0.0	66.58	805	WP_306004433.1
DNA topoisomerase (ATP-hydrolyzing) subunit B [Aquimixticola soesokkakensis]	Aquimixticola soesokkakensis	1058	1058	0.97	0.0	67.17	805	WP_085834958.1
DNA topoisomerase (ATP-hydrolyzing) subunit B [Arenibacterium arenosum]	Arenibacterium arenosum	1049	1049	0.97	0.0	66.33	805	WP_199024994.1
DNA topoisomerase (ATP-hydrolyzing) subunit B [Arenibacterium halophilum]	Arenibacterium halophilum	1048	1048	0.97	0.0	66.29	805	WP_138865242.1
DNA topoisomerase (ATP-hydrolyzing) subunit B [Ascidiaceihabitans donghaensis]	Ascidiaceihabitans donghaensis	1034	1034	0.97	0.0	64.98	805	WP_108826641.1
DNA topoisomerase (ATP-hydrolyzing) subunit B [Boseongicola aestuarii]	Boseongicola aestuarii	1065	1065	0.97	0.0	67.34	805	WP_093973097.1
DNA topoisomerase (ATP-hydrolyzing) subunit B [Boseongicola sp.]	Boseongicola sp.	1073	1073	0.97	0.0	67.84	805	WP_299756033.1
DNA topoisomerase (ATP-hydrolyzing) subunit B [Boseongicola sp. H5]	Boseongicola sp. H5	1060	1060	0.97	0.0	67.71	805	WP_227286283.1
DNA topoisomerase (ATP-hydrolyzing) subunit B [Brevirhabdus pacifica]	Brevirhabdus pacifica	1069	1069	0.97	0.0	67.8	805	WP_076979987.1
DNA topoisomerase (ATP-hydrolyzing) subunit B [Celeribacter baekdonensis]	Celeribacter baekdonensis	1033	1033	0.97	0.0	65.09	812	WP_074646138.1
DNA topoisomerase (ATP-hydrolyzing) subunit B [Celeribacter baekdonensis]	Celeribacter baekdonensis	1031	1031	0.97	0.0	65.09	812	WP_009570160.1
DNA topoisomerase (ATP-hydrolyzing) subunit B [Celeribacter baekdonensis]	Celeribacter baekdonensis	1031	1031	0.97	0.0	65.09	812	WP_107721408.1
DNA topoisomerase (ATP-hydrolyzing) subunit B [Celeribacter ethanolicus]	Celeribacter ethanolicus	1031	1031	0.97	0.0	65.42	811	WP_096806216.1
DNA topoisomerase (ATP-hydrolyzing) subunit B [Celeribacter ethanolicus]	Celeribacter ethanolicus	1031	1031	0.97	0.0	65.42	811	WP_066703084.1
DNA topoisomerase (ATP-hydrolyzing) subunit B [Celeribacter halophilus]	Celeribacter halophilus	1026	1026	0.97	0.0	64.88	811	WP_066601118.1
DNA topoisomerase (ATP-hydrolyzing) subunit B [Celeribacter halophilus]	Celeribacter halophilus	1026	1026	0.97	0.0	64.88	811	WP_216044447.1
DNA topoisomerase (ATP-hydrolyzing) subunit B [Celeribacter halophilus]	Celeribacter halophilus	1025	1025	0.97	0.0	64.75	811	WP_303494625.1
DNA topoisomerase (ATP-hydrolyzing) subunit B [Celeribacter indicus]	Celeribacter indicus	1059	1059	0.99	0.0	66.34	811	WP_043867914.1
DNA topoisomerase (ATP-hydrolyzing) subunit B [Celeribacter litoreus]	Celeribacter litoreus	1026	1026	0.99	0.0	64.38	811	WP_224503448.1
DNA topoisomerase (ATP-hydrolyzing) subunit B [Celeribacter marinus]	Celeribacter marinus	1034	1034	0.97	0.0	64.88	811	WP_062217881.1
DNA topoisomerase (ATP-hydrolyzing) subunit B [Celeribacter naphthalenivorans]	Celeribacter naphthalenivorans	1017	1017	0.99	0.0	63.77	811	WP_226551435.1
DNA topoisomerase (ATP-hydrolyzing) subunit B [Celeribacter neptunius]	Celeribacter neptunius	1026	1026	0.99	0.0	64.38	811	WP_090061113.1
DNA topoisomerase (ATP-hydrolyzing) subunit B [Celeribacter persicus]	Celeribacter persicus	1027	1027	0.97	0.0	65.29	811	WP_107815653.1
DNA topoisomerase (ATP-hydrolyzing) subunit B [Celeribacter sp. HF31]	Celeribacter sp. HF31	1018	1018	0.97	0.0	64.75	811	WP_167601080.1
DNA topoisomerase (ATP-hydrolyzing) subunit B [Celeribacter sp. PS-C1]	Celeribacter sp. PS-C1	1014	1014	0.97	0.0	64.5	811	WP_219783273.1
DNA topoisomerase (ATP-hydrolyzing) subunit B [Cereibacter azotoformans]	Cereibacter azotoformans	1070	1070	0.97	0.0	68.29	811	WP_011907076.1
DNA topoisomerase (ATP-hydrolyzing) subunit B [Cereibacter azotoformans]	Cereibacter azotoformans	1070	1070	0.97	0.0	68.16	811	WP_101341508.1
DNA topoisomerase (ATP-hydrolyzing) subunit B [Cereibacter changlensis]	Cereibacter changlensis	1097	1097	0.97	0.0	69.18	805	WP_107662744.1
DNA topoisomerase (ATP-hydrolyzing) subunit B [Cereibacter changlensis]	Cereibacter changlensis	1093	1093	0.97	0.0	69.18	805	WP_136791834.1
DNA topoisomerase (ATP-hydrolyzing) subunit B [Cereibacter johrii]	Cereibacter johrii	1071	1071	0.97	0.0	68.29	811	WP_069331018.1
DNA topoisomerase (ATP-hydrolyzing) subunit B [Cereibacter ovatus]	Cereibacter ovatus	1072	1072	0.97	0.0	68.41	811	WP_097029980.1
DNA topoisomerase (ATP-hydrolyzing) subunit B [Cereibacter sediminicola]	Cereibacter sediminicola	1070	1070	0.97	0.0	68.29	811	WP_145107858.1
DNA topoisomerase (ATP-hydrolyzing) subunit B [Cereibacter sphaeroides]	Cereibacter sphaeroides	1078	1078	0.97	0.0	68.79	811	WP_233834985.1
DNA topoisomerase (ATP-hydrolyzing) subunit B [Cereibacter sphaeroides]	Cereibacter sphaeroides	1078	1078	0.97	0.0	68.66	811	WP_233859900.1
DNA topoisomerase (ATP-hydrolyzing) subunit B [Cereibacter sphaeroides]	Cereibacter sphaeroides	1069	1069	0.97	0.0	68.16	811	WP_119003443.1
DNA topoisomerase (ATP-hydrolyzing) subunit B [Cereibacter sphaeroides]	Cereibacter sphaeroides	1068	1068	0.97	0.0	68.16	811	WP_015921634.1
DNA topoisomerase (ATP-hydrolyzing) subunit B [Cereibacter sphaeroides]	Cereibacter sphaeroides	1067	1067	0.97	0.0	68.16	811	WP_002721924.1
DNA topoisomerase (ATP-hydrolyzing) subunit B [Cereibacter sphaeroides]	Cereibacter sphaeroides	1065	1065	0.97	0.0	68.16	811	WP_160476139.1
DNA topoisomerase (ATP-hydrolyzing) subunit B [Chachezhania antarctica]	Chachezhania antarctica	1045	1045	0.97	0.0	66.37	805	WP_121068330.1
DNA topoisomerase (ATP-hydrolyzing) subunit B [Chachezhania sediminis]	Chachezhania sediminis	1044	1044	0.97	0.0	66.37	805	WP_158971003.1
DNA topoisomerase (ATP-hydrolyzing) subunit B [Citreicella sp. C3M06]	Citreicella sp. C3M06	1056	1056	0.99	0.0	65.64	805	WP_216002113.1
DNA topoisomerase (ATP-hydrolyzing) subunit B [Citreimonas salinaria]	Citreimonas salinaria	1066	1066	0.99	0.0	66.34	805	WP_089877345.1
DNA topoisomerase (ATP-hydrolyzing) subunit B [Cochlodiniinecator piscidefendens]	Cochlodiniinecator piscidefendens	1051	1051	0.97	0.0	66.71	805	WP_166417899.1
DNA topoisomerase (ATP-hydrolyzing) subunit B [Cognatishimia activa]	Cognatishimia activa	1026	1026	0.97	0.0	65.83	805	WP_209358057.1
DNA topoisomerase (ATP-hydrolyzing) subunit B [Cognatishimia activa]	Cognatishimia activa	1023	1023	0.97	0.0	65.7	805	WP_058313366.1
DNA topoisomerase (ATP-hydrolyzing) subunit B [Cognatishimia activa]	Cognatishimia activa	1018	1018	0.97	0.0	65.45	805	WP_265019537.1
DNA topoisomerase (ATP-hydrolyzing) subunit B [Cognatishimia maritima]	Cognatishimia maritima	1026	1026	0.97	0.0	65.45	805	WP_072793349.1
DNA topoisomerase (ATP-hydrolyzing) subunit B [Cognatishimia sp. 1_MG-2023]	Cognatishimia sp. 1_MG-2023	1013	1013	0.97	0.0	64.57	805	WP_303507691.1
DNA topoisomerase (ATP-hydrolyzing) subunit B [Cognatishimia sp. F0-27]	Cognatishimia sp. F0-27	1073	1073	0.99	0.0	67.08	805	WP_227445804.1
DNA topoisomerase (ATP-hydrolyzing) subunit B [Cognatishimia sp. MH4019]	Cognatishimia sp. MH4019	1055	1055	0.97	0.0	66.96	805	WP_224824190.1
DNA topoisomerase (ATP-hydrolyzing) subunit B [Cognatishimia sp. SS12]	Cognatishimia sp. SS12	1005	1005	0.97	0.0	64.65	805	WP_271843916.1
DNA topoisomerase (ATP-hydrolyzing) subunit B [Cognatiyoonia koreensis]	Cognatiyoonia koreensis	1042	1042	0.97	0.0	66.37	805	WP_089995934.1
DNA topoisomerase (ATP-hydrolyzing) subunit B [Cognatiyoonia sediminum]	Cognatiyoonia sediminum	1023	1023	0.97	0.0	66.12	804	WP_072900794.1
DNA topoisomerase (ATP-hydrolyzing) subunit B [Cribrihabitans marinus]	Cribrihabitans marinus	1044	1044	0.97	0.0	66.33	805	WP_092370012.1
DNA topoisomerase (ATP-hydrolyzing) subunit B [Cypionkella aquatica]	Cypionkella aquatica	1028	1028	0.97	0.0	65.09	814	WP_284323455.1
DNA topoisomerase (ATP-hydrolyzing) subunit B [Cypionkella psychrotolerans]	Cypionkella psychrotolerans	1021	1021	0.97	0.0	64.47	816	WP_054008243.1
DNA topoisomerase (ATP-hydrolyzing) subunit B [Cypionkella sp.]	Cypionkella sp.	1033	1033	0.97	0.0	65.51	816	WP_304776585.1
DNA topoisomerase (ATP-hydrolyzing) subunit B [Cypionkella sp.]	Cypionkella sp.	1023	1023	0.98	0.0	64.36	816	WP_299508963.1
DNA topoisomerase (ATP-hydrolyzing) subunit B [Cypionkella sp.]	Cypionkella sp.	1023	1023	0.98	0.0	64.36	816	WP_299478835.1
DNA topoisomerase (ATP-hydrolyzing) subunit B [Cypionkella sp.]	Cypionkella sp.	1022	1022	0.97	0.0	64.72	816	WP_304926549.1
DNA topoisomerase (ATP-hydrolyzing) subunit B [Defluviimonas aestuarii]	Defluviimonas aestuarii	1064	1064	0.99	0.0	68.56	806	WP_282370071.1
DNA topoisomerase (ATP-hydrolyzing) subunit B [Defluviimonas aquaemixtae]	Defluviimonas aquaemixtae	1057	1057	0.97	0.0	67.79	812	WP_108853746.1
DNA topoisomerase (ATP-hydrolyzing) subunit B [Defluviimonas denitrificans]	Defluviimonas denitrificans	1083	1083	0.97	0.0	68.91	812	WP_105514681.1
DNA topoisomerase (ATP-hydrolyzing) subunit B [Defluviimonas nitratireducens]	Defluviimonas nitratireducens	1068	1068	0.96	0.0	67.83	816	WP_275811411.1
DNA topoisomerase (ATP-hydrolyzing) subunit B [Defluviimonas salinarum]	Defluviimonas salinarum	1063	1063	0.97	0.0	68.29	812	WP_264772772.1
DNA topoisomerase (ATP-hydrolyzing) subunit B [Defluviimonas sediminis]	Defluviimonas sediminis	1058	1058	0.97	0.0	68	812	WP_261497634.1
DNA topoisomerase (ATP-hydrolyzing) subunit B [Defluviimonas sp.]	Defluviimonas sp.	1080	1080	0.99	0.0	69.16	812	WP_301920281.1
DNA topoisomerase (ATP-hydrolyzing) subunit B [Defluviimonas sp.]	Defluviimonas sp.	1077	1077	0.99	0.0	68.67	812	WP_291334779.1
DNA topoisomerase (ATP-hydrolyzing) subunit B [Defluviimonas sp. WL0002]	Defluviimonas sp. WL0002	1070	1070	0.97	0.0	68.62	812	WP_263732705.1
DNA topoisomerase (ATP-hydrolyzing) subunit B [Defluviimonas sp. WL0024]	Defluviimonas sp. WL0024	1061	1061	0.97	0.0	68.16	812	WP_263339385.1
DNA topoisomerase (ATP-hydrolyzing) subunit B [Defluviimonas sp. WL0050]	Defluviimonas sp. WL0050	1061	1061	0.99	0.0	67.81	812	WP_263739791.1
DNA topoisomerase (ATP-hydrolyzing) subunit B [Defluviimonas sp. WL0075]	Defluviimonas sp. WL0075	1073	1073	0.97	0.0	69	812	WP_263722640.1
DNA topoisomerase (ATP-hydrolyzing) subunit B [Dinoroseobacter shibae]	Dinoroseobacter shibae	1050	1050	0.97	0.0	67	805	WP_012180015.1
DNA topoisomerase (ATP-hydrolyzing) subunit B [Dinoroseobacter sp. PD6]	Dinoroseobacter sp. PD6	1050	1050	0.97	0.0	67.13	805	WP_274581741.1
DNA topoisomerase (ATP-hydrolyzing) subunit B [Donghicola eburneus]	Donghicola eburneus	1049	1049	0.97	0.0	66.5	805	WP_303964172.1
DNA topoisomerase (ATP-hydrolyzing) subunit B [Donghicola eburneus]	Donghicola eburneus	1046	1046	0.97	0.0	66.37	805	WP_072709117.1
DNA topoisomerase (ATP-hydrolyzing) subunit B [Donghicola mangrovi]	Donghicola mangrovi	1047	1047	0.97	0.0	65.99	805	WP_177156706.1
DNA topoisomerase (ATP-hydrolyzing) subunit B [Donghicola mangrovi]	Donghicola mangrovi	1043	1043	0.97	0.0	65.87	805	WP_176852358.1
DNA topoisomerase (ATP-hydrolyzing) subunit B [Donghicola sp.]	Donghicola sp.	1045	1045	0.97	0.0	66.12	805	WP_293710820.1
DNA topoisomerase (ATP-hydrolyzing) subunit B [Donghicola tyrosinivorans]	Donghicola tyrosinivorans	1056	1056	0.97	0.0	66.58	805	WP_106263193.1
DNA topoisomerase (ATP-hydrolyzing) subunit B [Epibacterium sp. MM17-32]	Epibacterium sp. MM17-32	1050	1050	0.97	0.0	66.29	805	WP_239363797.1
DNA topoisomerase (ATP-hydrolyzing) subunit B [Epibacterium sp. Ofav1-8]	Epibacterium sp. Ofav1-8	1050	1050	0.97	0.0	66.29	805	WP_239322094.1
DNA topoisomerase (ATP-hydrolyzing) subunit B [Epibacterium ulvae]	Epibacterium ulvae	1049	1049	0.97	0.0	66.83	805	WP_215264450.1
DNA topoisomerase (ATP-hydrolyzing) subunit B [Epibacterium ulvae]	Epibacterium ulvae	1046	1046	0.97	0.0	66.75	805	WP_282095740.1
DNA topoisomerase (ATP-hydrolyzing) subunit B [Epibacterium ulvae]	Epibacterium ulvae	1043	1043	0.97	0.0	66.5	805	WP_090220263.1
DNA topoisomerase (ATP-hydrolyzing) subunit B [Falsigemmobacter faecalis]	Falsigemmobacter faecalis	1031	1031	0.97	0.0	65.26	814	WP_124966420.1
DNA topoisomerase (ATP-hydrolyzing) subunit B [Falsihalocynthiibacter arcticus]	Falsihalocynthiibacter arcticus	1049	1049	0.97	0.0	66.29	805	WP_039003985.1
DNA topoisomerase (ATP-hydrolyzing) subunit B [Falsirhodobacter algicola]	Falsirhodobacter algicola	1058	1058	0.99	0.0	66.14	814	WP_211783172.1
DNA topoisomerase (ATP-hydrolyzing) subunit B [Falsirhodobacter deserti]	Falsirhodobacter deserti	1058	1058	0.99	0.0	65.77	816	WP_128254894.1
DNA topoisomerase (ATP-hydrolyzing) subunit B [Falsirhodobacter halotolerans]	Falsirhodobacter halotolerans	1046	1046	0.99	0.0	65.65	812	WP_244738443.1
DNA topoisomerase (ATP-hydrolyzing) subunit B [Falsirhodobacter sp. 20TX0035]	Falsirhodobacter sp. 20TX0035	1061	1061	0.99	0.0	65.77	814	WP_271972379.1
DNA topoisomerase (ATP-hydrolyzing) subunit B [Falsirhodobacter sp. alg1]	Falsirhodobacter sp. alg1	1044	1044	0.99	0.0	65.29	814	WP_062762296.1
DNA topoisomerase (ATP-hydrolyzing) subunit B [Falsiruegeria litorea]	Falsiruegeria litorea	1031	1031	0.97	0.0	65.24	805	WP_085793840.1
DNA topoisomerase (ATP-hydrolyzing) subunit B [Falsiruegeria mediterranea]	Falsiruegeria mediterranea	1027	1027	0.97	0.0	65.28	805	WP_108785440.1
DNA topoisomerase (ATP-hydrolyzing) subunit B [Fertoeibacter niger]	Fertoeibacter niger	1111	1111	0.99	0.0	69.65	811	WP_152826347.1
DNA topoisomerase (ATP-hydrolyzing) subunit B [Flavimaricola marinus]	Flavimaricola marinus	1049	1049	0.97	0.0	66.33	805	WP_093992453.1
DNA topoisomerase (ATP-hydrolyzing) subunit B [Fluviibacterium aquatile]	Fluviibacterium aquatile	1063	1063	0.97	0.0	68.3	805	WP_133342222.1
DNA topoisomerase (ATP-hydrolyzing) subunit B [Fluviibacterium sp. MJW13]	Fluviibacterium sp. MJW13	1044	1044	0.97	0.0	67.46	805	WP_193140353.1
DNA topoisomerase (ATP-hydrolyzing) subunit B [Frigidibacter albus]	Frigidibacter albus	1078	1078	0.97	0.0	68.93	806	WP_161347672.1
DNA topoisomerase (ATP-hydrolyzing) subunit B [Frigidibacter mobilis]	Frigidibacter mobilis	1078	1078	0.97	0.0	68.81	806	WP_066809916.1
DNA topoisomerase (ATP-hydrolyzing) subunit B [Frigidibacter oleivorans]	Frigidibacter oleivorans	1058	1058	0.97	0.0	67.08	816	WP_126978855.1
DNA topoisomerase (ATP-hydrolyzing) subunit B [Frigidibacter sp.]	Frigidibacter sp.	1078	1078	0.97	0.0	69.06	806	WP_305666488.1
DNA topoisomerase (ATP-hydrolyzing) subunit B [Frigidibacter sp. RF13]	Frigidibacter sp. RF13	1051	1051	0.99	0.0	66.87	816	WP_267632922.1
DNA topoisomerase (ATP-hydrolyzing) subunit B [Frigidibacter sp. ROC022]	Frigidibacter sp. ROC022	1076	1076	0.97	0.0	68.55	805	WP_258288722.1
DNA topoisomerase (ATP-hydrolyzing) subunit B [Frigidibacter sp. SD6-1]	Frigidibacter sp. SD6-1	1035	1035	0.99	0.0	66.26	816	WP_284165716.1
DNA topoisomerase (ATP-hydrolyzing) subunit B [Fuscibacter oryzae]	Fuscibacter oryzae	1064	1064	0.97	0.0	67.83	816	WP_202660032.1
DNA topoisomerase (ATP-hydrolyzing) subunit B [Fuscovulum blasticum]	Fuscovulum blasticum	1066	1066	0.97	0.0	68.32	816	WP_108643662.1
DNA topoisomerase (ATP-hydrolyzing) subunit B [Fuscovulum blasticum]	Fuscovulum blasticum	1066	1066	0.97	0.0	68.2	816	WP_107672469.1
DNA topoisomerase (ATP-hydrolyzing) subunit B [Fuscovulum sp. YMD61]	Fuscovulum sp. YMD61	1043	1043	0.97	0.0	66.87	816	WP_281464380.1
DNA topoisomerase (ATP-hydrolyzing) subunit B [Gemmobacter aestuarii]	Gemmobacter aestuarii	1081	1081	0.97	0.0	68.32	816	WP_136393872.1
DNA topoisomerase (ATP-hydrolyzing) subunit B [Gemmobacter aquaticus]	Gemmobacter aquaticus	1049	1049	0.97	0.0	66.75	816	WP_146287130.1
DNA topoisomerase (ATP-hydrolyzing) subunit B [Gemmobacter aquatilis]	Gemmobacter aquatilis	1040	1040	0.97	0.0	67.29	816	WP_091295500.1
DNA topoisomerase (ATP-hydrolyzing) subunit B [Gemmobacter caeni]	Gemmobacter caeni	1049	1049	0.97	0.0	67.37	816	WP_108130609.1
DNA topoisomerase (ATP-hydrolyzing) subunit B [Gemmobacter caeruleus]	Gemmobacter caeruleus	1044	1044	0.97	0.0	66.87	816	WP_149141825.1
DNA topoisomerase (ATP-hydrolyzing) subunit B [Gemmobacter fulvus]	Gemmobacter fulvus	1051	1051	0.97	0.0	67.62	816	WP_215506230.1
DNA topoisomerase (ATP-hydrolyzing) subunit B [Gemmobacter fulvus]	Gemmobacter fulvus	1050	1050	0.97	0.0	67.49	816	WP_306586896.1
DNA topoisomerase (ATP-hydrolyzing) subunit B [Gemmobacter intermedius]	Gemmobacter intermedius	1036	1036	0.97	0.0	65.5	814	WP_128487867.1
DNA topoisomerase (ATP-hydrolyzing) subunit B [Gemmobacter lanyuensis]	Gemmobacter lanyuensis	1049	1049	0.97	0.0	67.25	816	WP_189632976.1
DNA topoisomerase (ATP-hydrolyzing) subunit B [Gemmobacter lutimaris]	Gemmobacter lutimaris	1049	1049	0.97	0.0	67.25	816	WP_119135695.1
DNA topoisomerase (ATP-hydrolyzing) subunit B [Gemmobacter megaterium]	Gemmobacter megaterium	1064	1064	0.98	0.0	68.19	814	WP_076529996.1
DNA topoisomerase (ATP-hydrolyzing) subunit B [Gemmobacter nanjingensis]	Gemmobacter nanjingensis	1049	1049	0.97	0.0	67.37	816	WP_189381679.1
DNA topoisomerase (ATP-hydrolyzing) subunit B [Gemmobacter nectariphilus]	Gemmobacter nectariphilus	1050	1050	0.97	0.0	67.46	814	WP_028031803.1
DNA topoisomerase (ATP-hydrolyzing) subunit B [Gemmobacter serpentinus]	Gemmobacter serpentinus	1047	1047	0.97	0.0	67	816	WP_151719074.1
DNA topoisomerase (ATP-hydrolyzing) subunit B [Gemmobacter sp.]	Gemmobacter sp.	1048	1048	0.99	0.0	65.94	816	WP_291239629.1
DNA topoisomerase (ATP-hydrolyzing) subunit B [Gemmobacter sp. 24YEA27]	Gemmobacter sp. 24YEA27	1015	1015	0.97	0.0	65.13	816	WP_283176508.1
DNA topoisomerase (ATP-hydrolyzing) subunit B [Gemmobacter sp. LW-1]	Gemmobacter sp. LW-1	1046	1046	0.97	0.0	67.25	816	WP_054304111.1
DNA topoisomerase (ATP-hydrolyzing) subunit B [Gemmobacter straminiformis]	Gemmobacter straminiformis	1060	1060	0.97	0.0	67.08	816	WP_185797722.1
DNA topoisomerase (ATP-hydrolyzing) subunit B [Gemmobacter tilapiae]	Gemmobacter tilapiae	1065	1065	0.99	0.0	66.71	816	WP_189410816.1
DNA topoisomerase (ATP-hydrolyzing) subunit B [Gymnodinialimonas ceratoperidinii]	Gymnodinialimonas ceratoperidinii	1053	1053	0.97	0.0	67.88	805	WP_219002853.1
DNA topoisomerase (ATP-hydrolyzing) subunit B [Gymnodinialimonas phycosphaerae]	Gymnodinialimonas phycosphaerae	1038	1038	0.97	0.0	66.46	805	WP_257893703.1
DNA topoisomerase (ATP-hydrolyzing) subunit B [Haematobacter]	Haematobacter	1079	1079	0.97	0.0	68.54	811	WP_088213665.1
DNA topoisomerase (ATP-hydrolyzing) subunit B [Haematobacter massiliensis]	Haematobacter massiliensis	1078	1078	0.98	0.0	68.36	811	WP_035709009.1
DNA topoisomerase (ATP-hydrolyzing) subunit B [Haematobacter missouriensis]	Haematobacter missouriensis	1079	1079	0.97	0.0	68.54	811	WP_035741705.1
DNA topoisomerase (ATP-hydrolyzing) subunit B [Halocynthiibacter]	Halocynthiibacter	1035	1035	0.97	0.0	66.62	805	WP_263951881.1
DNA topoisomerase (ATP-hydrolyzing) subunit B [Candidatus Halocynthiibacter alkanivorans]	Halocynthiibacter alkanivorans	1051	1051	0.97	0.0	66.29	805	WP_114288045.1
DNA topoisomerase (ATP-hydrolyzing) subunit B [Halocynthiibacter namhaensis]	Halocynthiibacter namhaensis	1046	1046	0.97	0.0	65.58	805	WP_039018644.1
DNA topoisomerase (ATP-hydrolyzing) subunit B [Halovulum dunhuangense]	Halovulum dunhuangense	1060	1060	0.98	0.0	68.03	808	WP_171321850.1
DNA topoisomerase (ATP-hydrolyzing) subunit B [Halovulum marinum]	Halovulum marinum	1061	1061	0.97	0.0	68.43	807	WP_154446972.1
DNA topoisomerase (ATP-hydrolyzing) subunit B [Hasllibacter halocynthiae]	Hasllibacter halocynthiae	1033	1033	0.97	0.0	67.17	803	WP_106160845.1
DNA topoisomerase (ATP-hydrolyzing) subunit B [Hasllibacter sp. MH4015]	Hasllibacter sp. MH4015	1036	1036	0.97	0.0	66.5	805	WP_224816482.1
DNA topoisomerase (ATP-hydrolyzing) subunit B [Heliomarina baculiformis]	Heliomarina baculiformis	1050	1050	0.97	0.0	65.79	805	WP_238373233.1
DNA topoisomerase (ATP-hydrolyzing) subunit B [Histidinibacterium aquaticum]	Histidinibacterium aquaticum	1067	1067	0.99	0.0	66.42	805	WP_150445735.1
DNA topoisomerase (ATP-hydrolyzing) subunit B [Histidinibacterium lentulum]	Histidinibacterium lentulum	1056	1056	0.97	0.0	67.51	805	WP_123642610.1
DNA topoisomerase (ATP-hydrolyzing) subunit B [Jannaschia]	Jannaschia	1036	1036	0.97	0.0	66.54	804	WP_220750117.1
DNA topoisomerase (ATP-hydrolyzing) subunit B [Jannaschia aquimarina]	Jannaschia aquimarina	1034	1034	0.97	0.0	67.09	803	WP_043919354.1
DNA topoisomerase (ATP-hydrolyzing) subunit B [Jannaschia donghaensis]	Jannaschia donghaensis	1045	1045	0.97	0.0	67.09	804	WP_055084157.1
DNA topoisomerase (ATP-hydrolyzing) subunit B [Jannaschia faecimaris]	Jannaschia faecimaris	1043	1043	0.97	0.0	66.75	804	WP_092644835.1
DNA topoisomerase (ATP-hydrolyzing) subunit B [Jannaschia formosa]	Jannaschia formosa	1061	1061	0.99	0.0	67	803	WP_115380918.1
DNA topoisomerase (ATP-hydrolyzing) subunit B [Jannaschia helgolandensis]	Jannaschia helgolandensis	1031	1031	0.97	0.0	65.79	804	WP_092759765.1
DNA topoisomerase (ATP-hydrolyzing) subunit B [Jannaschia marina]	Jannaschia marina	1035	1035	0.97	0.0	66.79	804	WP_179378351.1
DNA topoisomerase (ATP-hydrolyzing) subunit B [Jannaschia pohangensis]	Jannaschia pohangensis	1010	1010	0.97	0.0	65.03	804	WP_092780242.1
DNA topoisomerase (ATP-hydrolyzing) subunit B [Jannaschia rubra]	Jannaschia rubra	1048	1048	0.97	0.0	66.83	804	WP_055682857.1
DNA topoisomerase (ATP-hydrolyzing) subunit B [Jannaschia rubra]	Jannaschia rubra	1047	1047	0.97	0.0	66.71	804	WP_281824649.1
DNA topoisomerase (ATP-hydrolyzing) subunit B [Jannaschia seohaensis]	Jannaschia seohaensis	1060	1060	0.97	0.0	67.92	803	WP_109565785.1
DNA topoisomerase (ATP-hydrolyzing) subunit B [Jannaschia seosinensis]	Jannaschia seosinensis	1057	1057	0.97	0.0	67.59	803	WP_055662685.1
DNA topoisomerase (ATP-hydrolyzing) subunit B [Jannaschia sp.]	Jannaschia sp.	1059	1059	0.97	0.0	67.67	803	WP_298429135.1
DNA topoisomerase (ATP-hydrolyzing) subunit B [Jannaschia sp.]	Jannaschia sp.	1047	1047	0.97	0.0	67.38	804	WP_299816565.1
DNA topoisomerase (ATP-hydrolyzing) subunit B [Jannaschia sp.]	Jannaschia sp.	1039	1039	0.97	0.0	66.96	804	WP_299838211.1
DNA topoisomerase (ATP-hydrolyzing) subunit B [Jannaschia sp.]	Jannaschia sp.	1038	1038	0.97	0.0	66.83	804	WP_299650575.1
DNA topoisomerase (ATP-hydrolyzing) subunit B [Jannaschia sp. CCS1]	Jannaschia sp. CCS1	1030	1030	0.97	0.0	67.51	805	WP_011453130.1
DNA topoisomerase (ATP-hydrolyzing) subunit B [Jannaschia sp. GRR-S6-38]	Jannaschia sp. GRR-S6-38	1060	1060	0.98	0.0	67.5	804	WP_279964067.1
DNA topoisomerase (ATP-hydrolyzing) subunit B [Jannaschia sp. LMIT008]	Jannaschia sp. LMIT008	1035	1035	0.97	0.0	66.33	803	WP_308917128.1
DNA topoisomerase (ATP-hydrolyzing) subunit B [Jannaschia sp. M317]	Jannaschia sp. M317	1019	1019	0.97	0.0	65.28	804	WP_259916528.1
DNA topoisomerase (ATP-hydrolyzing) subunit B [Jannaschia sp. Os4]	Jannaschia sp. Os4	1055	1055	0.97	0.0	67.92	803	WP_203285909.1
DNA topoisomerase (ATP-hydrolyzing) subunit B [Jannaschia sp. S6380]	Jannaschia sp. S6380	1050	1050	0.97	0.0	67.55	804	WP_246953682.1
DNA topoisomerase (ATP-hydrolyzing) subunit B [Jannaschia sp. W003]	Jannaschia sp. W003	1062	1062	0.97	0.0	67.88	804	WP_259942108.1
DNA topoisomerase (ATP-hydrolyzing) subunit B [Jhaorihella thermophila]	Jhaorihella thermophila	1055	1055	0.96	0.0	67.47	805	WP_104007684.1
DNA topoisomerase (ATP-hydrolyzing) subunit B [Kandeliimicrobium roseum]	Kandeliimicrobium roseum	1052	1052	0.97	0.0	67.67	805	WP_102106495.1
DNA topoisomerase (ATP-hydrolyzing) subunit B [Kangsaoukella pontilimi]	Kangsaoukella pontilimi	1053	1053	0.97	0.0	66.83	805	WP_160764143.1
DNA topoisomerase (ATP-hydrolyzing) subunit B [Ketogulonicigenium robustum]	Ketogulonicigenium robustum	1016	1016	0.97	0.0	64.19	816	WP_085787130.1
DNA topoisomerase (ATP-hydrolyzing) subunit B [Ketogulonicigenium vulgare]	Ketogulonicigenium vulgare	1019	1019	0.97	0.0	64.14	816	WP_273690708.1
DNA topoisomerase (ATP-hydrolyzing) subunit B [Ketogulonicigenium vulgare]	Ketogulonicigenium vulgare	1019	1019	0.97	0.0	64.14	816	WP_013385569.1
DNA topoisomerase (ATP-hydrolyzing) subunit B [Leisingera]	Leisingera	1043	1043	0.97	0.0	66.54	805	WP_141891822.1
DNA topoisomerase (ATP-hydrolyzing) subunit B [Leisingera]	Leisingera	1043	1043	0.97	0.0	66.42	805	WP_019297656.1
DNA topoisomerase (ATP-hydrolyzing) subunit B [Leisingera]	Leisingera	1035	1035	0.97	0.0	66.25	805	WP_129372423.1
DNA topoisomerase (ATP-hydrolyzing) subunit B [Leisingera aquaemixtae]	Leisingera aquaemixtae	1045	1045	0.97	0.0	66.54	805	WP_222476512.1
DNA topoisomerase (ATP-hydrolyzing) subunit B [Leisingera aquaemixtae]	Leisingera aquaemixtae	1044	1044	0.97	0.0	66.67	805	WP_058285334.1
DNA topoisomerase (ATP-hydrolyzing) subunit B [Leisingera aquaemixtae]	Leisingera aquaemixtae	1043	1043	0.97	0.0	66.54	805	WP_259940784.1
DNA topoisomerase (ATP-hydrolyzing) subunit B [Leisingera aquimarina]	Leisingera aquimarina	1033	1033	0.97	0.0	65.66	805	WP_027256801.1
DNA topoisomerase (ATP-hydrolyzing) subunit B [Leisingera caerulea]	Leisingera caerulea	1037	1037	0.97	0.0	66.16	805	WP_027236077.1
DNA topoisomerase (ATP-hydrolyzing) subunit B [Leisingera caerulea]	Leisingera caerulea	1037	1037	0.97	0.0	66.16	805	WP_259967677.1
DNA topoisomerase (ATP-hydrolyzing) subunit B [Leisingera caerulea]	Leisingera caerulea	1036	1036	0.97	0.0	66.16	805	WP_260002220.1
DNA topoisomerase (ATP-hydrolyzing) subunit B [Leisingera daeponensis]	Leisingera daeponensis	1042	1042	0.97	0.0	66.42	805	WP_222503831.1
DNA topoisomerase (ATP-hydrolyzing) subunit B [Leisingera daeponensis]	Leisingera daeponensis	1040	1040	0.97	0.0	66.42	805	WP_027245339.1
DNA topoisomerase (ATP-hydrolyzing) subunit B [Leisingera methylohalidivorans]	Leisingera methylohalidivorans	1030	1030	0.97	0.0	65.28	805	WP_024091946.1
DNA topoisomerase (ATP-hydrolyzing) subunit B [Leisingera sp. ANG-M1]	Leisingera sp. ANG-M1	1037	1037	0.97	0.0	66.29	805	WP_039164263.1
DNA topoisomerase (ATP-hydrolyzing) subunit B [Leisingera sp. ANG-M7]	Leisingera sp. ANG-M7	1043	1043	0.97	0.0	66.54	805	WP_039184709.1
DNA topoisomerase (ATP-hydrolyzing) subunit B [Leisingera sp. ANG-Vp]	Leisingera sp. ANG-Vp	1043	1043	0.97	0.0	66.42	805	WP_039128427.1
DNA topoisomerase (ATP-hydrolyzing) subunit B [Leisingera sp. ANG59]	Leisingera sp. ANG59	1047	1047	0.97	0.0	66.79	805	WP_174148534.1
DNA topoisomerase (ATP-hydrolyzing) subunit B [Leisingera sp. F5]	Leisingera sp. F5	1032	1032	0.97	0.0	65.41	805	WP_291729038.1
DNA topoisomerase (ATP-hydrolyzing) subunit B [Leisingera sp. F5]	Leisingera sp. F5	993	993	0.94	0.0	65.63	776	WP_291734458.1
DNA topoisomerase (ATP-hydrolyzing) subunit B [Leisingera sp. JC1]	Leisingera sp. JC1	1043	1043	0.97	0.0	66.54	805	WP_065267969.1
DNA topoisomerase (ATP-hydrolyzing) subunit B [Leisingera sp. M523]	Leisingera sp. M523	1034	1034	0.97	0.0	66.25	805	WP_259996300.1
DNA topoisomerase (ATP-hydrolyzing) subunit B [Leisingera sp. M527]	Leisingera sp. M527	1034	1034	0.97	0.0	66.25	805	WP_260006698.1
DNA topoisomerase (ATP-hydrolyzing) subunit B [Leisingera sp. M658]	Leisingera sp. M658	1035	1035	0.97	0.0	66.25	805	WP_259988322.1
DNA topoisomerase (ATP-hydrolyzing) subunit B [Leisingera sp. McT4-56]	Leisingera sp. McT4-56	1045	1045	0.97	0.0	66.67	805	WP_226431005.1
DNA topoisomerase (ATP-hydrolyzing) subunit B [Leisingera sp. S132]	Leisingera sp. S132	1043	1043	0.97	0.0	66.42	805	WP_260016554.1
DNA topoisomerase (ATP-hydrolyzing) subunit B [Leisingera sp. SS27]	Leisingera sp. SS27	1040	1040	0.97	0.0	66.29	805	WP_271907876.1
DNA topoisomerase (ATP-hydrolyzing) subunit B [Leisingera thetidis]	Leisingera thetidis	1029	1029	0.97	0.0	65.91	805	WP_264211629.1
DNA topoisomerase (ATP-hydrolyzing) subunit B [Lentibacter algarum]	Lentibacter algarum	1054	1054	0.97	0.0	66.25	805	WP_089886843.1
DNA topoisomerase (ATP-hydrolyzing) subunit B [Lentibacter algarum]	Lentibacter algarum	1054	1054	0.97	0.0	66.25	805	WP_304189586.1
DNA topoisomerase (ATP-hydrolyzing) subunit B [Lentibacter algarum]	Lentibacter algarum	1040	1040	0.97	0.0	65.66	805	WP_215958852.1
DNA topoisomerase (ATP-hydrolyzing) subunit B [Lentibacter sp.]	Lentibacter sp.	1063	1063	0.97	0.0	67.13	805	WP_298802113.1
DNA topoisomerase (ATP-hydrolyzing) subunit B [Lentibacter sp.]	Lentibacter sp.	1059	1059	0.97	0.0	67.3	805	WP_298677028.1
DNA topoisomerase (ATP-hydrolyzing) subunit B [Lentibacter sp.]	Lentibacter sp.	1054	1054	0.97	0.0	66.25	805	WP_300293852.1
DNA topoisomerase (ATP-hydrolyzing) subunit B [Lentibacter sp. XHP0401]	Lentibacter sp. XHP0401	1049	1049	0.97	0.0	66.37	805	WP_263764248.1
DNA topoisomerase (ATP-hydrolyzing) subunit B [Limibaculum sediminis]	Limibaculum sediminis	1044	1044	0.97	0.0	67.92	801	WP_249580579.1
DNA topoisomerase (ATP-hydrolyzing) subunit B [Limibaculum sp. NKW23]	Limibaculum sp. NKW23	1036	1036	0.99	0.0	66.58	803	WP_285670992.1		2	67.25	0.947523
DNA topoisomerase (ATP-hydrolyzing) subunit B [Limimaricola cinnabarinus]	Limimaricola cinnabarinus	1040	1040	0.99	0.0	64.94	804	WP_099275431.1
DNA topoisomerase (ATP-hydrolyzing) subunit B [Limimaricola hongkongensis]	Limimaricola hongkongensis	1033	1033	0.99	0.0	64.81	804	WP_017927840.1
DNA topoisomerase (ATP-hydrolyzing) subunit B [Limimaricola litoreus]	Limimaricola litoreus	1040	1040	0.99	0.0	65.56	804	WP_253331304.1
DNA topoisomerase (ATP-hydrolyzing) subunit B [Limimaricola pyoseonensis]	Limimaricola pyoseonensis	1040	1040	0.99	0.0	65.02	804	WP_090111998.1
DNA topoisomerase (ATP-hydrolyzing) subunit B [Limimaricola soesokkakensis]	Limimaricola soesokkakensis	1035	1035	0.99	0.0	65.06	804	WP_085895152.1
DNA topoisomerase (ATP-hydrolyzing) subunit B [Limimaricola sp.]	Limimaricola sp.	1057	1057	0.97	0.0	66.33	805	WP_291837190.1
DNA topoisomerase (ATP-hydrolyzing) subunit B [Limimaricola sp. G21655-S1]	Limimaricola sp. G21655-S1	1043	1043	0.99	0.0	65.56	804	WP_269397410.1
DNA topoisomerase (ATP-hydrolyzing) subunit B [Limimaricola variabilis]	Limimaricola variabilis	1046	1046	0.99	0.0	65.68	804	WP_183470310.1
DNA topoisomerase (ATP-hydrolyzing) subunit B [Litoreibacter albidus]	Litoreibacter albidus	1011	1011	0.97	0.0	64.31	804	WP_089946308.1
DNA topoisomerase (ATP-hydrolyzing) subunit B [Litoreibacter arenae]	Litoreibacter arenae	1002	1002	0.97	0.0	64.61	804	WP_021102425.1
DNA topoisomerase (ATP-hydrolyzing) subunit B [Litoreibacter ascidiaceicola]	Litoreibacter ascidiaceicola	1011	1011	0.97	0.0	65.07	804	WP_073143985.1
DNA topoisomerase (ATP-hydrolyzing) subunit B [Litoreibacter halocynthiae]	Litoreibacter halocynthiae	1011	1011	0.97	0.0	64.94	804	WP_134015105.1
DNA topoisomerase (ATP-hydrolyzing) subunit B [Litoreibacter halocynthiae]	Litoreibacter halocynthiae	993	993	0.95	0.0	64.96	784	WP_281859044.1
DNA topoisomerase (ATP-hydrolyzing) subunit B [Litoreibacter janthinus]	Litoreibacter janthinus	1020	1020	0.97	0.0	64.99	804	WP_090211720.1
DNA topoisomerase (ATP-hydrolyzing) subunit B [Litoreibacter meonggei]	Litoreibacter meonggei	1019	1019	0.97	0.0	64.94	804	WP_121025899.1
DNA topoisomerase (ATP-hydrolyzing) subunit B [Litoreibacter ponti]	Litoreibacter ponti	1023	1023	0.97	0.0	65.33	805	WP_107845682.1
DNA topoisomerase (ATP-hydrolyzing) subunit B [Litoreibacter roseus]	Litoreibacter roseus	1025	1025	0.97	0.0	65.87	804	WP_159807882.1
DNA topoisomerase (ATP-hydrolyzing) subunit B [Litoreibacter sp.]	Litoreibacter sp.	1019	1019	0.97	0.0	65.11	804	WP_298295637.1
DNA topoisomerase (ATP-hydrolyzing) subunit B [Litoreibacter sp.]	Litoreibacter sp.	1019	1019	0.97	0.0	65.11	804	WP_299194065.1
DNA topoisomerase (ATP-hydrolyzing) subunit B [Litoreibacter sp.]	Litoreibacter sp.	1013	1013	0.97	0.0	64.4	804	WP_298258985.1
DNA topoisomerase (ATP-hydrolyzing) subunit B [Litorivita pollutaquae]	Litorivita pollutaquae	1040	1040	0.97	0.0	65.2	805	WP_110796476.1
DNA topoisomerase (ATP-hydrolyzing) subunit B [Loktanella]	Loktanella	1041	1041	0.97	0.0	66.04	805	WP_090157981.1
DNA topoisomerase (ATP-hydrolyzing) subunit B [Loktanella atrilutea]	Loktanella atrilutea	1046	1046	0.97	0.0	66.58	805	WP_072857021.1
DNA topoisomerase (ATP-hydrolyzing) subunit B [Loktanella fryxellensis]	Loktanella fryxellensis	1030	1030	0.97	0.0	65.83	805	WP_089898547.1
DNA topoisomerase (ATP-hydrolyzing) subunit B [Loktanella salsilacus]	Loktanella salsilacus	1041	1041	0.97	0.0	66.2	805	WP_090190218.1
DNA topoisomerase (ATP-hydrolyzing) subunit B [Loktanella sp. 3ANDIMAR09]	Loktanella sp. 3ANDIMAR09	1041	1041	0.97	0.0	66.16	805	WP_056029350.1
DNA topoisomerase (ATP-hydrolyzing) subunit B [Loktanella sp. 5RATIMAR09]	Loktanella sp. 5RATIMAR09	1021	1021	0.98	0.0	65	804	WP_055685190.1
DNA topoisomerase (ATP-hydrolyzing) subunit B [Loktanella sp. Alg231-35]	Loktanella sp. Alg231-35	1027	1027	0.97	0.0	65.62	804	WP_108814021.1
DNA topoisomerase (ATP-hydrolyzing) subunit B [Loktanella sp. F6476L]	Loktanella sp. F6476L	1027	1027	0.97	0.0	64.2	805	WP_247127716.1
DNA topoisomerase (ATP-hydrolyzing) subunit B [Loktanella sp. IMCC34160]	Loktanella sp. IMCC34160	1059	1059	0.97	0.0	67.42	805	WP_129682507.1
DNA topoisomerase (ATP-hydrolyzing) subunit B [Loktanella sp. M215]	Loktanella sp. M215	1037	1037	0.97	0.0	66.2	805	WP_237059632.1
DNA topoisomerase (ATP-hydrolyzing) subunit B [Loktanella sp. PT4BL]	Loktanella sp. PT4BL	1024	1024	0.97	0.0	65.66	804	WP_110280626.1
DNA topoisomerase (ATP-hydrolyzing) subunit B [Loktanella sp. S4079]	Loktanella sp. S4079	1031	1031	0.97	0.0	66.29	804	WP_045995357.1
DNA topoisomerase (ATP-hydrolyzing) subunit B [Loktanella sp. SALINAS62]	Loktanella sp. SALINAS62	1043	1043	0.97	0.0	66.2	805	WP_211642863.1
DNA topoisomerase (ATP-hydrolyzing) subunit B [Lutimaribacter pacificus]	Lutimaribacter pacificus	1056	1056	0.98	0.0	67.33	805	WP_149787267.1
DNA topoisomerase (ATP-hydrolyzing) subunit B [Lutimaribacter saemankumensis]	Lutimaribacter saemankumensis	1059	1059	0.97	0.0	67.59	805	WP_090028748.1
DNA topoisomerase (ATP-hydrolyzing) subunit B [Lutimaribacter sp. EGI FJ00013]	Lutimaribacter sp. EGI FJ00013	1063	1063	0.97	0.0	68.1	805	WP_251411539.1
DNA topoisomerase (ATP-hydrolyzing) subunit B [Maliponia aquimaris]	Maliponia aquimaris	1055	1055	0.97	0.0	67.25	805	WP_094019066.1
DNA topoisomerase (ATP-hydrolyzing) subunit B [Mameliella]	Mameliella	1053	1053	0.97	0.0	66.88	805	WP_305969669.1
DNA topoisomerase (ATP-hydrolyzing) subunit B [Mameliella]	Mameliella	1052	1052	0.97	0.0	66.88	805	WP_043142970.1
DNA topoisomerase (ATP-hydrolyzing) subunit B [Mameliella alba]	Mameliella alba	1053	1053	0.97	0.0	67	805	WP_074622499.1
DNA topoisomerase (ATP-hydrolyzing) subunit B [Mameliella sediminis]	Mameliella sediminis	1054	1054	0.97	0.0	67	805	WP_218449912.1
DNA topoisomerase (ATP-hydrolyzing) subunit B [Mameliella sp.]	Mameliella sp.	1042	1042	0.98	0.0	65.75	805	WP_300445264.1
DNA topoisomerase (ATP-hydrolyzing) subunit B [Mameliella sp. AT18]	Mameliella sp. AT18	1051	1051	0.97	0.0	66.88	805	WP_069211200.1
DNA topoisomerase (ATP-hydrolyzing) subunit B [Mameliella sp. CS4]	Mameliella sp. CS4	1039	1039	0.98	0.0	65.63	805	WP_219512116.1
DNA topoisomerase (ATP-hydrolyzing) subunit B [Mangrovicoccus algicola]	Mangrovicoccus algicola	1050	1050	0.97	0.0	66.75	805	WP_193181052.1
DNA topoisomerase (ATP-hydrolyzing) subunit B [Mangrovicoccus sp. HB161399]	Mangrovicoccus sp. HB161399	1058	1058	0.98	0.0	67.5	805	WP_172331096.1
DNA topoisomerase (ATP-hydrolyzing) subunit B [Maribius pelagius]	Maribius pelagius	1058	1058	0.97	0.0	67.55	805	WP_091846539.1
DNA topoisomerase (ATP-hydrolyzing) subunit B [Maribius sp. THAF1]	Maribius sp. THAF1	1058	1058	0.97	0.0	67.97	805	WP_124110046.1
DNA topoisomerase (ATP-hydrolyzing) subunit B [Marimonas arenosa]	Marimonas arenosa	1051	1051	0.97	0.0	67	805	WP_306735807.1
DNA topoisomerase (ATP-hydrolyzing) subunit B [Marimonas lutisalis]	Marimonas lutisalis	1056	1056	0.98	0.0	66.88	805	WP_137702615.1
DNA topoisomerase (ATP-hydrolyzing) subunit B [Marinibacterium profundimaris]	Marinibacterium profundimaris	1042	1042	0.97	0.0	66.58	805	WP_088648803.1
DNA topoisomerase (ATP-hydrolyzing) subunit B [Marinovum algicola]	Marinovum algicola	1046	1046	0.98	0.0	66.12	805	WP_283643530.1
DNA topoisomerase (ATP-hydrolyzing) subunit B [Marinovum algicola]	Marinovum algicola	1045	1045	0.98	0.0	66.38	805	WP_283638306.1
DNA topoisomerase (ATP-hydrolyzing) subunit B [Marinovum algicola]	Marinovum algicola	1044	1044	0.98	0.0	66.38	805	WP_074836549.1
DNA topoisomerase (ATP-hydrolyzing) subunit B [Marinovum sp. PR37]	Marinovum sp. PR37	1045	1045	0.98	0.0	66.12	805	WP_274589992.1
DNA topoisomerase (ATP-hydrolyzing) subunit B [Marinovum sp. SP66]	Marinovum sp. SP66	1045	1045	0.98	0.0	66.38	805	WP_048528882.1
DNA topoisomerase (ATP-hydrolyzing) subunit B [Maritimibacter alexandrii]	Maritimibacter alexandrii	1032	1032	0.97	0.0	66.54	805	WP_138422325.1
DNA topoisomerase (ATP-hydrolyzing) subunit B [Maritimibacter alkaliphilus]	Maritimibacter alkaliphilus	1061	1061	0.99	0.0	66.26	805	WP_222490938.1
DNA topoisomerase (ATP-hydrolyzing) subunit B [Maritimibacter alkaliphilus]	Maritimibacter alkaliphilus	1032	1032	0.97	0.0	66.41	805	WP_008332255.1
DNA topoisomerase (ATP-hydrolyzing) subunit B [Maritimibacter dapengensis]	Maritimibacter dapengensis	1047	1047	0.97	0.0	67.34	805	WP_218393036.1
DNA topoisomerase (ATP-hydrolyzing) subunit B [Maritimibacter harenae]	Maritimibacter harenae	1044	1044	0.97	0.0	66.67	805	WP_161350115.1
DNA topoisomerase (ATP-hydrolyzing) subunit B [Maritimibacter sp.]	Maritimibacter sp.	1033	1033	0.97	0.0	66.54	805	WP_287434548.1
DNA topoisomerase (ATP-hydrolyzing) subunit B [Maritimibacter sp.]	Maritimibacter sp.	1030	1030	0.97	0.0	66.41	805	WP_288925743.1
DNA topoisomerase (ATP-hydrolyzing) subunit B [Maritimibacter sp.]	Maritimibacter sp.	1016	1016	0.97	0.0	65.53	804	WP_298493375.1
DNA topoisomerase (ATP-hydrolyzing) subunit B [Maritimibacter sp. 55A14]	Maritimibacter sp. 55A14	1051	1051	0.97	0.0	68.65	805	WP_109424824.1
DNA topoisomerase (ATP-hydrolyzing) subunit B [Maritimibacter sp. DP1N21-5]	Maritimibacter sp. DP1N21-5	1032	1032	0.97	0.0	66.08	805	WP_218461922.1
DNA topoisomerase (ATP-hydrolyzing) subunit B [Maritimibacter sp. HL-12]	Maritimibacter sp. HL-12	1058	1058	0.97	0.0	68.02	805	WP_085526009.1
DNA topoisomerase (ATP-hydrolyzing) subunit B [Maritimibacter sp. UBA3975]	Maritimibacter sp. UBA3975	1053	1053	0.97	0.0	67.13	805	WP_292019211.1
DNA topoisomerase (ATP-hydrolyzing) subunit B [Marivita]	Marivita	1059	1059	0.99	0.0	66.25	805	WP_085627426.1
DNA topoisomerase (ATP-hydrolyzing) subunit B [Marivita geojedonensis]	Marivita geojedonensis	1065	1065	0.97	0.0	67.63	805	WP_085640776.1
DNA topoisomerase (ATP-hydrolyzing) subunit B [Marivita hallyeonensis]	Marivita hallyeonensis	1066	1066	0.99	0.0	66.5	805	WP_072778213.1
DNA topoisomerase (ATP-hydrolyzing) subunit B [Marivita lacus]	Marivita lacus	1060	1060	0.97	0.0	67.21	805	WP_188480592.1
DNA topoisomerase (ATP-hydrolyzing) subunit B [Marivita sp.]	Marivita sp.	1067	1067	0.99	0.0	66.5	805	WP_292268297.1
DNA topoisomerase (ATP-hydrolyzing) subunit B [Marivita sp.]	Marivita sp.	1066	1066	0.97	0.0	67.76	805	WP_299786522.1
DNA topoisomerase (ATP-hydrolyzing) subunit B [Marivita sp.]	Marivita sp.	1065	1065	0.99	0.0	66.38	805	WP_300585272.1
DNA topoisomerase (ATP-hydrolyzing) subunit B [Marivita sp.]	Marivita sp.	1057	1057	0.97	0.0	67	805	WP_292310200.1
DNA topoisomerase (ATP-hydrolyzing) subunit B [Marivita sp.]	Marivita sp.	1056	1056	0.97	0.0	67.5	805	WP_292289558.1
DNA topoisomerase (ATP-hydrolyzing) subunit B [Marivita sp.]	Marivita sp.	1054	1054	0.99	0.0	65.88	805	WP_292284478.1
DNA topoisomerase (ATP-hydrolyzing) subunit B [Marivita sp. GX14005]	Marivita sp. GX14005	1065	1065	0.99	0.0	66.54	805	WP_249500632.1
DNA topoisomerase (ATP-hydrolyzing) subunit B [Marivita sp. S6314]	Marivita sp. S6314	1074	1074	0.97	0.0	68.18	805	WP_247085385.1
DNA topoisomerase (ATP-hydrolyzing) subunit B [Marivita sp. XM-24bin2]	Marivita sp. XM-24bin2	1060	1060	0.97	0.0	67.38	805	WP_292066370.1
DNA topoisomerase (ATP-hydrolyzing) subunit B [Marivivens]	Marivivens	1049	1049	0.97	0.0	66	811	WP_167638663.1
DNA topoisomerase (ATP-hydrolyzing) subunit B [Marivivens]	Marivivens	1049	1049	0.97	0.0	65.21	811	WP_067551914.1
DNA topoisomerase (ATP-hydrolyzing) subunit B [Marivivens donghaensis]	Marivivens donghaensis	1050	1050	0.97	0.0	65.21	811	WP_249946197.1
DNA topoisomerase (ATP-hydrolyzing) subunit B [Marivivens niveibacter]	Marivivens niveibacter	1045	1045	0.97	0.0	65.54	811	WP_086451102.1
DNA topoisomerase (ATP-hydrolyzing) subunit B [Marivivens sp. LCG002]	Marivivens sp. LCG002	1056	1056	0.97	0.0	66.46	805	WP_285770939.1
DNA topoisomerase (ATP-hydrolyzing) subunit B [Meinhardsimonia xiamenensis]	Meinhardsimonia xiamenensis	1068	1068	0.97	0.0	68.55	805	WP_092500563.1
DNA topoisomerase (ATP-hydrolyzing) subunit B [Meridianimarinicoccus roseus]	Meridianimarinicoccus roseus	1057	1057	0.97	0.0	67.96	805	WP_109812874.1
DNA topoisomerase (ATP-hydrolyzing) subunit B [Mesobacterium pallidum]	Mesobacterium pallidum	1037	1037	0.97	0.0	65.67	811	WP_238366324.1
DNA topoisomerase (ATP-hydrolyzing) subunit B [Mesobaculum littorinae]	Mesobaculum littorinae	1046	1046	0.99	0.0	65.56	805	WP_127906603.1
DNA topoisomerase (ATP-hydrolyzing) subunit B [Monaibacterium marinum]	Monaibacterium marinum	1003	1003	0.97	0.0	64.74	804	WP_097928730.1
DNA topoisomerase (ATP-hydrolyzing) subunit B [Muriiphilus fusiformis]	Muriiphilus fusiformis	1073	1073	0.98	0.0	68.12	805	WP_148379957.1
DNA topoisomerase (ATP-hydrolyzing) subunit B [Natronohydrobacter thiooxidans]	Natronohydrobacter thiooxidans	1078	1078	0.97	0.0	69.19	805	WP_071796021.1
DNA topoisomerase (ATP-hydrolyzing) subunit B [Neomegalonema perideroedes]	Neomegalonema perideroedes	1042	1042	0.97	0.0	68.01	807	WP_018631787.1
DNA topoisomerase (ATP-hydrolyzing) subunit B [Neomegalonema sp.]	Neomegalonema sp.	1038	1038	0.97	0.0	67.88	807	WP_300151449.1
DNA topoisomerase (ATP-hydrolyzing) subunit B [Neotabrizicola shimadae]	Neotabrizicola shimadae	1036	1036	0.99	0.0	65.41	816	WP_220662188.1
DNA topoisomerase (ATP-hydrolyzing) subunit B [Neptunicoccus sediminis]	Neptunicoccus sediminis	1035	1035	0.97	0.0	66.62	805	WP_069301275.1
DNA topoisomerase (ATP-hydrolyzing) subunit B [Nereida ignava]	Nereida ignava	1016	1016	0.97	0.0	64.74	804	WP_048598616.1
DNA topoisomerase (ATP-hydrolyzing) subunit B [Nereida sp. MMG025]	Nereida sp. MMG025	1026	1026	0.97	0.0	64.99	804	WP_237094958.1
DNA topoisomerase (ATP-hydrolyzing) subunit B [Nioella nitratireducens]	Nioella nitratireducens	1070	1070	0.97	0.0	68.18	805	WP_071674460.1
DNA topoisomerase (ATP-hydrolyzing) subunit B [Nioella ostreopsis]	Nioella ostreopsis	1075	1075	0.97	0.0	68.81	805	WP_127559858.1
DNA topoisomerase (ATP-hydrolyzing) subunit B [Nioella sediminis]	Nioella sediminis	1071	1071	0.97	0.0	68.3	805	WP_071689477.1
DNA topoisomerase (ATP-hydrolyzing) subunit B [Nioella sp. MMSF_3534]	Nioella sp. MMSF_3534	1073	1073	0.97	0.0	68.43	805	WP_306044665.1
DNA topoisomerase (ATP-hydrolyzing) subunit B [Oceanibium sediminis]	Oceanibium sediminis	1068	1068	0.97	0.0	68.31	804	WP_112320783.1
DNA topoisomerase (ATP-hydrolyzing) subunit B [Oceanicella actignis]	Oceanicella actignis	1081	1081	0.97	0.0	70.53	803	WP_072747173.1
DNA topoisomerase (ATP-hydrolyzing) subunit B [Oceanicella sp. SM1341]	Oceanicella sp. SM1341	1072	1072	0.96	0.0	69.57	804	WP_118135878.1
DNA topoisomerase (ATP-hydrolyzing) subunit B [Oceanicola granulosus]	Oceanicola granulosus	1034	1034	0.99	0.0	65.06	805	WP_007255553.1
DNA topoisomerase (ATP-hydrolyzing) subunit B [Oceanicola sp. 22II-s10i]	Oceanicola sp. 22II-s10i	1061	1061	0.99	0.0	66.42	805	WP_088622181.1
DNA topoisomerase (ATP-hydrolyzing) subunit B [Oceanicola sp. 502str15]	Oceanicola sp. 502str15	1055	1055	0.97	0.0	68.22	805	WP_252945839.1
DNA topoisomerase (ATP-hydrolyzing) subunit B [Oceanicola sp. D3]	Oceanicola sp. D3	1070	1070	0.97	0.0	68.05	805	WP_140015628.1
DNA topoisomerase (ATP-hydrolyzing) subunit B [Oceanicola sp. S124]	Oceanicola sp. S124	1022	1022	0.96	0.0	64.68	805	WP_010139825.1
DNA topoisomerase (ATP-hydrolyzing) subunit B [Oceaniglobus ichthyenteri]	Oceaniglobus ichthyenteri	1025	1025	0.97	0.0	66.79	805	WP_108483885.1
DNA topoisomerase (ATP-hydrolyzing) subunit B [Oceaniglobus indicus]	Oceaniglobus indicus	1052	1052	0.97	0.0	66.08	805	WP_099828046.1
DNA topoisomerase (ATP-hydrolyzing) subunit B [Oceaniglobus trochenteri]	Oceaniglobus trochenteri	1025	1025	0.97	0.0	66.88	805	WP_226779905.1
DNA topoisomerase (ATP-hydrolyzing) subunit B [Oceaniovalibus guishaninsula]	Oceaniovalibus guishaninsula	1053	1053	0.97	0.0	67.8	805	WP_007427290.1
DNA topoisomerase (ATP-hydrolyzing) subunit B [Oceaniovalibus sp. ACAM 378]	Oceaniovalibus sp. ACAM 378	1068	1068	0.97	0.0	66.5	805	WP_148475227.1
DNA topoisomerase (ATP-hydrolyzing) subunit B [Oceanomicrobium pacificus]	Oceanomicrobium pacificus	1095	1095	0.99	0.0	68.89	805	WP_160852628.1
DNA topoisomerase (ATP-hydrolyzing) subunit B [Octadecabacter]	Octadecabacter	1013	1013	0.97	0.0	64.65	805	WP_216035984.1
DNA topoisomerase (ATP-hydrolyzing) subunit B [Octadecabacter algicola]	Octadecabacter algicola	1023	1023	0.97	0.0	65.03	805	WP_235261846.1
DNA topoisomerase (ATP-hydrolyzing) subunit B [Octadecabacter antarcticus]	Octadecabacter antarcticus	1020	1020	0.97	0.0	64.86	805	WP_015497852.1
DNA topoisomerase (ATP-hydrolyzing) subunit B [Octadecabacter arcticus]	Octadecabacter arcticus	1020	1020	0.97	0.0	64.7	805	WP_015493522.1
DNA topoisomerase (ATP-hydrolyzing) subunit B [Octadecabacter ascidiaceicola]	Octadecabacter ascidiaceicola	1000	1000	0.97	0.0	63.94	805	WP_093996697.1
DNA topoisomerase (ATP-hydrolyzing) subunit B [Octadecabacter dasysiphoniae]	Octadecabacter dasysiphoniae	1002	1002	0.97	0.0	64.36	805	WP_235225936.1
DNA topoisomerase (ATP-hydrolyzing) subunit B [Octadecabacter sp. SW4]	Octadecabacter sp. SW4	1035	1035	0.97	0.0	66.16	805	WP_148054041.1
DNA topoisomerase (ATP-hydrolyzing) subunit B [Octadecabacter temperatus]	Octadecabacter temperatus	1008	1008	0.97	0.0	64.32	805	WP_049833056.1
DNA topoisomerase (ATP-hydrolyzing) subunit B [Pacificibacter]	Pacificibacter	1019	1019	0.97	0.0	65.07	805	WP_215992100.1
DNA topoisomerase (ATP-hydrolyzing) subunit B [Pacificibacter marinus]	Pacificibacter marinus	1033	1033	0.97	0.0	65.41	805	WP_085849647.1
DNA topoisomerase (ATP-hydrolyzing) subunit B [Pacificibacter marinus]	Pacificibacter marinus	1014	1014	0.97	0.0	64.82	805	WP_215944406.1
DNA topoisomerase (ATP-hydrolyzing) subunit B [Pacificibacter maritimus]	Pacificibacter maritimus	1009	1009	0.97	0.0	64.31	805	WP_123793466.1
DNA topoisomerase (ATP-hydrolyzing) subunit B [Pacificitalea manganoxidans]	Pacificitalea manganoxidans	1045	1045	0.97	0.0	65.7	805	WP_097372261.1
DNA topoisomerase (ATP-hydrolyzing) subunit B [Paenihalocynthiibacter styelae]	Paenihalocynthiibacter styelae	1051	1051	0.97	0.0	66.46	805	WP_228849985.1
DNA topoisomerase (ATP-hydrolyzing) subunit B [Paenimaribius caenipelagi]	Paenimaribius caenipelagi	1043	1043	0.97	0.0	67.3	804	WP_142833683.1
DNA topoisomerase (ATP-hydrolyzing) subunit B [Paenirhodobacter enshiensis]	Paenirhodobacter enshiensis	1054	1054	0.97	0.0	67.66	816	WP_036635940.1
DNA topoisomerase (ATP-hydrolyzing) subunit B [Paenirhodobacter sp. CAU 1674]	Paenirhodobacter sp. CAU 1674	1061	1061	0.97	0.0	68.03	816	WP_275734782.1
DNA topoisomerase (ATP-hydrolyzing) subunit B [Palleronia abyssalis]	Palleronia abyssalis	1051	1051	0.97	0.0	67.05	805	WP_108894440.1
DNA topoisomerase (ATP-hydrolyzing) subunit B [Palleronia aestuarii]	Palleronia aestuarii	1056	1056	0.97	0.0	67.68	805	WP_111537760.1
DNA topoisomerase (ATP-hydrolyzing) subunit B [Palleronia marisminoris]	Palleronia marisminoris	1055	1055	0.97	0.0	67.89	805	WP_085854023.1
DNA topoisomerase (ATP-hydrolyzing) subunit B [Palleronia pontilimi]	Palleronia pontilimi	1048	1048	0.97	0.0	67.72	805	WP_198916326.1
DNA topoisomerase (ATP-hydrolyzing) subunit B [Palleronia rufa]	Palleronia rufa	1050	1050	0.97	0.0	67.8	805	WP_036180094.1
DNA topoisomerase (ATP-hydrolyzing) subunit B [Palleronia salina]	Palleronia salina	1058	1058	0.97	0.0	67.42	805	WP_073127694.1
DNA topoisomerase (ATP-hydrolyzing) subunit B [Palleronia sediminis]	Palleronia sediminis	1041	1041	0.97	0.0	66.92	805	WP_133396029.1
DNA topoisomerase (ATP-hydrolyzing) subunit B [Palleronia sp. LCG004]	Palleronia sp. LCG004	1044	1044	0.97	0.0	66.62	804	WP_317374928.1
DNA topoisomerase (ATP-hydrolyzing) subunit B [Paracoccus]	Paracoccus	1078	1078	0.97	0.0	69.04	811	WP_277019202.1
DNA topoisomerase (ATP-hydrolyzing) subunit B [Paracoccus]	Paracoccus	1076	1076	0.97	0.0	68.66	811	WP_045982300.1
DNA topoisomerase (ATP-hydrolyzing) subunit B [Paracoccus]	Paracoccus	1072	1072	0.99	0.0	67.32	811	WP_155038570.1
DNA topoisomerase (ATP-hydrolyzing) subunit B [Paracoccus]	Paracoccus	1068	1068	0.99	0.0	67.56	812	WP_114535244.1
DNA topoisomerase (ATP-hydrolyzing) subunit B [Paracoccus]	Paracoccus	1068	1068	0.97	0.0	68.33	812	WP_072296699.1
DNA topoisomerase (ATP-hydrolyzing) subunit B [Paracoccus]	Paracoccus	1061	1061	0.99	0.0	67.32	812	WP_011746763.1
DNA topoisomerase (ATP-hydrolyzing) subunit B [Paracoccus]	Paracoccus	1056	1056	0.99	0.0	66.83	812	WP_010398473.1
DNA topoisomerase (ATP-hydrolyzing) subunit B [Paracoccus]	Paracoccus	1056	1056	0.99	0.0	66.83	812	WP_085502641.1
DNA topoisomerase (ATP-hydrolyzing) subunit B [Paracoccus]	Paracoccus	1052	1052	0.99	0.0	66.99	812	WP_062561293.1
DNA topoisomerase (ATP-hydrolyzing) subunit B [Paracoccus (in: a-proteobacteria)]	Paracoccus (in: a-proteobacteria)	1093	1093	0.99	0.0	67.77	811	WP_209054908.1
DNA topoisomerase (ATP-hydrolyzing) subunit B [Paracoccus (in: a-proteobacteria)]	Paracoccus (in: a-proteobacteria)	1068	1068	0.97	0.0	67.87	812	WP_292951065.1
DNA topoisomerase (ATP-hydrolyzing) subunit B [Paracoccus (in: a-proteobacteria)]	Paracoccus (in: a-proteobacteria)	1067	1067	0.99	0.0	67.07	812	WP_028713341.1
DNA topoisomerase (ATP-hydrolyzing) subunit B [Paracoccus (in: a-proteobacteria)]	Paracoccus (in: a-proteobacteria)	1052	1052	0.97	0.0	67.38	811	WP_216017468.1
DNA topoisomerase (ATP-hydrolyzing) subunit B [Paracoccus (in: a-proteobacteria)]	Paracoccus (in: a-proteobacteria)	1050	1050	0.99	0.0	67.2	812	WP_154494043.1
DNA topoisomerase (ATP-hydrolyzing) subunit B [Paracoccus (in: a-proteobacteria)]	Paracoccus (in: a-proteobacteria)	1046	1046	0.97	0.0	68.04	812	WP_182792108.1
DNA topoisomerase (ATP-hydrolyzing) subunit B [Paracoccus acridae]	Paracoccus acridae	1061	1061	0.97	0.0	68.75	812	WP_188714454.1
DNA topoisomerase (ATP-hydrolyzing) subunit B [Paracoccus aeridis]	Paracoccus aeridis	1051	1051	0.97	0.0	67.75	811	WP_136648702.1
DNA topoisomerase (ATP-hydrolyzing) subunit B [Paracoccus aerius]	Paracoccus aerius	1067	1067	0.97	0.0	68.87	812	WP_191307972.1
DNA topoisomerase (ATP-hydrolyzing) subunit B [Paracoccus aerodenitrificans]	Paracoccus aerodenitrificans	1065	1065	0.99	0.0	67.28	811	WP_271113629.1
DNA topoisomerase (ATP-hydrolyzing) subunit B [Paracoccus aestuarii]	Paracoccus aestuarii	1073	1073	0.97	0.0	68.79	811	WP_119885687.1
DNA topoisomerase (ATP-hydrolyzing) subunit B [Paracoccus aestuariivivens]	Paracoccus aestuariivivens	1077	1077	0.99	0.0	67.69	811	WP_155094508.1
DNA topoisomerase (ATP-hydrolyzing) subunit B [Paracoccus albicereus]	Paracoccus albicereus	1043	1043	0.99	0.0	66.95	811	WP_255328167.1
DNA topoisomerase (ATP-hydrolyzing) subunit B [Paracoccus albus]	Paracoccus albus	1067	1067	0.97	0.0	67.83	811	WP_271071727.1
DNA topoisomerase (ATP-hydrolyzing) subunit B [Paracoccus alcaliphilus]	Paracoccus alcaliphilus	1046	1046	0.97	0.0	67.42	812	WP_090613023.1
DNA topoisomerase (ATP-hydrolyzing) subunit B [Paracoccus alkanivorans]	Paracoccus alkanivorans	1077	1077	0.97	0.0	68.99	812	WP_122112205.1
DNA topoisomerase (ATP-hydrolyzing) subunit B [Paracoccus alkenifer]	Paracoccus alkenifer	1021	1021	0.97	0.0	67.12	812	WP_090847685.1
DNA topoisomerase (ATP-hydrolyzing) subunit B [Paracoccus aminophilus]	Paracoccus aminophilus	1069	1069	0.97	0.0	67.83	812	WP_020948993.1
DNA topoisomerase (ATP-hydrolyzing) subunit B [Paracoccus aminovorans]	Paracoccus aminovorans	1066	1066	0.99	0.0	67.56	812	WP_074966019.1
DNA topoisomerase (ATP-hydrolyzing) subunit B [Paracoccus amoyensis]	Paracoccus amoyensis	1071	1071	0.97	0.0	68.29	811	WP_187792656.1
DNA topoisomerase (ATP-hydrolyzing) subunit B [Paracoccus aurantiacus]	Paracoccus aurantiacus	1051	1051	0.97	0.0	68.41	812	WP_147096984.1
DNA topoisomerase (ATP-hydrolyzing) subunit B [Paracoccus beibuensis]	Paracoccus beibuensis	1078	1078	0.99	0.0	67.81	811	WP_265501508.1
DNA topoisomerase (ATP-hydrolyzing) subunit B [Paracoccus binzhouensis]	Paracoccus binzhouensis	1062	1062	0.99	0.0	66.83	812	WP_199259514.1
DNA topoisomerase (ATP-hydrolyzing) subunit B [Paracoccus bogoriensis]	Paracoccus bogoriensis	1072	1072	0.97	0.0	68.88	811	WP_219828883.1
DNA topoisomerase (ATP-hydrolyzing) subunit B [Paracoccus caeni]	Paracoccus caeni	1063	1063	0.97	0.0	67.91	812	WP_200682990.1
DNA topoisomerase (ATP-hydrolyzing) subunit B [Paracoccus chinensis]	Paracoccus chinensis	1038	1038	0.97	0.0	67.5	812	WP_090753770.1
DNA topoisomerase (ATP-hydrolyzing) subunit B [Paracoccus contaminans]	Paracoccus contaminans	1055	1055	0.97	0.0	67.96	812	WP_085377180.1
DNA topoisomerase (ATP-hydrolyzing) subunit B [Paracoccus endophyticus]	Paracoccus endophyticus	1041	1041	0.98	0.0	67.16	812	WP_112873172.1
DNA topoisomerase (ATP-hydrolyzing) subunit B [Paracoccus everestensis]	Paracoccus everestensis	1076	1076	0.99	0.0	68.58	812	WP_234854325.1
DNA topoisomerase (ATP-hydrolyzing) subunit B [Paracoccus fistulariae]	Paracoccus fistulariae	1062	1062	0.97	0.0	67.62	811	WP_271884019.1
DNA topoisomerase (ATP-hydrolyzing) subunit B [Paracoccus fontiphilus]	Paracoccus fontiphilus	1066	1066	0.99	0.0	67.69	812	WP_207470138.1
DNA topoisomerase (ATP-hydrolyzing) subunit B [Paracoccus gahaiensis]	Paracoccus gahaiensis	1062	1062	0.97	0.0	68.2	812	WP_136885501.1
DNA topoisomerase (ATP-hydrolyzing) subunit B [Paracoccus haematequi]	Paracoccus haematequi	1071	1071	0.97	0.0	69.24	812	WP_126154060.1
DNA topoisomerase (ATP-hydrolyzing) subunit B [Paracoccus haeundaensis]	Paracoccus haeundaensis	1076	1076	0.97	0.0	68.79	811	WP_139598241.1
DNA topoisomerase (ATP-hydrolyzing) subunit B [Paracoccus halophilus]	Paracoccus halophilus	1063	1063	0.97	0.0	67.87	812	WP_036742761.1
DNA topoisomerase (ATP-hydrolyzing) subunit B [Paracoccus hibiscisoli]	Paracoccus hibiscisoli	1077	1077	0.97	0.0	68.91	811	WP_136854956.1
DNA topoisomerase (ATP-hydrolyzing) subunit B [Paracoccus homiensis]	Paracoccus homiensis	1066	1066	0.97	0.0	67.71	811	WP_090732645.1
DNA topoisomerase (ATP-hydrolyzing) subunit B [Paracoccus indicus]	Paracoccus indicus	1070	1070	0.97	0.0	68.2	812	WP_108500729.1
DNA topoisomerase (ATP-hydrolyzing) subunit B [Paracoccus isoporae]	Paracoccus isoporae	1056	1056	0.97	0.0	68.33	811	WP_090521993.1
DNA topoisomerase (ATP-hydrolyzing) subunit B [Paracoccus jeotgali]	Paracoccus jeotgali	1053	1053	0.97	0.0	67.75	812	WP_101500258.1
DNA topoisomerase (ATP-hydrolyzing) subunit B [Paracoccus jeotgali]	Paracoccus jeotgali	1053	1053	0.97	0.0	67.75	812	WP_313136271.1
DNA topoisomerase (ATP-hydrolyzing) subunit B [Paracoccus laeviglucosivorans]	Paracoccus laeviglucosivorans	1074	1074	0.99	0.0	67.56	812	WP_142663478.1
DNA topoisomerase (ATP-hydrolyzing) subunit B [Paracoccus liaowanqingii]	Paracoccus liaowanqingii	1075	1075	0.97	0.0	68.33	812	WP_135311583.1
DNA topoisomerase (ATP-hydrolyzing) subunit B [Paracoccus liaowanqingii]	Paracoccus liaowanqingii	1073	1073	0.97	0.0	68.33	812	WP_135816057.1
DNA topoisomerase (ATP-hydrolyzing) subunit B [Paracoccus lichenicola]	Paracoccus lichenicola	1059	1059	0.97	0.0	69.12	812	WP_154764396.1
DNA topoisomerase (ATP-hydrolyzing) subunit B [Paracoccus limosus]	Paracoccus limosus	1056	1056	0.97	0.0	68.12	812	WP_155064283.1
DNA topoisomerase (ATP-hydrolyzing) subunit B [Paracoccus luteus]	Paracoccus luteus	1040	1040	0.97	0.0	67.29	812	WP_134725024.1
DNA topoisomerase (ATP-hydrolyzing) subunit B [Paracoccus lutimaris]	Paracoccus lutimaris	1079	1079	0.99	0.0	67.89	811	WP_114350377.1
DNA topoisomerase (ATP-hydrolyzing) subunit B [Paracoccus marcusii]	Paracoccus marcusii	1076	1076	0.97	0.0	68.66	811	WP_217845147.1
DNA topoisomerase (ATP-hydrolyzing) subunit B [Paracoccus marcusii]	Paracoccus marcusii	1075	1075	0.97	0.0	68.54	811	WP_282029011.1
DNA topoisomerase (ATP-hydrolyzing) subunit B [Paracoccus marinaquae]	Paracoccus marinaquae	1057	1057	0.99	0.0	66.95	812	WP_216033591.1
DNA topoisomerase (ATP-hydrolyzing) subunit B [Paracoccus marinus]	Paracoccus marinus	1060	1060	0.98	0.0	68.07	811	WP_131672940.1
DNA topoisomerase (ATP-hydrolyzing) subunit B [Paracoccus methylarcula]	Paracoccus methylarcula	1081	1081	0.97	0.0	69.24	812	WP_106691156.1
DNA topoisomerase (ATP-hydrolyzing) subunit B [Paracoccus methylovorus]	Paracoccus methylovorus	1069	1069	0.99	0.0	67.32	812	WP_205293906.1
DNA topoisomerase (ATP-hydrolyzing) subunit B [Paracoccus mutanolyticus]	Paracoccus mutanolyticus	1056	1056	0.99	0.0	66.83	812	WP_112887660.1
DNA topoisomerase (ATP-hydrolyzing) subunit B [Paracoccus nototheniae]	Paracoccus nototheniae	1082	1082	0.97	0.0	68.41	812	WP_131574306.1
DNA topoisomerase (ATP-hydrolyzing) subunit B [Paracoccus onchidii]	Paracoccus onchidii	1052	1052	0.97	0.0	67.29	812	WP_271890366.1
DNA topoisomerase (ATP-hydrolyzing) subunit B [Paracoccus onubensis]	Paracoccus onubensis	1058	1058	0.97	0.0	67.62	812	WP_305292561.1
DNA topoisomerase (ATP-hydrolyzing) subunit B [Paracoccus onubensis]	Paracoccus onubensis	1056	1056	0.97	0.0	67.62	812	WP_119750751.1
DNA topoisomerase (ATP-hydrolyzing) subunit B [Paracoccus pantotrophus]	Paracoccus pantotrophus	1065	1065	0.99	0.0	67.2	812	WP_024845382.1
DNA topoisomerase (ATP-hydrolyzing) subunit B [Paracoccus pantotrophus]	Paracoccus pantotrophus	1063	1063	0.99	0.0	67.07	812	WP_147427550.1
DNA topoisomerase (ATP-hydrolyzing) subunit B [Paracoccus ravus]	Paracoccus ravus	1060	1060	0.99	0.0	66.67	811	WP_134680151.1
DNA topoisomerase (ATP-hydrolyzing) subunit B [Paracoccus rhizosphaerae]	Paracoccus rhizosphaerae	1082	1082	0.99	0.0	68.05	811	WP_265505634.1
DNA topoisomerase (ATP-hydrolyzing) subunit B [Paracoccus salipaludis]	Paracoccus salipaludis	1045	1045	0.97	0.0	67.75	812	WP_095639807.1
DNA topoisomerase (ATP-hydrolyzing) subunit B [Paracoccus saliphilus]	Paracoccus saliphilus	1068	1068	0.97	0.0	68.74	812	WP_076522226.1
DNA topoisomerase (ATP-hydrolyzing) subunit B [Paracoccus salsus]	Paracoccus salsus	1077	1077	0.97	0.0	68.12	812	WP_235756589.1
DNA topoisomerase (ATP-hydrolyzing) subunit B [Paracoccus sanguinis]	Paracoccus sanguinis	1051	1051	0.97	0.0	67.53	812	WP_043131953.1
DNA topoisomerase (ATP-hydrolyzing) subunit B [Paracoccus sanguinis]	Paracoccus sanguinis	1050	1050	0.97	0.0	67.53	812	WP_036699961.1
DNA topoisomerase (ATP-hydrolyzing) subunit B [Paracoccus sanguinis]	Paracoccus sanguinis	1049	1049	0.97	0.0	67.53	812	WP_036707721.1
DNA topoisomerase (ATP-hydrolyzing) subunit B [Paracoccus sanguinis]	Paracoccus sanguinis	1047	1047	0.97	0.0	67.41	812	WP_036733922.1
DNA topoisomerase (ATP-hydrolyzing) subunit B [Paracoccus sediminicola]	Paracoccus sediminicola	1067	1067	0.97	0.0	68.42	811	WP_271116606.1
DNA topoisomerase (ATP-hydrolyzing) subunit B [Paracoccus sediminilitoris]	Paracoccus sediminilitoris	1066	1066	0.97	0.0	68.04	812	WP_111558037.1
DNA topoisomerase (ATP-hydrolyzing) subunit B [Paracoccus sediminis]	Paracoccus sediminis	1063	1063	0.97	0.0	69.24	812	WP_089386950.1
DNA topoisomerase (ATP-hydrolyzing) subunit B [Paracoccus seriniphilus]	Paracoccus seriniphilus	1061	1061	0.97	0.0	67.66	812	WP_089342389.1
DNA topoisomerase (ATP-hydrolyzing) subunit B [Paracoccus shandongensis]	Paracoccus shandongensis	1063	1063	0.99	0.0	68.05	812	WP_207102667.1
DNA topoisomerase (ATP-hydrolyzing) subunit B [Paracoccus shanxieyensis]	Paracoccus shanxieyensis	1069	1069	0.99	0.0	67.2	812	WP_155042818.1
DNA topoisomerase (ATP-hydrolyzing) subunit B [Paracoccus siganidrum]	Paracoccus siganidrum	1061	1061	0.97	0.0	68.62	812	WP_119898804.1
DNA topoisomerase (ATP-hydrolyzing) subunit B [Paracoccus solventivorans]	Paracoccus solventivorans	1049	1049	0.97	0.0	67.62	812	WP_073067489.1
DNA topoisomerase (ATP-hydrolyzing) subunit B [Paracoccus solventivorans]	Paracoccus solventivorans	1046	1046	0.97	0.0	67.5	812	WP_303729414.1
DNA topoisomerase (ATP-hydrolyzing) subunit B [Paracoccus sp.]	Paracoccus sp.	1079	1079	0.97	0.0	68.28	812	WP_294925955.1
DNA topoisomerase (ATP-hydrolyzing) subunit B [Paracoccus sp.]	Paracoccus sp.	1067	1067	0.97	0.0	69.12	812	WP_295046040.1
DNA topoisomerase (ATP-hydrolyzing) subunit B [Paracoccus sp.]	Paracoccus sp.	1065	1065	0.97	0.0	68.62	811	WP_299362371.1
DNA topoisomerase (ATP-hydrolyzing) subunit B [Paracoccus sp.]	Paracoccus sp.	1053	1053	0.97	0.0	67.75	812	WP_299905970.1
DNA topoisomerase (ATP-hydrolyzing) subunit B [Paracoccus sp.]	Paracoccus sp.	1052	1052	0.97	0.0	67.75	812	WP_299844857.1
DNA topoisomerase (ATP-hydrolyzing) subunit B [Paracoccus sp.]	Paracoccus sp.	1048	1048	0.97	0.0	67.62	812	WP_299477373.1
DNA topoisomerase (ATP-hydrolyzing) subunit B [Paracoccus sp. (in: a-proteobacteria)]	Paracoccus sp. (in: a-proteobacteria)	1075	1075	0.97	0.0	68.54	811	WP_304614307.1
DNA topoisomerase (ATP-hydrolyzing) subunit B [Paracoccus sp. (in: a-proteobacteria)]	Paracoccus sp. (in: a-proteobacteria)	1070	1070	0.97	0.0	67.83	811	WP_303341923.1
DNA topoisomerase (ATP-hydrolyzing) subunit B [Paracoccus sp. (in: a-proteobacteria)]	Paracoccus sp. (in: a-proteobacteria)	1069	1069	0.97	0.0	68.74	812	WP_303361013.1
DNA topoisomerase (ATP-hydrolyzing) subunit B [Paracoccus sp. (in: a-proteobacteria)]	Paracoccus sp. (in: a-proteobacteria)	1066	1066	0.99	0.0	66.99	812	WP_313349832.1
DNA topoisomerase (ATP-hydrolyzing) subunit B [Paracoccus sp. (in: a-proteobacteria)]	Paracoccus sp. (in: a-proteobacteria)	1065	1065	0.97	0.0	68.84	811	WP_304615967.1
DNA topoisomerase (ATP-hydrolyzing) subunit B [Paracoccus sp. (in: a-proteobacteria)]	Paracoccus sp. (in: a-proteobacteria)	1062	1062	0.97	0.0	68.41	812	WP_312530801.1
DNA topoisomerase (ATP-hydrolyzing) subunit B [Paracoccus sp. (in: a-proteobacteria)]	Paracoccus sp. (in: a-proteobacteria)	1062	1062	0.99	0.0	67.32	812	WP_287885388.1
DNA topoisomerase (ATP-hydrolyzing) subunit B [Paracoccus sp. (in: a-proteobacteria)]	Paracoccus sp. (in: a-proteobacteria)	1058	1058	0.97	0.0	68.62	812	WP_303385294.1
DNA topoisomerase (ATP-hydrolyzing) subunit B [Paracoccus sp. (in: a-proteobacteria)]	Paracoccus sp. (in: a-proteobacteria)	1048	1048	0.97	0.0	68.36	811	WP_303365575.1
DNA topoisomerase (ATP-hydrolyzing) subunit B [Paracoccus sp. (in: a-proteobacteria)]	Paracoccus sp. (in: a-proteobacteria)	1046	1046	0.97	0.0	67.92	812	WP_303368064.1
DNA topoisomerase (ATP-hydrolyzing) subunit B [Paracoccus sp. 2205BS29-5]	Paracoccus sp. 2205BS29-5	1091	1091	0.97	0.0	68.78	812	WP_305962388.1
DNA topoisomerase (ATP-hydrolyzing) subunit B [Paracoccus sp. AK26]	Paracoccus sp. AK26	1091	1091	0.97	0.0	68.74	812	WP_167623270.1
DNA topoisomerase (ATP-hydrolyzing) subunit B [Paracoccus sp. CPCC 101403]	Paracoccus sp. CPCC 101403	1066	1066	0.99	0.0	67.24	812	WP_311761508.1
DNA topoisomerase (ATP-hydrolyzing) subunit B [Paracoccus sp. EF6]	Paracoccus sp. EF6	1068	1068	0.99	0.0	67.81	812	WP_268942024.1
DNA topoisomerase (ATP-hydrolyzing) subunit B [Paracoccus sp. IB05]	Paracoccus sp. IB05	1016	1016	0.97	0.0	65.26	816	WP_198835306.1
DNA topoisomerase (ATP-hydrolyzing) subunit B [Paracoccus sp. JM45]	Paracoccus sp. JM45	1066	1066	0.97	0.0	67.96	812	WP_119806380.1
DNA topoisomerase (ATP-hydrolyzing) subunit B [Paracoccus sp. M09]	Paracoccus sp. M09	1075	1075	0.99	0.0	68.58	812	WP_306753410.1
DNA topoisomerase (ATP-hydrolyzing) subunit B [Paracoccus sp. M683]	Paracoccus sp. M683	1046	1046	0.99	0.0	67.16	811	WP_143793915.1
DNA topoisomerase (ATP-hydrolyzing) subunit B [Paracoccus sp. MBLB3053]	Paracoccus sp. MBLB3053	1060	1060	0.99	0.0	66.71	812	WP_311159267.1
DNA topoisomerase (ATP-hydrolyzing) subunit B [Paracoccus sp. MKU1]	Paracoccus sp. MKU1	1054	1054	0.99	0.0	66.59	812	WP_058096745.1
DNA topoisomerase (ATP-hydrolyzing) subunit B [Paracoccus sp. N5]	Paracoccus sp. N5	1054	1054	0.99	0.0	67.11	812	WP_017998637.1
DNA topoisomerase (ATP-hydrolyzing) subunit B [Paracoccus sp. PARArs4]	Paracoccus sp. PARArs4	1054	1054	0.97	0.0	67.67	811	WP_282603813.1
DNA topoisomerase (ATP-hydrolyzing) subunit B [Paracoccus sp. pheM1]	Paracoccus sp. pheM1	1066	1066	0.99	0.0	67.44	812	WP_214273610.1
DNA topoisomerase (ATP-hydrolyzing) subunit B [Paracoccus sp. S-4012]	Paracoccus sp. S-4012	1069	1069	0.97	0.0	68.37	811	WP_154335147.1
DNA topoisomerase (ATP-hydrolyzing) subunit B [Paracoccus sp. S1E-3]	Paracoccus sp. S1E-3	1061	1061	0.97	0.0	68.08	811	WP_181746580.1
DNA topoisomerase (ATP-hydrolyzing) subunit B [Paracoccus sp. S3-43]	Paracoccus sp. S3-43	1072	1072	0.97	0.0	69.24	812	WP_275104948.1
DNA topoisomerase (ATP-hydrolyzing) subunit B [Paracoccus sp. SCSIO 75233]	Paracoccus sp. SCSIO 75233	1054	1054	0.97	0.0	67.71	811	WP_271107983.1
DNA topoisomerase (ATP-hydrolyzing) subunit B [Paracoccus sp. SY]	Paracoccus sp. SY	1057	1057	0.97	0.0	68.75	812	WP_103172606.1
DNA topoisomerase (ATP-hydrolyzing) subunit B [Paracoccus sp. TOH]	Paracoccus sp. TOH	1070	1070	0.99	0.0	67.32	812	WP_289894472.1
DNA topoisomerase (ATP-hydrolyzing) subunit B [Paracoccus sp. WLY502]	Paracoccus sp. WLY502	1059	1059	0.97	0.0	68.62	812	WP_306608254.1
DNA topoisomerase (ATP-hydrolyzing) subunit B [Paracoccus sp. YLB-12]	Paracoccus sp. YLB-12	1095	1095	0.99	0.0	67.89	811	WP_260275280.1
DNA topoisomerase (ATP-hydrolyzing) subunit B [Paracoccus sp. Z118]	Paracoccus sp. Z118	1076	1076	0.97	0.0	69.11	811	WP_217327806.1
DNA topoisomerase (ATP-hydrolyzing) subunit B [Paracoccus sphaerophysae]	Paracoccus sphaerophysae	1053	1053	0.98	0.0	66.91	812	WP_273499778.1
DNA topoisomerase (ATP-hydrolyzing) subunit B [Paracoccus sphaerophysae]	Paracoccus sphaerophysae	1052	1052	0.98	0.0	66.91	812	WP_036718149.1
DNA topoisomerase (ATP-hydrolyzing) subunit B [Paracoccus stylophorae]	Paracoccus stylophorae	1092	1092	0.98	0.0	68.73	811	WP_272858942.1
DNA topoisomerase (ATP-hydrolyzing) subunit B [Paracoccus subflavus]	Paracoccus subflavus	1080	1080	0.97	0.0	69.24	812	WP_130990801.1
DNA topoisomerase (ATP-hydrolyzing) subunit B [Paracoccus sulfuroxidans]	Paracoccus sulfuroxidans	1069	1069	0.97	0.0	67.79	812	WP_145399305.1
DNA topoisomerase (ATP-hydrolyzing) subunit B [Paracoccus suum]	Paracoccus suum	1070	1070	0.97	0.0	68.45	811	WP_114075513.1
DNA topoisomerase (ATP-hydrolyzing) subunit B [Paracoccus tegillarcae]	Paracoccus tegillarcae	1074	1074	0.97	0.0	68.88	811	WP_101460081.1
DNA topoisomerase (ATP-hydrolyzing) subunit B [Paracoccus thiocyanatus]	Paracoccus thiocyanatus	1069	1069	0.99	0.0	67.6	812	WP_115755917.1
DNA topoisomerase (ATP-hydrolyzing) subunit B [Paracoccus thiocyanatus]	Paracoccus thiocyanatus	1065	1065	0.99	0.0	67.36	812	WP_149764818.1
DNA topoisomerase (ATP-hydrolyzing) subunit B [Paracoccus tibetensis]	Paracoccus tibetensis	1081	1081	0.97	0.0	68.79	811	WP_090741129.1
DNA topoisomerase (ATP-hydrolyzing) subunit B [Paracoccus versutus]	Paracoccus versutus	1071	1071	0.99	0.0	67.69	812	WP_036750026.1
DNA topoisomerase (ATP-hydrolyzing) subunit B [Paracoccus versutus]	Paracoccus versutus	1069	1069	0.99	0.0	67.56	812	WP_243784571.1
DNA topoisomerase (ATP-hydrolyzing) subunit B [Paracoccus xiamenensis]	Paracoccus xiamenensis	1049	1049	0.97	0.0	67.83	812	WP_166328696.1
DNA topoisomerase (ATP-hydrolyzing) subunit B [Paracoccus yeei]	Paracoccus yeei	1055	1055	0.99	0.0	66.71	812	WP_099648201.1
DNA topoisomerase (ATP-hydrolyzing) subunit B [Paracoccus yeei]	Paracoccus yeei	1055	1055	0.99	0.0	66.59	812	WP_191569394.1
DNA topoisomerase (ATP-hydrolyzing) subunit B [Paracoccus yeei]	Paracoccus yeei	1054	1054	0.99	0.0	66.71	812	WP_150351657.1
DNA topoisomerase (ATP-hydrolyzing) subunit B [Paracoccus yeei]	Paracoccus yeei	1053	1053	0.99	0.0	66.71	812	WP_028718492.1
DNA topoisomerase (ATP-hydrolyzing) subunit B [Paracoccus yeei]	Paracoccus yeei	1053	1053	0.99	0.0	66.71	812	WP_080621104.1
DNA topoisomerase (ATP-hydrolyzing) subunit B [Paracoccus zeaxanthinifaciens]	Paracoccus zeaxanthinifaciens	1056	1056	0.97	0.0	67.79	811	WP_022707113.1
DNA topoisomerase (ATP-hydrolyzing) subunit B [Paracoccus zhejiangensis]	Paracoccus zhejiangensis	1055	1055	0.97	0.0	68	812	WP_101752791.1		146
DNA topoisomerase (ATP-hydrolyzing) subunit B [Pararhodobacter aggregans]	Pararhodobacter aggregans	1066	1066	0.98	0.0	67.41	812	WP_107754407.1
DNA topoisomerase (ATP-hydrolyzing) subunit B [Pararhodobacter marinus]	Pararhodobacter marinus	1052	1052	0.97	0.0	67.21	812	WP_109531688.1
DNA topoisomerase (ATP-hydrolyzing) subunit B [Pararhodobacter oceanensis]	Pararhodobacter oceanensis	1038	1038	0.97	0.0	65.71	811	WP_116558944.1
DNA topoisomerase (ATP-hydrolyzing) subunit B [Pararhodobacter sp. SW119]	Pararhodobacter sp. SW119	1082	1082	0.97	0.0	68.34	805	WP_209427304.1
DNA topoisomerase (ATP-hydrolyzing) subunit B [Pararhodobacter zhoushanensis]	Pararhodobacter zhoushanensis	1075	1075	0.98	0.0	67.99	812	WP_264504250.1
DNA topoisomerase (ATP-hydrolyzing) subunit B [Pararhodobacter zhoushanensis]	Pararhodobacter zhoushanensis	1070	1070	0.98	0.0	67.61	812	WP_127106090.1
DNA topoisomerase (ATP-hydrolyzing) subunit B [Parasedimentitalea marina]	Parasedimentitalea marina	1034	1034	0.97	0.0	65.24	805	WP_127746874.1
DNA topoisomerase (ATP-hydrolyzing) subunit B [Parasedimentitalea psychrophila]	Parasedimentitalea psychrophila	1034	1034	0.97	0.0	65.24	805	WP_270917584.1
DNA topoisomerase (ATP-hydrolyzing) subunit B [Paroceanicella profunda]	Paroceanicella profunda	1061	1061	0.96	0.0	68.73	804	WP_138575845.1
DNA topoisomerase (ATP-hydrolyzing) subunit B [Pelagicola litoralis]	Pelagicola litoralis	1038	1038	0.97	0.0	65.36	805	WP_138016788.1
DNA topoisomerase (ATP-hydrolyzing) subunit B [Pelagimonas phthalicica]	Pelagimonas phthalicica	1035	1035	0.99	0.0	64.83	811	WP_099241722.1
DNA topoisomerase (ATP-hydrolyzing) subunit B [Pelagimonas sp.]	Pelagimonas sp.	1022	1022	0.97	0.0	64.99	805	WP_299921820.1
DNA topoisomerase (ATP-hydrolyzing) subunit B [Pelagimonas varians]	Pelagimonas varians	1038	1038	0.97	0.0	65.7	805	WP_097805063.1
DNA topoisomerase (ATP-hydrolyzing) subunit B [Pelagivirga dicentrarchi]	Pelagivirga dicentrarchi	1037	1037	0.97	0.0	65.87	805	WP_113913609.1
DNA topoisomerase (ATP-hydrolyzing) subunit B [Pelagivirga sediminicola]	Pelagivirga sediminicola	1044	1044	0.97	0.0	66.67	805	WP_108692343.1
DNA topoisomerase (ATP-hydrolyzing) subunit B [Pelagovum pacificum]	Pelagovum pacificum	1036	1036	0.99	0.0	64.86	805	WP_140194637.1
DNA topoisomerase (ATP-hydrolyzing) subunit B [Phaeobacter]	Phaeobacter	1046	1046	0.97	0.0	66.37	805	WP_065272206.1
DNA topoisomerase (ATP-hydrolyzing) subunit B [Phaeobacter]	Phaeobacter	1038	1038	0.97	0.0	65.87	805	WP_274847724.1
DNA topoisomerase (ATP-hydrolyzing) subunit B [Phaeobacter]	Phaeobacter	1038	1038	0.97	0.0	65.99	805	WP_014873165.1
DNA topoisomerase (ATP-hydrolyzing) subunit B [Phaeobacter]	Phaeobacter	1038	1038	0.97	0.0	65.74	805	WP_040174895.1
DNA topoisomerase (ATP-hydrolyzing) subunit B [Phaeobacter]	Phaeobacter	1037	1037	0.97	0.0	65.74	805	WP_040179130.1
DNA topoisomerase (ATP-hydrolyzing) subunit B [Phaeobacter gallaeciensis]	Phaeobacter gallaeciensis	1073	1073	0.97	0.0	66.25	805	WP_274839655.1
DNA topoisomerase (ATP-hydrolyzing) subunit B [Phaeobacter gallaeciensis]	Phaeobacter gallaeciensis	1048	1048	0.97	0.0	66.5	805	WP_274829433.1
DNA topoisomerase (ATP-hydrolyzing) subunit B [Phaeobacter gallaeciensis]	Phaeobacter gallaeciensis	1038	1038	0.97	0.0	65.74	805	WP_024095569.1
DNA topoisomerase (ATP-hydrolyzing) subunit B [Phaeobacter gallaeciensis]	Phaeobacter gallaeciensis	1036	1036	0.97	0.0	65.62	805	WP_096705510.1
DNA topoisomerase (ATP-hydrolyzing) subunit B [Phaeobacter inhibens]	Phaeobacter inhibens	1039	1039	0.97	0.0	66.12	805	WP_260099501.1
DNA topoisomerase (ATP-hydrolyzing) subunit B [Phaeobacter inhibens]	Phaeobacter inhibens	1039	1039	0.97	0.0	66.12	805	WP_102875943.1
DNA topoisomerase (ATP-hydrolyzing) subunit B [Phaeobacter inhibens]	Phaeobacter inhibens	1039	1039	0.97	0.0	66.12	805	WP_061050005.1
DNA topoisomerase (ATP-hydrolyzing) subunit B [Phaeobacter inhibens]	Phaeobacter inhibens	1038	1038	0.97	0.0	66.12	805	WP_102853801.1
DNA topoisomerase (ATP-hydrolyzing) subunit B [Phaeobacter inhibens]	Phaeobacter inhibens	1038	1038	0.97	0.0	65.99	805	WP_260087046.1
DNA topoisomerase (ATP-hydrolyzing) subunit B [Phaeobacter inhibens]	Phaeobacter inhibens	1038	1038	0.97	0.0	65.99	805	WP_260089836.1
DNA topoisomerase (ATP-hydrolyzing) subunit B [Phaeobacter inhibens]	Phaeobacter inhibens	1038	1038	0.97	0.0	66.12	805	WP_260085960.1
DNA topoisomerase (ATP-hydrolyzing) subunit B [Phaeobacter inhibens]	Phaeobacter inhibens	1038	1038	0.97	0.0	65.99	805	WP_260101326.1
DNA topoisomerase (ATP-hydrolyzing) subunit B [Phaeobacter inhibens]	Phaeobacter inhibens	1037	1037	0.97	0.0	65.99	805	WP_260080236.1
DNA topoisomerase (ATP-hydrolyzing) subunit B [Phaeobacter italicus]	Phaeobacter italicus	1043	1043	0.97	0.0	66.12	805	WP_222459944.1
DNA topoisomerase (ATP-hydrolyzing) subunit B [Phaeobacter italicus]	Phaeobacter italicus	1042	1042	0.97	0.0	66.12	805	WP_008562252.1
DNA topoisomerase (ATP-hydrolyzing) subunit B [Phaeobacter italicus]	Phaeobacter italicus	1042	1042	0.97	0.0	66.12	805	WP_271880820.1
DNA topoisomerase (ATP-hydrolyzing) subunit B [Phaeobacter italicus]	Phaeobacter italicus	1042	1042	0.97	0.0	66.12	805	WP_209035149.1
DNA topoisomerase (ATP-hydrolyzing) subunit B [Phaeobacter italicus]	Phaeobacter italicus	1040	1040	0.97	0.0	65.99	805	WP_050674345.1
DNA topoisomerase (ATP-hydrolyzing) subunit B [Phaeobacter italicus]	Phaeobacter italicus	1040	1040	0.97	0.0	65.99	805	WP_281707790.1
DNA topoisomerase (ATP-hydrolyzing) subunit B [Phaeobacter marinintestinus]	Phaeobacter marinintestinus	1030	1030	0.97	0.0	65.23	805	WP_146347966.1
DNA topoisomerase (ATP-hydrolyzing) subunit B [Phaeobacter piscinae]	Phaeobacter piscinae	1038	1038	0.97	0.0	65.87	805	WP_096870307.1
DNA topoisomerase (ATP-hydrolyzing) subunit B [Phaeobacter porticola]	Phaeobacter porticola	1028	1028	0.97	0.0	65.03	805	WP_072503329.1
DNA topoisomerase (ATP-hydrolyzing) subunit B [Phaeobacter sp.]	Phaeobacter sp.	1057	1057	0.97	0.0	66.88	805	WP_293572964.1
DNA topoisomerase (ATP-hydrolyzing) subunit B [Phaeobacter sp. 11ANDIMAR09]	Phaeobacter sp. 11ANDIMAR09	1042	1042	0.97	0.0	66.46	805	WP_054458463.1
DNA topoisomerase (ATP-hydrolyzing) subunit B [Phaeobacter sp. 22II1-1F12B]	Phaeobacter sp. 22II1-1F12B	1054	1054	0.97	0.0	66.04	805	WP_088635600.1
DNA topoisomerase (ATP-hydrolyzing) subunit B [Phaeobacter sp. B1627]	Phaeobacter sp. B1627	1036	1036	0.97	0.0	65.99	805	WP_139663344.1
DNA topoisomerase (ATP-hydrolyzing) subunit B [Phaeobacter sp. CECT 5382]	Phaeobacter sp. CECT 5382	1038	1038	0.97	0.0	65.62	805	WP_058332859.1
DNA topoisomerase (ATP-hydrolyzing) subunit B [Phaeobacter sp. F10]	Phaeobacter sp. F10	1046	1046	0.97	0.0	66.5	805	WP_192964624.1
DNA topoisomerase (ATP-hydrolyzing) subunit B [Phaeobacter sp. HF9A]	Phaeobacter sp. HF9A	1043	1043	0.97	0.0	66.04	805	WP_167642065.1
DNA topoisomerase (ATP-hydrolyzing) subunit B [Phaeobacter sp. MR]	Phaeobacter sp. MR	1049	1049	0.97	0.0	66.33	805	WP_227361747.1
DNA topoisomerase (ATP-hydrolyzing) subunit B [Phaeovulum sp.]	Phaeovulum sp.	1061	1061	0.97	0.0	68.09	806	WP_305606897.1
DNA topoisomerase (ATP-hydrolyzing) subunit B [Phaeovulum sp.]	Phaeovulum sp.	1061	1061	0.97	0.0	68.09	806	WP_305184715.1
DNA topoisomerase (ATP-hydrolyzing) subunit B [Phaeovulum sp.]	Phaeovulum sp.	1060	1060	0.97	0.0	67.96	806	WP_305293204.1
DNA topoisomerase (ATP-hydrolyzing) subunit B [Phaeovulum sp. NW3]	Phaeovulum sp. NW3	1080	1080	0.99	0.0	68.05	812	WP_250046376.1
DNA topoisomerase (ATP-hydrolyzing) subunit B [Phaeovulum veldkampii]	Phaeovulum veldkampii	1075	1075	0.97	0.0	69.06	806	WP_107323786.1
DNA topoisomerase (ATP-hydrolyzing) subunit B [Phaeovulum vinaykumarii]	Phaeovulum vinaykumarii	1057	1057	0.97	0.0	69.36	802	WP_076366426.1
DNA topoisomerase (ATP-hydrolyzing) subunit B [Phycocomes zhengii]	Phycocomes zhengii	1059	1059	0.97	0.0	67.59	805	WP_111405833.1
DNA topoisomerase (ATP-hydrolyzing) subunit B [Pikeienuella piscinae]	Pikeienuella piscinae	1062	1062	0.97	0.0	67.71	816	WP_165102072.1
DNA topoisomerase (ATP-hydrolyzing) subunit B [Planktomarina sp.]	Planktomarina sp.	1030	1030	0.97	0.0	65.03	805	WP_271857181.1
DNA topoisomerase (ATP-hydrolyzing) subunit B [Planktomarina sp.]	Planktomarina sp.	1018	1018	0.97	0.0	64.32	805	WP_271533840.1
DNA topoisomerase (ATP-hydrolyzing) subunit B [Planktotalea arctica]	Planktotalea arctica	1034	1034	0.98	0.0	64.92	805	WP_085310763.1
DNA topoisomerase (ATP-hydrolyzing) subunit B [Planktotalea frisia]	Planktotalea frisia	1039	1039	0.97	0.0	65.32	805	WP_273508362.1
DNA topoisomerase (ATP-hydrolyzing) subunit B [Planktotalea frisia]	Planktotalea frisia	1037	1037	0.97	0.0	65.2	805	WP_072629539.1
DNA topoisomerase (ATP-hydrolyzing) subunit B [Planktotalea lamellibrachiae]	Planktotalea lamellibrachiae	1046	1046	0.97	0.0	66.71	805	WP_214568553.1
DNA topoisomerase (ATP-hydrolyzing) subunit B [Planktotalea sp.]	Planktotalea sp.	1040	1040	0.97	0.0	65.7	805	WP_293440388.1
DNA topoisomerase (ATP-hydrolyzing) subunit B [Planktotalea sp.]	Planktotalea sp.	1038	1038	0.97	0.0	65.7	805	WP_009829127.1
DNA topoisomerase (ATP-hydrolyzing) subunit B [Planktotalea sp.]	Planktotalea sp.	1038	1038	0.97	0.0	65.57	805	WP_301093073.1
DNA topoisomerase (ATP-hydrolyzing) subunit B [Planktotalea sp.]	Planktotalea sp.	1037	1037	0.97	0.0	65.28	805	WP_293451929.1
DNA topoisomerase (ATP-hydrolyzing) subunit B [Polymorphum gilvum]	Polymorphum gilvum	1176	1176	0.98	0.0	76.75	817	WP_013650767.1
DNA topoisomerase (ATP-hydrolyzing) subunit B [Pontibaca methylaminivorans]	Pontibaca methylaminivorans	1024	1024	0.96	0.0	65.87	805	WP_076649040.1
DNA topoisomerase (ATP-hydrolyzing) subunit B [Pontibaca salina]	Pontibaca salina	1040	1040	0.98	0.0	64.96	805	WP_198686747.1
DNA topoisomerase (ATP-hydrolyzing) subunit B [Pontibrevibacter nitratireducens]	Pontibrevibacter nitratireducens	1006	1006	0.97	0.0	64.31	804	WP_166187947.1
DNA topoisomerase (ATP-hydrolyzing) subunit B [Pontibrevibacter nitratireducens]	Pontibrevibacter nitratireducens	1004	1004	0.97	0.0	64.19	804	WP_185805028.1
DNA topoisomerase (ATP-hydrolyzing) subunit B [Ponticoccus alexandrii]	Ponticoccus alexandrii	1058	1058	0.99	0.0	65.8	805	WP_023848826.1
DNA topoisomerase (ATP-hydrolyzing) subunit B [Pontivivens insulae]	Pontivivens insulae	1031	1031	0.97	0.0	66.62	804	WP_108781068.1
DNA topoisomerase (ATP-hydrolyzing) subunit B [Pontivivens ytuae]	Pontivivens ytuae	1032	1032	0.97	0.0	66.88	804	WP_196105132.1
DNA topoisomerase (ATP-hydrolyzing) subunit B [Poseidonocella pacifica]	Poseidonocella pacifica	1046	1046	0.99	0.0	66.17	805	WP_092065612.1
DNA topoisomerase (ATP-hydrolyzing) subunit B [Poseidonocella sedimentorum]	Poseidonocella sedimentorum	1040	1040	0.99	0.0	65.56	805	WP_092076808.1
DNA topoisomerase (ATP-hydrolyzing) subunit B [Poseidonocella sp. HB161398]	Poseidonocella sp. HB161398	1055	1055	0.97	0.0	67.09	805	WP_138468941.1
DNA topoisomerase (ATP-hydrolyzing) subunit B [Primorskyibacter aestuariivivens]	Primorskyibacter aestuariivivens	1038	1038	0.98	0.0	66	805	WP_271422786.1
DNA topoisomerase (ATP-hydrolyzing) subunit B [Primorskyibacter flagellatus]	Primorskyibacter flagellatus	1063	1063	0.96	0.0	66.75	805	WP_084355050.1
DNA topoisomerase (ATP-hydrolyzing) subunit B [Primorskyibacter flagellatus]	Primorskyibacter flagellatus	1043	1043	0.97	0.0	66.12	805	WP_188479453.1
DNA topoisomerase (ATP-hydrolyzing) subunit B [Primorskyibacter marinus]	Primorskyibacter marinus	1060	1060	0.96	0.0	66.71	805	WP_116597623.1
DNA topoisomerase (ATP-hydrolyzing) subunit B [Primorskyibacter sedentarius]	Primorskyibacter sedentarius	1082	1082	0.97	0.0	67.84	805	WP_132242501.1
DNA topoisomerase (ATP-hydrolyzing) subunit B [Primorskyibacter sp. XY-301]	Primorskyibacter sp. XY-301	1028	1028	0.97	0.0	65.74	805	WP_136443276.1
DNA topoisomerase (ATP-hydrolyzing) subunit B [Profundibacter amoris]	Profundibacter amoris	1055	1055	0.97	0.0	66.16	805	WP_118941113.1
DNA topoisomerase (ATP-hydrolyzing) subunit B [Profundibacterium mesophilum]	Profundibacterium mesophilum	1061	1061	0.97	0.0	67.97	805	WP_159965277.1
DNA topoisomerase (ATP-hydrolyzing) subunit B [Pseudaestuariivita atlantica]	Pseudaestuariivita atlantica	1054	1054	0.97	0.0	67.21	805	WP_050530916.1
DNA topoisomerase (ATP-hydrolyzing) subunit B [Pseudaestuariivita rosea]	Pseudaestuariivita rosea	1045	1045	0.97	0.0	66.58	805	WP_208347303.1
DNA topoisomerase (ATP-hydrolyzing) subunit B [Pseudodonghicola sp. IC7]	Pseudodonghicola sp. IC7	1055	1055	0.99	0.0	66.54	806	WP_284480525.1
DNA topoisomerase (ATP-hydrolyzing) subunit B [Pseudodonghicola xiamenensis]	Pseudodonghicola xiamenensis	1045	1045	0.99	0.0	65.56	806	WP_028093447.1
DNA topoisomerase (ATP-hydrolyzing) subunit B [Pseudogemmobacter bohemicus]	Pseudogemmobacter bohemicus	1013	1013	0.97	0.0	65.42	816	WP_112310247.1
DNA topoisomerase (ATP-hydrolyzing) subunit B [Pseudogemmobacter faecipullorum]	Pseudogemmobacter faecipullorum	1036	1036	0.97	0.0	65.71	816	WP_226934502.1
DNA topoisomerase (ATP-hydrolyzing) subunit B [Pseudogemmobacter hezensis]	Pseudogemmobacter hezensis	1037	1037	0.97	0.0	65.72	816	WP_172366272.1
DNA topoisomerase (ATP-hydrolyzing) subunit B [Pseudogemmobacter humi]	Pseudogemmobacter humi	1041	1041	0.97	0.0	66.46	816	WP_124084892.1
DNA topoisomerase (ATP-hydrolyzing) subunit B [Pseudohalocynthiibacter]	Pseudohalocynthiibacter	1038	1038	0.97	0.0	66.25	805	WP_213889765.1
DNA topoisomerase (ATP-hydrolyzing) subunit B [Pseudohalocynthiibacter aestuariivivens]	Pseudohalocynthiibacter aestuariivivens	1035	1035	0.97	0.0	65.78	805	WP_165194434.1
DNA topoisomerase (ATP-hydrolyzing) subunit B [Pseudooceanicola]	Pseudooceanicola	1051	1051	0.98	0.0	65.54	805	WP_160896186.1
DNA topoisomerase (ATP-hydrolyzing) subunit B [Pseudooceanicola aestuarii]	Pseudooceanicola aestuarii	1041	1041	0.97	0.0	65.08	805	WP_163847797.1
DNA topoisomerase (ATP-hydrolyzing) subunit B [Pseudooceanicola algae]	Pseudooceanicola algae	1049	1049	0.97	0.0	66.25	805	WP_119841029.1
DNA topoisomerase (ATP-hydrolyzing) subunit B [Pseudooceanicola antarcticus]	Pseudooceanicola antarcticus	1025	1025	0.96	0.0	65.06	805	WP_097144407.1
DNA topoisomerase (ATP-hydrolyzing) subunit B [Pseudooceanicola atlanticus]	Pseudooceanicola atlanticus	1050	1050	1	0.0	64.55	805	WP_043743502.1
DNA topoisomerase (ATP-hydrolyzing) subunit B [Pseudooceanicola batsensis]	Pseudooceanicola batsensis	1046	1046	0.98	0.0	66.29	805	WP_009806788.1
DNA topoisomerase (ATP-hydrolyzing) subunit B [Pseudooceanicola lipolyticus]	Pseudooceanicola lipolyticus	1041	1041	0.97	0.0	66.62	805	WP_100163366.1
DNA topoisomerase (ATP-hydrolyzing) subunit B [Pseudooceanicola marinus]	Pseudooceanicola marinus	1028	1028	0.97	0.0	64.7	805	WP_085888856.1
DNA topoisomerase (ATP-hydrolyzing) subunit B [Pseudooceanicola nanhaiensis]	Pseudooceanicola nanhaiensis	1060	1060	0.99	0.0	65.93	805	WP_224820633.1
DNA topoisomerase (ATP-hydrolyzing) subunit B [Pseudooceanicola nanhaiensis]	Pseudooceanicola nanhaiensis	1044	1044	0.99	0.0	65.1	805	WP_028287317.1
DNA topoisomerase (ATP-hydrolyzing) subunit B [Pseudooceanicola nitratireducens]	Pseudooceanicola nitratireducens	1051	1051	0.98	0.0	66.33	805	WP_093448719.1
DNA topoisomerase (ATP-hydrolyzing) subunit B [Pseudooceanicola nitratireducens]	Pseudooceanicola nitratireducens	1049	1049	0.98	0.0	66.21	805	WP_276717553.1
DNA topoisomerase (ATP-hydrolyzing) subunit B [Pseudooceanicola onchidii]	Pseudooceanicola onchidii	1040	1040	0.97	0.0	66.29	805	WP_136635953.1
DNA topoisomerase (ATP-hydrolyzing) subunit B [Pseudooceanicola sp.]	Pseudooceanicola sp.	1056	1056	0.97	0.0	66.62	805	WP_301069009.1
DNA topoisomerase (ATP-hydrolyzing) subunit B [Pseudooceanicola sp. HF7]	Pseudooceanicola sp. HF7	1041	1041	0.97	0.0	66	805	WP_167688557.1
DNA topoisomerase (ATP-hydrolyzing) subunit B [Pseudooctadecabacter jejudonensis]	Pseudooctadecabacter jejudonensis	1005	1005	0.97	0.0	64.65	804	WP_085863899.1
DNA topoisomerase (ATP-hydrolyzing) subunit B [Pseudooctadecabacter sp.]	Pseudooctadecabacter sp.	1013	1013	0.97	0.0	64.86	805	WP_296418181.1
DNA topoisomerase (ATP-hydrolyzing) subunit B [Pseudophaeobacter arcticus]	Pseudophaeobacter arcticus	1031	1031	0.97	0.0	65.24	805	WP_027241983.1
DNA topoisomerase (ATP-hydrolyzing) subunit B [Pseudophaeobacter flagellatus]	Pseudophaeobacter flagellatus	1026	1026	0.97	0.0	65.04	805	WP_232401543.1
DNA topoisomerase (ATP-hydrolyzing) subunit B [Pseudophaeobacter profundi]	Pseudophaeobacter profundi	1028	1028	0.97	0.0	65.16	805	WP_278922075.1
DNA topoisomerase (ATP-hydrolyzing) subunit B [Pseudophaeobacter sp.]	Pseudophaeobacter sp.	1028	1028	0.97	0.0	65.32	805	WP_297341318.1
DNA topoisomerase (ATP-hydrolyzing) subunit B [Pseudophaeobacter sp. EL27]	Pseudophaeobacter sp. EL27	1023	1023	0.97	0.0	64.94	805	WP_122074329.1
DNA topoisomerase (ATP-hydrolyzing) subunit B [Pseudoponticoccus marisrubri]	Pseudoponticoccus marisrubri	1057	1057	0.99	0.0	66.17	805	WP_058863460.1
DNA topoisomerase (ATP-hydrolyzing) subunit B [Pseudoprimorskyibacter insulae]	Pseudoprimorskyibacter insulae	1052	1052	0.97	0.0	66.37	811	WP_108887042.1
DNA topoisomerase (ATP-hydrolyzing) subunit B [Pseudopuniceibacterium antarcticum]	Pseudopuniceibacterium antarcticum	1025	1025	0.97	0.0	64.41	805	WP_193079826.1
DNA topoisomerase (ATP-hydrolyzing) subunit B [Pseudopuniceibacterium sediminis]	Pseudopuniceibacterium sediminis	1039	1039	0.97	0.0	65.04	805	WP_119397489.1
DNA topoisomerase (ATP-hydrolyzing) subunit B [Pseudorhodobacter antarcticus]	Pseudorhodobacter antarcticus	1036	1036	0.97	0.0	66.21	817	WP_050521531.1
DNA topoisomerase (ATP-hydrolyzing) subunit B [Pseudorhodobacter aquimaris]	Pseudorhodobacter aquimaris	1044	1044	0.97	0.0	66.34	817	WP_050526113.1
DNA topoisomerase (ATP-hydrolyzing) subunit B [Pseudorhodobacter ferrugineus]	Pseudorhodobacter ferrugineus	1043	1043	0.99	0.0	65.57	817	WP_022702320.1
DNA topoisomerase (ATP-hydrolyzing) subunit B [Pseudorhodobacter sp.]	Pseudorhodobacter sp.	1048	1048	0.97	0.0	66.75	817	WP_301459386.1
DNA topoisomerase (ATP-hydrolyzing) subunit B [Pseudorhodobacter sp. E13]	Pseudorhodobacter sp. E13	1051	1051	0.99	0.0	65.9	816	WP_127048436.1
DNA topoisomerase (ATP-hydrolyzing) subunit B [Pseudorhodobacter sp. MZDSW-24AT]	Pseudorhodobacter sp. MZDSW-24AT	1043	1043	0.97	0.0	65.96	816	WP_100196535.1
DNA topoisomerase (ATP-hydrolyzing) subunit B [Pseudorhodobacter turbinis]	Pseudorhodobacter turbinis	1044	1044	0.97	0.0	66.09	817	WP_137193023.1
DNA topoisomerase (ATP-hydrolyzing) subunit B [Pseudorhodobacter wandonensis]	Pseudorhodobacter wandonensis	1043	1043	0.97	0.0	66.34	817	WP_050524658.1
DNA topoisomerase (ATP-hydrolyzing) subunit B [Pseudoroseicyclus aestuarii]	Pseudoroseicyclus aestuarii	1064	1064	0.99	0.0	66.17	806	WP_110813425.1
DNA topoisomerase (ATP-hydrolyzing) subunit B [Pseudoroseicyclus tamaricis]	Pseudoroseicyclus tamaricis	1018	1018	0.97	0.0	64.98	804	WP_163889184.1
DNA topoisomerase (ATP-hydrolyzing) subunit B [Pseudoruegeria aquimaris]	Pseudoruegeria aquimaris	1064	1064	0.97	0.0	68.01	805	WP_085867535.1
DNA topoisomerase (ATP-hydrolyzing) subunit B [Pseudoruegeria sp. HB172150]	Pseudoruegeria sp. HB172150	1044	1044	0.99	0.0	65.8	805	WP_172297673.1
DNA topoisomerase (ATP-hydrolyzing) subunit B [Pseudoruegeria sp. SHC-113]	Pseudoruegeria sp. SHC-113	1064	1064	0.97	0.0	67.88	805	WP_261192068.1
DNA topoisomerase (ATP-hydrolyzing) subunit B [Pseudoruegeria sp. SK021]	Pseudoruegeria sp. SK021	1077	1077	0.97	0.0	66.88	805	WP_086053703.1
DNA topoisomerase (ATP-hydrolyzing) subunit B [Pseudosulfitobacter koreense]	Pseudosulfitobacter koreense	1025	1025	0.97	0.0	64.83	805	WP_258293075.1
DNA topoisomerase (ATP-hydrolyzing) subunit B [Pseudosulfitobacter pseudonitzschiae]	Pseudosulfitobacter pseudonitzschiae	1036	1036	0.97	0.0	65.83	805	WP_224554190.1
DNA topoisomerase (ATP-hydrolyzing) subunit B [Pseudosulfitobacter pseudonitzschiae]	Pseudosulfitobacter pseudonitzschiae	1036	1036	0.97	0.0	65.7	805	WP_037922768.1
DNA topoisomerase (ATP-hydrolyzing) subunit B [Pseudosulfitobacter sp. DSM 107133]	Pseudosulfitobacter sp. DSM 107133	1031	1031	0.97	0.0	65.2	805	WP_114291801.1
DNA topoisomerase (ATP-hydrolyzing) subunit B [Pseudotabrizicola algicola]	Pseudotabrizicola algicola	1043	1043	0.97	0.0	65.84	816	WP_164610959.1
DNA topoisomerase (ATP-hydrolyzing) subunit B [Pseudotabrizicola alkalilacus]	Pseudotabrizicola alkalilacus	1041	1041	0.97	0.0	65.96	816	WP_118155616.1
DNA topoisomerase (ATP-hydrolyzing) subunit B [Pseudotabrizicola formosa]	Pseudotabrizicola formosa	1041	1041	0.97	0.0	65.71	816	WP_103332072.1
DNA topoisomerase (ATP-hydrolyzing) subunit B [Pseudotabrizicola sediminis]	Pseudotabrizicola sediminis	1038	1038	0.97	0.0	65.59	816	WP_135433164.1
DNA topoisomerase (ATP-hydrolyzing) subunit B [Pseudotabrizicola sp.]	Pseudotabrizicola sp.	1039	1039	0.97	0.0	65.47	816	WP_304879853.1
DNA topoisomerase (ATP-hydrolyzing) subunit B [Pseudotabrizicola sp.]	Pseudotabrizicola sp.	1035	1035	0.97	0.0	65.47	816	WP_304798113.1
DNA topoisomerase (ATP-hydrolyzing) subunit B [Pseudothioclava arenosa]	Pseudothioclava arenosa	1065	1065	0.97	0.0	68.03	816	WP_096433078.1
DNA topoisomerase (ATP-hydrolyzing) subunit B [Psychromarinibacter halotolerans]	Psychromarinibacter halotolerans	1028	1028	0.99	0.0	64.94	805	WP_275632165.1
DNA topoisomerase (ATP-hydrolyzing) subunit B [Psychromarinibacter sediminicola]	Psychromarinibacter sediminicola	1033	1033	0.99	0.0	65.19	805	WP_275568091.1
DNA topoisomerase (ATP-hydrolyzing) subunit B [Pukyongiella litopenaei]	Pukyongiella litopenaei	1014	1014	0.97	0.0	64.73	805	WP_106472046.1
DNA topoisomerase (ATP-hydrolyzing) subunit B [Puniceibacterium antarcticum]	Puniceibacterium antarcticum	1045	1045	0.97	0.0	65.45	805	WP_099909476.1
DNA topoisomerase (ATP-hydrolyzing) subunit B [Puniceibacterium confluentis]	Puniceibacterium confluentis	1043	1043	0.97	0.0	65.45	805	WP_146592351.1
DNA topoisomerase (ATP-hydrolyzing) subunit B [Puniceibacterium sediminis]	Puniceibacterium sediminis	1048	1048	0.97	0.0	65.7	805	WP_089270362.1
DNA topoisomerase (ATP-hydrolyzing) subunit B [Puniceibacterium sp. IMCC21224]	Puniceibacterium sp. IMCC21224	1049	1049	0.97	0.0	65.74	805	WP_047994086.1
DNA topoisomerase (ATP-hydrolyzing) subunit B [Qingshengfaniella alkalisoli]	Qingshengfaniella alkalisoli	1063	1063	0.97	0.0	68.01	805	WP_146365305.1
DNA topoisomerase (ATP-hydrolyzing) subunit B [Rhabdonatronobacter sediminivivens]	Rhabdonatronobacter sediminivivens	1085	1085	0.97	0.0	69.41	805	WP_179905493.1
DNA topoisomerase (ATP-hydrolyzing) subunit B [Rhodobaca]	Rhodobaca	1070	1070	0.97	0.0	68.9	805	WP_071479342.1
DNA topoisomerase (ATP-hydrolyzing) subunit B [Rhodobaca sp.]	Rhodobaca sp.	1071	1071	0.97	0.0	69.07	805	WP_296476828.1
DNA topoisomerase (ATP-hydrolyzing) subunit B [Rhodobacter aestuarii]	Rhodobacter aestuarii	1056	1056	0.97	0.0	67.96	816	WP_076484374.1
DNA topoisomerase (ATP-hydrolyzing) subunit B [Rhodobacter amnigenus]	Rhodobacter amnigenus	1061	1061	0.97	0.0	67.62	816	WP_161761878.1
DNA topoisomerase (ATP-hydrolyzing) subunit B [Rhodobacter calidifons]	Rhodobacter calidifons	1053	1053	0.97	0.0	67.5	816	WP_166402039.1
DNA topoisomerase (ATP-hydrolyzing) subunit B [Rhodobacter capsulatus]	Rhodobacter capsulatus	1055	1055	0.97	0.0	67.79	816	WP_023924334.1
DNA topoisomerase (ATP-hydrolyzing) subunit B [Rhodobacter capsulatus]	Rhodobacter capsulatus	1053	1053	0.97	0.0	67.66	816	WP_013065751.1
DNA topoisomerase (ATP-hydrolyzing) subunit B [Rhodobacter capsulatus]	Rhodobacter capsulatus	1052	1052	0.97	0.0	67.54	816	WP_074552849.1
DNA topoisomerase (ATP-hydrolyzing) subunit B [Rhodobacter capsulatus]	Rhodobacter capsulatus	1051	1051	0.97	0.0	67.41	816	WP_055210295.1
DNA topoisomerase (ATP-hydrolyzing) subunit B [Rhodobacter capsulatus]	Rhodobacter capsulatus	1041	1041	0.97	0.0	66.79	816	WP_136904720.1
DNA topoisomerase (ATP-hydrolyzing) subunit B [Rhodobacter kunshanensis]	Rhodobacter kunshanensis	1063	1063	0.97	0.0	67.74	816	WP_165046703.1
DNA topoisomerase (ATP-hydrolyzing) subunit B [Candidatus Rhodobacter lobularis]	Rhodobacter lobularis	1043	1043	0.99	0.0	65.56	805	WP_049644555.1
DNA topoisomerase (ATP-hydrolyzing) subunit B [Rhodobacter maris]	Rhodobacter maris	1047	1047	0.97	0.0	67.5	816	WP_097069871.1
DNA topoisomerase (ATP-hydrolyzing) subunit B [Rhodobacter ruber]	Rhodobacter ruber	1055	1055	0.97	0.0	67.33	816	WP_161766155.1
DNA topoisomerase (ATP-hydrolyzing) subunit B [Rhodobacter sp. CZR27]	Rhodobacter sp. CZR27	1077	1077	0.97	0.0	68.54	811	WP_096784232.1
DNA topoisomerase (ATP-hydrolyzing) subunit B [Rhodobacter sp. Har01]	Rhodobacter sp. Har01	1050	1050	0.97	0.0	67.41	816	WP_227251893.1
DNA topoisomerase (ATP-hydrolyzing) subunit B [Rhodobacter sp. JA431]	Rhodobacter sp. JA431	1055	1055	0.97	0.0	67.96	816	WP_097082023.1
DNA topoisomerase (ATP-hydrolyzing) subunit B [Rhodobacter sp. KR11]	Rhodobacter sp. KR11	1025	1025	0.96	0.0	65.42	813	WP_264493886.1
DNA topoisomerase (ATP-hydrolyzing) subunit B [Rhodobacter sp. LPB0142]	Rhodobacter sp. LPB0142	1050	1050	0.97	0.0	66.79	816	WP_071165170.1
DNA topoisomerase (ATP-hydrolyzing) subunit B [Rhodobacter sp. NTK016B]	Rhodobacter sp. NTK016B	1050	1050	0.97	0.0	67.33	812	WP_207013604.1
DNA topoisomerase (ATP-hydrolyzing) subunit B [Rhodobacter sp. SGA-6-6]	Rhodobacter sp. SGA-6-6	1067	1067	0.97	0.0	67.91	816	WP_165013373.1
DNA topoisomerase (ATP-hydrolyzing) subunit B [Rhodobacter sp. SW2]	Rhodobacter sp. SW2	1088	1088	0.98	0.0	68.45	805	WP_008027566.1
DNA topoisomerase (ATP-hydrolyzing) subunit B [Rhodobacter sp. SY28-1]	Rhodobacter sp. SY28-1	1064	1064	0.97	0.0	67.54	816	WP_137109901.1
DNA topoisomerase (ATP-hydrolyzing) subunit B [Rhodobacter sp. TJ_12]	Rhodobacter sp. TJ_12	1058	1058	0.97	0.0	67.75	816	WP_223634525.1
DNA topoisomerase (ATP-hydrolyzing) subunit B [Rhodobacter viridis]	Rhodobacter viridis	1052	1052	0.97	0.0	67.79	816	WP_110804532.1
DNA topoisomerase (ATP-hydrolyzing) subunit B [Rhodobacter xinxiangensis]	Rhodobacter xinxiangensis	1064	1064	0.99	0.0	66.87	816	WP_136683430.1
DNA topoisomerase (ATP-hydrolyzing) subunit B [Rhodobaculum claviforme]	Rhodobaculum claviforme	1077	1077	0.98	0.0	68.25	805	WP_201156685.1
DNA topoisomerase (ATP-hydrolyzing) subunit B [Rhodophyticola porphyridii]	Rhodophyticola porphyridii	1066	1066	0.97	0.0	67.96	805	WP_121896071.1
DNA topoisomerase (ATP-hydrolyzing) subunit B [Rhodophyticola sp. CSW1921]	Rhodophyticola sp. CSW1921	1047	1047	0.97	0.0	67.84	805	WP_290154141.1
DNA topoisomerase (ATP-hydrolyzing) subunit B [Rhodophyticola sp. MJ-SS7]	Rhodophyticola sp. MJ-SS7	1045	1045	0.99	0.0	66.25	805	WP_316646951.1
DNA topoisomerase (ATP-hydrolyzing) subunit B [Rhodosalinus halophilus]	Rhodosalinus halophilus	1049	1049	0.97	0.0	67.8	805	WP_113289641.1
DNA topoisomerase (ATP-hydrolyzing) subunit B [Rhodosalinus sediminis]	Rhodosalinus sediminis	1030	1030	0.97	0.0	67	805	WP_115978951.1
DNA topoisomerase (ATP-hydrolyzing) subunit B [Rhodosalinus sediminis]	Rhodosalinus sediminis	1030	1030	0.97	0.0	66.88	805	WP_273520908.1
DNA topoisomerase (ATP-hydrolyzing) subunit B [Rhodovulum adriaticum]	Rhodovulum adriaticum	1061	1061	0.97	0.0	68.69	805	WP_132599261.1
DNA topoisomerase (ATP-hydrolyzing) subunit B [Rhodovulum bhavnagarense]	Rhodovulum bhavnagarense	1061	1061	0.97	0.0	67.76	805	WP_132952095.1
DNA topoisomerase (ATP-hydrolyzing) subunit B [Rhodovulum euryhalinum]	Rhodovulum euryhalinum	1083	1083	0.99	0.0	68.43	805	WP_132541985.1
DNA topoisomerase (ATP-hydrolyzing) subunit B [Rhodovulum imhoffii]	Rhodovulum imhoffii	1055	1055	0.98	0.0	67.42	805	WP_107892667.1
DNA topoisomerase (ATP-hydrolyzing) subunit B [Rhodovulum kholense]	Rhodovulum kholense	1067	1067	0.97	0.0	69.19	805	WP_108027548.1
DNA topoisomerase (ATP-hydrolyzing) subunit B [Rhodovulum marinum]	Rhodovulum marinum	1066	1066	0.99	0.0	68.15	805	WP_132465054.1
DNA topoisomerase (ATP-hydrolyzing) subunit B [Rhodovulum robiginosum]	Rhodovulum robiginosum	1086	1086	0.98	0.0	68.91	805	WP_125403014.1
DNA topoisomerase (ATP-hydrolyzing) subunit B [Rhodovulum sp.]	Rhodovulum sp.	1052	1052	0.99	0.0	67.65	805	WP_287187468.1
DNA topoisomerase (ATP-hydrolyzing) subunit B [Rhodovulum sp. 12E13]	Rhodovulum sp. 12E13	1070	1070	0.96	0.0	69.07	806	WP_115393230.1
DNA topoisomerase (ATP-hydrolyzing) subunit B [Rhodovulum sp. BSW8]	Rhodovulum sp. BSW8	1067	1067	0.97	0.0	69.19	805	WP_113670928.1
DNA topoisomerase (ATP-hydrolyzing) subunit B [Rhodovulum sp. ES.010]	Rhodovulum sp. ES.010	1079	1079	0.99	0.0	68.4	805	WP_074220622.1
DNA topoisomerase (ATP-hydrolyzing) subunit B [Rhodovulum sp. FJ3]	Rhodovulum sp. FJ3	1070	1070	0.97	0.0	68.55	805	WP_317263947.1
DNA topoisomerase (ATP-hydrolyzing) subunit B [Rhodovulum sp. MB263]	Rhodovulum sp. MB263	1053	1053	0.97	0.0	68.3	805	WP_080617633.1
DNA topoisomerase (ATP-hydrolyzing) subunit B [Rhodovulum sp. P5]	Rhodovulum sp. P5	1055	1055	0.97	0.0	67.97	805	WP_081532990.1
DNA topoisomerase (ATP-hydrolyzing) subunit B [Rhodovulum sp. PH10]	Rhodovulum sp. PH10	1261	1261	1	0.0	79.14	810	WP_008385582.1
DNA topoisomerase (ATP-hydrolyzing) subunit B [Rhodovulum steppense]	Rhodovulum steppense	1051	1051	0.99	0.0	67.65	805	WP_132693543.1
DNA topoisomerase (ATP-hydrolyzing) subunit B [Rhodovulum strictum]	Rhodovulum strictum	1066	1066	0.99	0.0	67.53	805	WP_153748319.1
DNA topoisomerase (ATP-hydrolyzing) subunit B [Rhodovulum sulfidophilum]	Rhodovulum sulfidophilum	1055	1055	0.97	0.0	68.18	805	WP_075790007.1
DNA topoisomerase (ATP-hydrolyzing) subunit B [Rhodovulum sulfidophilum]	Rhodovulum sulfidophilum	1054	1054	0.97	0.0	68.18	805	WP_202249820.1
DNA topoisomerase (ATP-hydrolyzing) subunit B [Rhodovulum sulfidophilum]	Rhodovulum sulfidophilum	1052	1052	0.97	0.0	68.05	805	WP_075781258.1
DNA topoisomerase (ATP-hydrolyzing) subunit B [Rhodovulum sulfidophilum]	Rhodovulum sulfidophilum	1052	1052	0.97	0.0	67.92	805	WP_060835863.1
DNA topoisomerase (ATP-hydrolyzing) subunit B [Rhodovulum sulfidophilum]	Rhodovulum sulfidophilum	1052	1052	0.97	0.0	68.05	805	WP_042457070.1
DNA topoisomerase (ATP-hydrolyzing) subunit B [Rhodovulum sulfidophilum]	Rhodovulum sulfidophilum	1051	1051	0.97	0.0	68.1	797	WP_202267433.1
DNA topoisomerase (ATP-hydrolyzing) subunit B [Rhodovulum tesquicola]	Rhodovulum tesquicola	1051	1051	0.99	0.0	67.78	805	WP_253087701.1
DNA topoisomerase (ATP-hydrolyzing) subunit B [Rhodovulum viride]	Rhodovulum viride	1063	1063	0.97	0.0	69.07	805	WP_112315644.1
DNA topoisomerase (ATP-hydrolyzing) subunit B [Rhodovulum visakhapatnamense]	Rhodovulum visakhapatnamense	1067	1067	0.97	0.0	69.19	805	WP_075784546.1		26	68.7123	2.1955
DNA topoisomerase (ATP-hydrolyzing) subunit B [Roseibaca calidilacus]	Roseibaca calidilacus	1048	1048	0.97	0.0	67.93	805	WP_072245637.1
DNA topoisomerase (ATP-hydrolyzing) subunit B [Roseibaca domitiana]	Roseibaca domitiana	1064	1064	0.97	0.0	68.02	805	WP_249055240.1
DNA topoisomerase (ATP-hydrolyzing) subunit B [Roseibaca ekhonensis]	Roseibaca ekhonensis	1053	1053	0.97	0.0	67.64	805	WP_121095971.1
DNA topoisomerase (ATP-hydrolyzing) subunit B [Roseibaca sp.]	Roseibaca sp.	1063	1063	0.97	0.0	67.89	805	WP_296639872.1
DNA topoisomerase (ATP-hydrolyzing) subunit B [Roseibaca sp. Y0-43]	Roseibaca sp. Y0-43	1060	1060	0.97	0.0	68.18	805	WP_227428617.1
DNA topoisomerase (ATP-hydrolyzing) subunit B [Roseibacterium beibuensis]	Roseibacterium beibuensis	1076	1076	0.97	0.0	68.09	805	WP_259553864.1
DNA topoisomerase (ATP-hydrolyzing) subunit B [Roseibacterium beibuensis]	Roseibacterium beibuensis	1018	1018	0.97	0.0	65.63	812	WP_259553721.1
DNA topoisomerase (ATP-hydrolyzing) subunit B [Roseibacterium elongatum]	Roseibacterium elongatum	1082	1082	0.97	0.0	68.84	805	WP_025311534.1
DNA topoisomerase (ATP-hydrolyzing) subunit B [Roseibacterium persicicum]	Roseibacterium persicicum	1087	1087	0.97	0.0	69.1	805	WP_168623413.1
DNA topoisomerase (ATP-hydrolyzing) subunit B [Roseibacterium sp. SDUM158016]	Roseibacterium sp. SDUM158016	1088	1088	0.97	0.0	69.31	805	WP_262876256.1
DNA topoisomerase (ATP-hydrolyzing) subunit B [Roseibacterium sp. SDUM158017]	Roseibacterium sp. SDUM158017	1093	1093	0.97	0.0	69.06	805	WP_278029022.1
DNA topoisomerase (ATP-hydrolyzing) subunit B [Roseicitreum antarcticum]	Roseicitreum antarcticum	1072	1072	0.97	0.0	67.46	809	WP_092887430.1
DNA topoisomerase (ATP-hydrolyzing) subunit B [Roseicyclus mahoneyensis]	Roseicyclus mahoneyensis	1082	1082	0.97	0.0	68.97	805	WP_109668811.1
DNA topoisomerase (ATP-hydrolyzing) subunit B [Roseicyclus marinus]	Roseicyclus marinus	1084	1084	0.97	0.0	68.97	805	WP_277825300.1
DNA topoisomerase (ATP-hydrolyzing) subunit B [Roseicyclus sp.]	Roseicyclus sp.	1087	1087	0.97	0.0	69.35	805	WP_297615137.1
DNA topoisomerase (ATP-hydrolyzing) subunit B [Roseicyclus sp.]	Roseicyclus sp.	1079	1079	0.97	0.0	69.31	805	WP_213684935.1
DNA topoisomerase (ATP-hydrolyzing) subunit B [Roseicyclus sp. Amp-Y-6]	Roseicyclus sp. Amp-Y-6	1072	1072	0.97	0.0	68.3	805	WP_284263179.1
DNA topoisomerase (ATP-hydrolyzing) subunit B [Roseicyclus sp. F158]	Roseicyclus sp. F158	1066	1066	0.99	0.0	66.79	805	WP_311689482.1
DNA topoisomerase (ATP-hydrolyzing) subunit B [Roseinatronobacter monicus]	Roseinatronobacter monicus	1072	1072	0.98	0.0	68.2	805	WP_142082054.1
DNA topoisomerase (ATP-hydrolyzing) subunit B [Roseinatronobacter sp. HJB301]	Roseinatronobacter sp. HJB301	1054	1054	0.97	0.0	67.68	805	WP_274350551.1
DNA topoisomerase (ATP-hydrolyzing) subunit B [Roseinatronobacter sp. S2]	Roseinatronobacter sp. S2	1058	1058	0.97	0.0	68.02	805	WP_277804925.1
DNA topoisomerase (ATP-hydrolyzing) subunit B [Roseinatronobacter thiooxidans]	Roseinatronobacter thiooxidans	1065	1065	0.97	0.0	68.65	805	WP_071468292.1
DNA topoisomerase (ATP-hydrolyzing) subunit B [Roseisalinus antarcticus]	Roseisalinus antarcticus	1055	1055	0.99	0.0	66.63	805	WP_085879782.1
DNA topoisomerase (ATP-hydrolyzing) subunit B [Roseitranquillus sediminis]	Roseitranquillus sediminis	1079	1079	0.99	0.0	68.06	805	WP_227418395.1
DNA topoisomerase (ATP-hydrolyzing) subunit B [Roseivivax]	Roseivivax	1060	1060	0.97	0.0	67.47	805	WP_152448065.1
DNA topoisomerase (ATP-hydrolyzing) subunit B [Roseivivax halodurans]	Roseivivax halodurans	1048	1048	0.97	0.0	66.88	805	WP_037264219.1
DNA topoisomerase (ATP-hydrolyzing) subunit B [Roseivivax halotolerans]	Roseivivax halotolerans	1048	1048	0.97	0.0	66.67	805	WP_093009197.1
DNA topoisomerase (ATP-hydrolyzing) subunit B [Roseivivax isoporae]	Roseivivax isoporae	1055	1055	0.97	0.0	67.3	805	WP_043768558.1
DNA topoisomerase (ATP-hydrolyzing) subunit B [Roseivivax jejudonensis]	Roseivivax jejudonensis	1045	1045	0.97	0.0	66.75	805	WP_085790476.1
DNA topoisomerase (ATP-hydrolyzing) subunit B [Roseivivax lentus]	Roseivivax lentus	1059	1059	0.97	0.0	67.59	805	WP_076443805.1
DNA topoisomerase (ATP-hydrolyzing) subunit B [Roseivivax marinus]	Roseivivax marinus	1038	1038	0.97	0.0	66.54	805	WP_043845046.1
DNA topoisomerase (ATP-hydrolyzing) subunit B [Roseivivax marinus]	Roseivivax marinus	1038	1038	0.97	0.0	66.54	805	WP_240092955.1
DNA topoisomerase (ATP-hydrolyzing) subunit B [Roseivivax sediminis]	Roseivivax sediminis	1038	1038	0.97	0.0	66.67	805	WP_149754617.1
DNA topoisomerase (ATP-hydrolyzing) subunit B [Roseivivax sp. GX 12232]	Roseivivax sp. GX 12232	1055	1055	0.97	0.0	67.04	805	WP_232754397.1
DNA topoisomerase (ATP-hydrolyzing) subunit B [Roseivivax sp. THAF30]	Roseivivax sp. THAF30	1047	1047	0.97	0.0	66.62	805	WP_152460924.1
DNA topoisomerase (ATP-hydrolyzing) subunit B [Roseobacter]	Roseobacter	1049	1049	0.97	0.0	67.96	805	WP_171560167.1
DNA topoisomerase (ATP-hydrolyzing) subunit B [Roseobacter cerasinus]	Roseobacter cerasinus	1022	1022	0.97	0.0	65.11	804	WP_159975273.1
DNA topoisomerase (ATP-hydrolyzing) subunit B [Roseobacter denitrificans]	Roseobacter denitrificans	1025	1025	0.97	0.0	65.49	804	WP_011566563.1
DNA topoisomerase (ATP-hydrolyzing) subunit B [Roseobacter insulae]	Roseobacter insulae	1020	1020	0.97	0.0	64.74	804	WP_219499162.1
DNA topoisomerase (ATP-hydrolyzing) subunit B [Roseobacter litoralis]	Roseobacter litoralis	1032	1032	0.97	0.0	65.87	804	WP_013959984.1
DNA topoisomerase (ATP-hydrolyzing) subunit B [Roseobacter litoralis]	Roseobacter litoralis	1025	1025	0.97	0.0	64.91	804	WP_187431723.1
DNA topoisomerase (ATP-hydrolyzing) subunit B [Roseobacter ponti]	Roseobacter ponti	1023	1023	0.97	0.0	65.33	804	WP_169638883.1
DNA topoisomerase (ATP-hydrolyzing) subunit B [Roseobacter sp.]	Roseobacter sp.	1028	1028	0.97	0.0	65.49	804	WP_298840968.1
DNA topoisomerase (ATP-hydrolyzing) subunit B [Roseobacter sp.]	Roseobacter sp.	1026	1026	0.97	0.0	65.11	804	WP_300033127.1
DNA topoisomerase (ATP-hydrolyzing) subunit B [Roseobacter sp.]	Roseobacter sp.	1026	1026	0.97	0.0	65.58	804	WP_295312211.1
DNA topoisomerase (ATP-hydrolyzing) subunit B [Roseobacter sp.]	Roseobacter sp.	1025	1025	0.97	0.0	65.24	804	WP_299779912.1
DNA topoisomerase (ATP-hydrolyzing) subunit B [Roseobacter sp.]	Roseobacter sp.	1023	1023	0.97	0.0	65.11	804	WP_299956167.1
DNA topoisomerase (ATP-hydrolyzing) subunit B [Roseobacter sp.]	Roseobacter sp.	1023	1023	0.97	0.0	65.37	804	WP_299672565.1
DNA topoisomerase (ATP-hydrolyzing) subunit B [Roseobacter sp.]	Roseobacter sp.	1023	1023	0.97	0.0	64.94	804	WP_299964615.1
DNA topoisomerase (ATP-hydrolyzing) subunit B [Roseobacter sp.]	Roseobacter sp.	1023	1023	0.97	0.0	65.11	804	WP_299859967.1
DNA topoisomerase (ATP-hydrolyzing) subunit B [Roseobacter sp.]	Roseobacter sp.	1023	1023	0.97	0.0	65.24	804	WP_299401353.1
DNA topoisomerase (ATP-hydrolyzing) subunit B [Roseobacter sp.]	Roseobacter sp.	1021	1021	0.97	0.0	65.24	804	WP_298968742.1
DNA topoisomerase (ATP-hydrolyzing) subunit B [Roseobacter sp.]	Roseobacter sp.	1021	1021	0.97	0.0	65.24	804	WP_299854016.1
DNA topoisomerase (ATP-hydrolyzing) subunit B [Roseobacter sp.]	Roseobacter sp.	1021	1021	0.97	0.0	65.11	804	WP_300011574.1
DNA topoisomerase (ATP-hydrolyzing) subunit B [Roseobacter sp.]	Roseobacter sp.	1021	1021	0.97	0.0	64.99	804	WP_299735877.1
DNA topoisomerase (ATP-hydrolyzing) subunit B [Roseobacter sp.]	Roseobacter sp.	1021	1021	0.97	0.0	65.11	804	WP_299630463.1
DNA topoisomerase (ATP-hydrolyzing) subunit B [Roseobacter sp.]	Roseobacter sp.	1021	1021	0.97	0.0	65.11	804	WP_299501411.1
DNA topoisomerase (ATP-hydrolyzing) subunit B [Roseobacter sp.]	Roseobacter sp.	1019	1019	0.97	0.0	64.99	804	WP_300056714.1
DNA topoisomerase (ATP-hydrolyzing) subunit B [Roseobacter sp.]	Roseobacter sp.	1018	1018	0.97	0.0	64.74	804	WP_298916332.1
DNA topoisomerase (ATP-hydrolyzing) subunit B [Roseobacter sp. AzwK-3b]	Roseobacter sp. AzwK-3b	1057	1057	0.98	0.0	66.71	805	WP_007811683.1
DNA topoisomerase (ATP-hydrolyzing) subunit B [Roseobacter sp. GAI101]	Roseobacter sp. GAI101	1024	1024	0.97	0.0	64.99	804	WP_008225781.1
DNA topoisomerase (ATP-hydrolyzing) subunit B [Roseobacter sp. H9]	Roseobacter sp. H9	1027	1027	0.97	0.0	65.49	804	WP_227269129.1
DNA topoisomerase (ATP-hydrolyzing) subunit B [Roseobacter sp. HKCCA0434]	Roseobacter sp. HKCCA0434	1024	1024	0.97	0.0	66.29	804	WP_316013407.1
DNA topoisomerase (ATP-hydrolyzing) subunit B [Roseobacter sp. MED193]	Roseobacter sp. MED193	1040	1040	0.97	0.0	66.25	805	WP_009810151.1
DNA topoisomerase (ATP-hydrolyzing) subunit B [Roseobacter sp. MH60115]	Roseobacter sp. MH60115	1022	1022	0.97	0.0	65.11	804	WP_195821075.1
DNA topoisomerase (ATP-hydrolyzing) subunit B [Roseobacter sp. N2S]	Roseobacter sp. N2S	1035	1035	0.97	0.0	66.42	805	WP_309742635.1
DNA topoisomerase (ATP-hydrolyzing) subunit B [Roseobacter sp. OBYS 0001]	Roseobacter sp. OBYS 0001	1032	1032	0.97	0.0	65.87	804	WP_220799104.1
DNA topoisomerase (ATP-hydrolyzing) subunit B [Roseobacter sp. SK209-2-6]	Roseobacter sp. SK209-2-6	1038	1038	0.97	0.0	66.04	805	WP_008205871.1
DNA topoisomerase (ATP-hydrolyzing) subunit B [Roseobacter sp. WL0113]	Roseobacter sp. WL0113	1023	1023	0.97	0.0	65.62	804	WP_263842293.1
DNA topoisomerase (ATP-hydrolyzing) subunit B [Roseovarius]	Roseovarius	1057	1057	0.99	0.0	66.34	805	WP_008282660.1
DNA topoisomerase (ATP-hydrolyzing) subunit B [Roseovarius]	Roseovarius	1056	1056	0.99	0.0	66.3	805	WP_306115863.1
DNA topoisomerase (ATP-hydrolyzing) subunit B [Roseovarius]	Roseovarius	1040	1040	0.97	0.0	66.54	805	WP_103762680.1
DNA topoisomerase (ATP-hydrolyzing) subunit B [Roseovarius aestuarii]	Roseovarius aestuarii	1054	1054	0.99	0.0	66.21	805	WP_085799989.1
DNA topoisomerase (ATP-hydrolyzing) subunit B [Roseovarius aestuariivivens]	Roseovarius aestuariivivens	1034	1034	0.97	0.0	65.83	805	WP_135502892.1
DNA topoisomerase (ATP-hydrolyzing) subunit B [Roseovarius albus]	Roseovarius albus	1070	1070	0.97	0.0	67.09	805	WP_085806382.1
DNA topoisomerase (ATP-hydrolyzing) subunit B [Roseovarius amoyensis]	Roseovarius amoyensis	1051	1051	0.98	0.0	67.17	805	WP_111734738.1
DNA topoisomerase (ATP-hydrolyzing) subunit B [Roseovarius arcticus]	Roseovarius arcticus	1042	1042	0.97	0.0	66.08	805	WP_138932849.1
DNA topoisomerase (ATP-hydrolyzing) subunit B [Roseovarius atlanticus]	Roseovarius atlanticus	1039	1039	0.99	0.0	65.43	805	WP_057795595.1
DNA topoisomerase (ATP-hydrolyzing) subunit B [Roseovarius atlanticus]	Roseovarius atlanticus	1037	1037	0.99	0.0	65.56	805	WP_222451690.1
DNA topoisomerase (ATP-hydrolyzing) subunit B [Roseovarius autotrophicus]	Roseovarius autotrophicus	1065	1065	0.99	0.0	66.54	805	WP_210878501.1
DNA topoisomerase (ATP-hydrolyzing) subunit B [Roseovarius azorensis]	Roseovarius azorensis	1061	1061	0.97	0.0	67.71	805	WP_093035302.1
DNA topoisomerase (ATP-hydrolyzing) subunit B [Roseovarius bejariae]	Roseovarius bejariae	1048	1048	0.98	0.0	66.79	805	WP_154151074.1
DNA topoisomerase (ATP-hydrolyzing) subunit B [Roseovarius carneus]	Roseovarius carneus	1038	1038	0.97	0.0	66.33	805	WP_109386886.1
DNA topoisomerase (ATP-hydrolyzing) subunit B [Roseovarius faecimaris]	Roseovarius faecimaris	1051	1051	0.99	0.0	66.83	805	WP_157705242.1
DNA topoisomerase (ATP-hydrolyzing) subunit B [Roseovarius gaetbuli]	Roseovarius gaetbuli	1059	1059	0.97	0.0	67.04	805	WP_085828287.1
DNA topoisomerase (ATP-hydrolyzing) subunit B [Roseovarius gahaiensis]	Roseovarius gahaiensis	1041	1041	0.97	0.0	66.46	805	WP_167192896.1
DNA topoisomerase (ATP-hydrolyzing) subunit B [Roseovarius halotolerans]	Roseovarius halotolerans	1049	1049	0.97	0.0	66.75	805	WP_085817562.1
DNA topoisomerase (ATP-hydrolyzing) subunit B [Roseovarius indicus]	Roseovarius indicus	1041	1041	0.98	0.0	66.29	805	WP_064259520.1
DNA topoisomerase (ATP-hydrolyzing) subunit B [Roseovarius indicus]	Roseovarius indicus	1040	1040	0.98	0.0	66.17	805	WP_057817559.1
DNA topoisomerase (ATP-hydrolyzing) subunit B [Roseovarius litoreus]	Roseovarius litoreus	1064	1064	0.98	0.0	67.08	805	WP_149780428.1
DNA topoisomerase (ATP-hydrolyzing) subunit B [Roseovarius litorisediminis]	Roseovarius litorisediminis	1055	1055	0.97	0.0	66.62	805	WP_085892521.1
DNA topoisomerase (ATP-hydrolyzing) subunit B [Roseovarius lutimaris]	Roseovarius lutimaris	1060	1060	0.97	0.0	66.92	805	WP_092833918.1
DNA topoisomerase (ATP-hydrolyzing) subunit B [Roseovarius marisflavi]	Roseovarius marisflavi	1059	1059	0.97	0.0	66.96	805	WP_073196525.1
DNA topoisomerase (ATP-hydrolyzing) subunit B [Roseovarius mucosus]	Roseovarius mucosus	1050	1050	0.99	0.0	65.72	805	WP_037276076.1
[truncated: 447 more rows]

## Sheet: gyrB Rhodospirillales
Query ID	WP_012493855.1
Description	DNA topoisomerase (ATP-hydrolyzing) subunit B [Rhodopseudomonas palustris]
[truncated: 682 more rows]

## Sheet: gyrB Sphingomonadales
Query ID	WP_012493855.1
[truncated: 2,272 more rows]

[truncated: 21 more sheets: gyrB other remaining APB, Shc summary, Shc Hyphomicrobiales, Shc Rhodobacterales, Shc Rhodospirillales, Shc Sphingomonadales, Shc other remaining APB, HpnH summary, HpnH Hyphomicrobiales, HpnH Rhodobacterales, HpnH Rhodospirillales, HpnH Sphingomonadales, HpnH other remaining APB, HpnP summary, HpnP Hyphomicrobiales, HpnP Rhodobacterales, HpnP Rhodospirillales, HpnP Sphingomonadales, HpnP other a-proteobac, HpnR summary …]
