# Supplementary material for: A Comprehensive Study of Biohopanoid Production in Alphaproteobacteria: Biosynthetic, Chemotaxonomical, and Geobiological Implications
Source: Geobiology. 2025 Nov 4;23(6):e70038. doi: 10.1111/gbi.70038 (PMC12583986; doi:10.1111/gbi.70038)
Supplement: Supplementary file 7 — Table S5: The information (i.e., accession lists of hits, parameter settings, and acquisition date) of all the PSI‐BLAST searches that were performed to assess the presence/absence of hpn genes in the 54 species of APB studies. These data form the basis for Figures 1b and 2b. [file GBI-23-e70038-s004.xlsx]

## Sheet: IspA
Query ID	WP_012494216.1
Description	polyprenyl synthetase family protein [Rhodopseudomonas palustris] = ispA
Query Length	308
Blast type	PSI-Blast, iteration steps:2
Database	NCBI Protein Reference Sequences
Search datum	"September 2025"
Your search is limited to records include:	Rhizobium tropici (taxid:398), Ensifer sojae (taxid:716925), Roseibium album (taxid:311410), Roseibium marinum (taxid:281252), Rhodoligotrophos appendicifer (taxid:987056), Rhodomicrobium vannielii (taxid:1069), Hyphomicrobium facile (taxid:51670), Chelatococcus reniformis (taxid:1494448), Enterovirga rhinocerotis (taxid:1339210), Microvirga massiliensis (taxid:1033741), 'Methylobacterium soli' (…
	(all 54 APB species studied)							Order		Hits (#)
								Hyphomicrobiales		23
								Rhodospirillales		20
								Sphingomonadales		10
								Micropepsales		1
								By-catch
Description	Scientific Name	Max Score	Total Score	Query Cover	E value	Per. Ident	Acc. Len	Accession
polyprenyl synthetase family protein [Rhodopseudomonas palustris]	Rhodopseudomonas palustris	386	386	1	2e-134	91.88%	308	WP_011439417.1
MULTISPECIES: polyprenyl synthetase family protein [Bradyrhizobium]	Bradyrhizobium	371	371	1	1e-128	82.47%	306	WP_018269205.1
polyprenyl synthetase family protein [Afipia broomeae]	Afipia broomeae	376	376	1	1e-130	79.55%	308	WP_006022466.1
polyprenyl synthetase family protein [Variibacter gotjawalensis]	Variibacter gotjawalensis	361	361	0.97	2e-124	65.79%	314	WP_096355122.1
polyprenyl synthetase family protein [Rhodoplanes elegans]	Rhodoplanes elegans	324	324	0.99	6e-110	60.65%	320	WP_244670251.1
polyprenyl synthetase family protein [Rhodomicrobium vannielii]	Rhodomicrobium vannielii	318	318	1	8e-108	59.74%	313	WP_088347887.1
polyprenyl synthetase family protein [Rhodomicrobium vannielii]	Rhodomicrobium vannielii	305	305	0.97	1e-102	56.33%	296	WP_013417842.1
polyprenyl synthetase family protein [Limimonas halophila]	Limimonas halophila	299	299	0.96	9e-101	55.93%	288	WP_090020791.1
polyprenyl synthetase family protein [Rhodomicrobium vannielii]	Rhodomicrobium vannielii	307	307	0.97	1e-103	55.67%	296	WP_201719217.1
polyprenyl synthetase family protein [Chelatococcus reniformis]	Chelatococcus reniformis	298	298	0.96	5e-100	55.37%	299	WP_244642287.1
polyprenyl synthetase family protein [Rhodoligotrophos appendicifer]	Rhodoligotrophos appendicifer	323	323	0.98	7e-110	55.15%	296	WP_144294963.1
polyprenyl synthetase family protein [Microvirga massiliensis]	Microvirga massiliensis	319	319	0.98	5e-108	55.08%	313	WP_046864270.1
polyprenyl synthetase family protein [Enterovirga rhinocerotis]	Enterovirga rhinocerotis	322	322	0.98	4e-109	54.69%	310	WP_245512952.1
polyprenyl synthetase family protein [Roseiarcus fermentans]	Roseiarcus fermentans	233	233	0.97	2e-74	54.49%	305	WP_113893600.1
polyprenyl synthetase family protein [Rhodospirillum rubrum]	Rhodospirillum rubrum	336	336	0.9	4e-115	54.48%	292	WP_014626423.1
polyprenyl synthetase family protein [Methylocella silvestris]	Methylocella silvestris	311	311	1	6e-105	53.87%	309	WP_012589858.1
polyprenyl synthetase family protein [Tistlia consotensis]	Tistlia consotensis	316	316	0.98	6e-107	53.80%	297	WP_085125015.1
polyprenyl synthetase family protein [Methylobacterium oxalidis]	Methylobacterium oxalidis	345	345	0.99	4e-118	53.75%	328	WP_174804858.1
polyprenyl synthetase family protein [Methylobacterium oxalidis]	Methylobacterium oxalidis	342	342	0.99	9e-117	53.42%	328	WP_350371143.1
polyprenyl synthetase family protein [Beijerinckia indica]	Beijerinckia indica	334	334	1	3e-114	53.23%	310	WP_012383434.1
MULTISPECIES: polyprenyl synthetase family protein [Methylobacterium]	Methylobacterium	318	318	0.97	1e-107	52.98%	313	WP_048429210.1
polyprenyl synthetase family protein [Methylorubrum rhodesianum]	Methylorubrum rhodesianum	317	317	0.98	4e-107	52.96%	320	WP_017485801.1
polyprenyl synthetase family protein [Methyloferula stellata]	Methyloferula stellata	339	339	1	5e-116	52.92%	307	WP_020175064.1
polyprenyl synthetase family protein [Methylobacterium aquaticum]	Methylobacterium aquaticum	321	321	0.97	5e-109	52.65%	313	WP_048464758.1
polyprenyl synthetase family protein [Methylobacterium aquaticum]	Methylobacterium aquaticum	319	319	0.97	3e-108	52.65%	313	WP_203158617.1
polyprenyl synthetase family protein [Sinorhizobium sojae]	Sinorhizobium sojae	322	322	0.98	2e-109	52.49%	304	WP_034852860.1
MULTISPECIES: polyprenyl synthetase family protein [Rhizobium]	Rhizobium	305	305	0.97	1e-102	52.33%	304	WP_015341647.1
polyprenyl synthetase family protein [Methylobacterium soli]	Methylobacterium soli	326	326	0.99	1e-110	52.29%	320	WP_150999013.1
polyprenyl synthetase family protein [Rhizobium tropici]	Rhizobium tropici	299	299	0.97	2e-100	52.00%	304	WP_149636128.1
polyprenyl synthetase family protein [Pelagibius litoralis]	Pelagibius litoralis	307	307	0.98	9e-104	51.83%	294	WP_167226427.1
MULTISPECIES: polyprenyl synthetase family protein [Rhizobium]	Rhizobium	298	298	0.97	5e-100	51.67%	304	WP_112341596.1
polyprenyl synthetase family protein [Skermanella aerolata]	Skermanella aerolata	343	343	0.95	8e-118	50.68%	288	WP_044426320.1
polyprenyl synthetase family protein [Roseibium marinum]	Roseibium marinum	297	297	0.98	2e-99	50.66%	301	WP_408013649.1
polyprenyl synthetase family protein [Nitrospirillum amazonense]	Nitrospirillum amazonense	347	347	0.99	3e-119	50.66%	299	WP_145752182.1
polyprenyl synthetase family protein [Nitrospirillum amazonense]	Nitrospirillum amazonense	344	344	0.99	6e-118	50.66%	299	WP_145613230.1
polyprenyl synthetase family protein [Nitrospirillum amazonense]	Nitrospirillum amazonense	343	343	0.99	7e-118	50.66%	299	WP_145618602.1
polyprenyl synthetase family protein [Nitrospirillum amazonense]	Nitrospirillum amazonense	340	340	0.99	1e-116	50.66%	299	WP_145735737.1
polyprenyl synthetase family protein [Roseibium album]	Roseibium album	305	305	0.98	1e-102	50.33%	301	WP_422385291.1
polyprenyl synthetase family protein [Roseibium album]	Roseibium album	302	302	0.98	2e-101	50.33%	301	WP_281926938.1
polyprenyl synthetase family protein [Roseibium album]	Roseibium album	291	291	0.98	3e-97	50.33%	301	WP_196878051.1
polyprenyl synthetase family protein [Novosphingobium nitrogenifigens]	Novosphingobium nitrogenifigens	338	338	0.95	2e-115	50.17%	305	WP_008066007.1
polyprenyl synthetase family protein [Hyphomicrobium facile]	Hyphomicrobium facile	310	310	0.97	9e-105	50.17%	301	WP_177228163.1
polyprenyl synthetase family protein [Roseibium album]	Roseibium album	301	301	0.98	5e-101	50.00%	301	WP_108875783.1
polyprenyl synthetase family protein [Roseibium album]	Roseibium album	301	301	0.98	6e-101	50.00%	301	WP_055115641.1
polyprenyl synthetase family protein [Kozakia baliensis]	Kozakia baliensis	287	287	0.99	2e-95	50.00%	308	WP_070404709.1
polyprenyl synthetase family protein [Kozakia baliensis]	Kozakia baliensis	287	287	0.99	2e-95	50.00%	308	WP_029605482.1
polyprenyl synthetase family protein [Kozakia baliensis]	Kozakia baliensis	286	286	0.99	4e-95	50.00%	308	WP_070402275.1
polyprenyl synthetase family protein [Roseibium album]	Roseibium album	301	301	0.98	5e-101	49.67%	301	WP_282047211.1
farnesyl diphosphate synthase [Roseibium album]	Roseibium album	298	298	0.98	4e-100	49.67%	301	WP_196916941.1
polyprenyl synthetase family protein [Komagataeibacter xylinus]	Komagataeibacter xylinus	283	283	0.94	4e-94	49.31%	295	WP_308719409.1
polyprenyl synthetase family protein [Sphingobium estronivorans]	Sphingobium estronivorans	272	272	0.91	6e-90	49.11%	295	WP_150295458.1
polyprenyl synthetase family protein [Hypericibacter terrae]	Hypericibacter terrae	308	308	0.96	5e-104	48.82%	295	WP_225308353.1
polyprenyl synthetase family protein [Magnetospirillum fulvum]	Magnetospirillum fulvum	364	364	1	7e-126	48.70%	301	WP_074766104.1
polyprenyl synthetase family protein [Azospirillum brasilense]	Azospirillum brasilense	348	348	0.96	1e-119	48.47%	288	WP_137141998.1
MULTISPECIES: polyprenyl synthetase family protein [Gluconobacter]	Gluconobacter	286	286	1	3e-95	48.38%	301	WP_011251837.1
MULTISPECIES: polyprenyl synthetase family protein [Asaia]	Asaia	286	286	0.99	4e-95	48.36%	306	WP_188425338.1
MULTISPECIES: polyprenyl synthetase family protein [Azospirillum]	Azospirillum	347	347	0.96	2e-119	48.14%	288	WP_174436128.1
MULTISPECIES: polyprenyl synthetase family protein [Azospirillum]	Azospirillum	344	344	0.96	2e-118	48.14%	288	WP_094305460.1
polyprenyl synthetase family protein [Magnetospirillum fulvum]	Magnetospirillum fulvum	356	356	1	1e-122	48.05%	301	WP_021132482.1
polyprenyl synthetase family protein [Acidocella aminolytica]	Acidocella aminolytica	273	273	1	4e-90	48.05%	303	WP_048877613.1
polyprenyl synthetase family protein [Edaphosphingomonas haloaromaticamans]	Edaphosphingomonas haloaromaticamans	294	294	0.99	3e-98	48.04%	305	WP_070932154.1
polyprenyl synthetase family protein [Enhydrobacter aerosaccus]	Enhydrobacter aerosaccus	307	307	0.99	1e-103	48.03%	302	WP_085932605.1
polyprenyl synthetase family protein [Rhodopila globiformis]	Rhodopila globiformis	288	288	0.98	5e-96	47.85%	300	WP_170114617.1
polyprenyl synthetase family protein [Komagataeibacter xylinus]	Komagataeibacter xylinus	284	284	0.98	2e-94	47.84%	295	WP_159262664.1
polyprenyl synthetase family protein [Azospirillum brasilense]	Azospirillum brasilense	346	346	0.96	6e-119	47.80%	288	WP_237906507.1
MULTISPECIES: polyprenyl synthetase family protein [Azospirillum]	Azospirillum	345	345	0.96	1e-118	47.80%	288	WP_051658404.1
polyprenyl synthetase family protein [Azospirillum brasilense]	Azospirillum brasilense	343	343	0.96	7e-118	47.80%	288	WP_114860489.1
MULTISPECIES: polyprenyl synthetase family protein [Azospirillum]	Azospirillum	342	342	0.96	2e-117	47.80%	288	WP_145679420.1
polyprenyl synthetase family protein [Novosphingobium rosa]	Novosphingobium rosa	326	326	0.94	4e-111	47.67%	300	WP_068081694.1
polyprenyl synthetase family protein [Komagataeibacter xylinus]	Komagataeibacter xylinus	284	284	0.98	2e-94	47.51%	295	WP_130731024.1
polyprenyl synthetase family protein [Acetobacter pasteurianus]	Acetobacter pasteurianus	297	297	0.97	2e-99	47.49%	312	WP_012813066.1
MULTISPECIES: polyprenyl synthetase family protein [Acetobacter]	Acetobacter	297	297	0.97	2e-99	47.49%	312	WP_020943963.1
polyprenyl synthetase family protein [Acetobacter pasteurianus]	Acetobacter pasteurianus	296	296	0.97	3e-99	47.49%	312	WP_035366464.1
polyprenyl synthetase family protein [Azospirillum brasilense]	Azospirillum brasilense	352	352	0.98	3e-121	47.35%	309	WP_051140455.1
polyprenyl synthetase family protein [Sphingomonas alpina]	Sphingomonas alpina	316	316	0.98	4e-107	47.35%	299	WP_187762435.1
polyprenyl synthetase family protein [Novosphingobium acidiphilum]	Novosphingobium acidiphilum	309	309	0.98	2e-104	47.18%	302	WP_028639284.1
polyprenyl synthetase family protein [Komagataeibacter europaeus]	Komagataeibacter europaeus	289	289	0.98	2e-96	47.18%	311	WP_375138791.1
polyprenyl synthetase family protein [Komagataeibacter europaeus]	Komagataeibacter europaeus	289	289	0.98	4e-96	47.18%	311	WP_029335166.1
polyprenyl synthetase family protein [Komagataeibacter europaeus]	Komagataeibacter europaeus	288	288	0.98	7e-96	47.18%	311	WP_053322935.1
polyprenyl synthetase family protein [Komagataeibacter xylinus]	Komagataeibacter xylinus	286	286	0.98	2e-95	47.18%	295	WP_082770669.1
polyprenyl synthetase family protein [Komagataeibacter europaeus]	Komagataeibacter europaeus	287	287	0.98	2e-95	47.18%	311	WP_026019737.1
MULTISPECIES: polyprenyl synthetase family protein [Komagataeibacter]	Komagataeibacter	275	275	0.98	8e-91	47.18%	311	WP_029329319.1
polyprenyl synthetase family protein [Gluconacetobacter diazotrophicus]	Gluconacetobacter diazotrophicus	287	287	0.97	2e-95	47.16%	311	WP_012225423.1
polyprenyl synthetase family protein [Azospirillum brasilense]	Azospirillum brasilense	352	352	0.98	6e-121	47.02%	309	WP_149167077.1
polyprenyl synthetase family protein [Flavisphingomonas formosensis]	Flavisphingomonas formosensis	297	297	0.98	2e-99	46.86%	305	WP_157217445.1
polyprenyl synthetase family protein [Komagataeibacter europaeus]	Komagataeibacter europaeus	286	286	0.98	4e-95	46.84%	311	WP_026018721.1
polyprenyl synthetase family protein [Sphingomonas changbaiensis]	Sphingomonas changbaiensis	302	302	0.95	2e-101	46.60%	299	WP_046349491.1
polyprenyl synthetase family protein [Komagataeibacter europaeus]	Komagataeibacter europaeus	289	289	1	4e-96	46.10%	311	WP_048850787.1
polyprenyl synthetase family protein [Stakelama sediminis]	Stakelama sediminis	294	294	0.98	2e-98	46.03%	296	WP_425506378.1
polyprenyl synthetase family protein [Muricoccus pecuniae]	Muricoccus pecuniae	301	301	0.97	4e-101	46.00%	308	WP_246418226.1
polyprenyl synthetase family protein [Rhizomicrobium palustre]	Rhizomicrobium palustre	290	290	0.98	6e-97	44.55%	297	WP_167082948.1
polyprenyl synthetase family protein [Sphingomonas mali]	Sphingomonas mali	316	316	0.99	8e-107	43.83%	303	WP_066825687.1
polyprenyl synthetase family protein [Nitrospirillum amazonense]	Nitrospirillum amazonense	309	309	0.9	3e-104	43.53%	288	WP_145613067.1
polyprenyl synthetase family protein [Nitrospirillum amazonense]	Nitrospirillum amazonense	310	310	0.9	1e-104	43.17%	313	WP_211101974.1
MULTISPECIES: polyprenyl synthetase family protein [Nitrospirillum]	Nitrospirillum	306	306	0.9	2e-103	43.17%	288	WP_081486708.1
MULTISPECIES: polyprenyl synthetase family protein [Nitrospirillum]	Nitrospirillum	304	304	0.9	1e-102	43.17%	288	WP_145748313.1
MULTISPECIES: polyprenyl synthetase family protein [Bradyrhizobium]	Bradyrhizobium	248	248	0.93	8e-80	38.28%	332	WP_168858885.1
polyprenyl synthetase family protein [Skermanella aerolata]	Skermanella aerolata	242	242	0.94	4e-78	38.28%	289	WP_044427895.1
MULTISPECIES: polyprenyl synthetase family protein [Sinorhizobium/Ensifer group]	Sinorhizobium/Ensifer group	243	243	0.93	5e-78	38.28%	326	WP_034859625.1
MULTISPECIES: polyprenyl synthetase family protein [Rhizobium]	Rhizobium	256	256	0.93	6e-83	37.93%	332	WP_004120020.1
polyprenyl synthetase family protein [Bradyrhizobium elkanii]	Bradyrhizobium elkanii	248	248	0.93	8e-80	37.93%	332	WP_172648472.1
polyprenyl synthetase family protein [Bradyrhizobium elkanii]	Bradyrhizobium elkanii	246	246	0.93	4e-79	37.93%	332	WP_259245256.1
polyprenyl synthetase family protein [Bradyrhizobium elkanii]	Bradyrhizobium elkanii	245	245	0.93	6e-79	37.59%	332	WP_172649352.1
polyprenyl synthetase family protein, partial [Methylobacterium soli]	Methylobacterium soli	129	129	0.4	2e-36	37.40%	121	WP_238298507.1
polyprenyl synthetase family protein [Methylocella silvestris]	Methylocella silvestris	212	212	0.84	2e-66	37.31%	289	WP_012591059.1
polyprenyl synthetase family protein [Methylobacterium oxalidis]	Methylobacterium oxalidis	225	225	0.92	3e-71	37.19%	291	WP_147028395.1
polyprenyl synthetase family protein [Rhodospirillum rubrum]	Rhodospirillum rubrum	220	220	0.94	1e-69	36.99%	289	WP_011390731.1
polyprenyl synthetase family protein [Methylobacterium soli]	Methylobacterium soli	229	229	0.92	4e-73	36.97%	290	WP_151001570.1
MULTISPECIES: polyprenyl synthetase family protein [Methylorubrum]	Methylorubrum	228	228	0.9	1e-72	36.56%	288	WP_183666725.1
MULTISPECIES: polyprenyl synthetase family protein [Rhodopseudomonas]	Rhodopseudomonas	227	227	0.94	3e-72	36.49%	287	WP_011442881.1
polyprenyl synthetase family protein [Methylorubrum rhodesianum]	Methylorubrum rhodesianum	227	227	0.9	2e-72	36.20%	288	WP_427449688.1
polyprenyl synthetase family protein [Roseiarcus fermentans]	Roseiarcus fermentans	236	236	0.92	6e-76	35.79%	287	WP_113893158.1
polyprenyl synthetase family protein [Methylobacterium aquaticum]	Methylobacterium aquaticum	227	227	0.94	5e-72	35.69%	290	WP_048464711.1
MULTISPECIES: polyprenyl synthetase family protein [Rhodomicrobium]	Rhodomicrobium	242	242	0.96	6e-78	35.59%	305	WP_088342990.1
MULTISPECIES: polyprenyl synthetase family protein [Methylobacterium]	Methylobacterium	239	239	0.94	5e-77	35.47%	290	WP_060850001.1
polyprenyl synthetase family protein [Rhodoplanes elegans]	Rhodoplanes elegans	226	226	0.94	6e-72	35.35%	288	WP_111356907.1
polyprenyl synthetase family protein [Rhodopila globiformis]	Rhodopila globiformis	221	221	0.91	8e-70	35.07%	289	WP_104519686.1
polyprenyl synthetase family protein [Rhodomicrobium vannielii]	Rhodomicrobium vannielii	205	205	0.77	1e-63	35.02%	308	WP_201719224.1
polyprenyl synthetase family protein [Rhodomicrobium vannielii]	Rhodomicrobium vannielii	205	205	0.77	2e-63	35.02%	308	WP_013417850.1
polyprenyl synthetase family protein [Magnetospirillum fulvum]	Magnetospirillum fulvum	228	228	0.91	1e-72	34.88%	288	WP_021132851.1
polyprenyl synthetase family protein [Magnetospirillum fulvum]	Magnetospirillum fulvum	229	229	0.91	4e-73	34.52%	288	WP_074767811.1
polyprenyl synthetase family protein [Rhodoligotrophos appendicifer]	Rhodoligotrophos appendicifer	222	222	0.95	3e-70	32.31%	292	WP_144294681.1
MULTISPECIES: polyprenyl synthetase family protein [Rhodomicrobium]	Rhodomicrobium	278	278	0.93	1e-91	31.82%	338	WP_088345262.1
polyprenyl synthetase family protein [Limimonas halophila]	Limimonas halophila	114	114	0.68	2e-28	31.58%	336	WP_090019496.1
polyprenyl synthetase family protein [Rhodoligotrophos appendicifer]	Rhodoligotrophos appendicifer	282	282	0.95	5e-93	30.48%	338	WP_428977893.1
polyprenyl synthetase family protein [Hyphomicrobium facile]	Hyphomicrobium facile	262	262	0.89	3e-85	30.47%	338	WP_092868403.1
polyprenyl synthetase family protein [Chelatococcus reniformis]	Chelatococcus reniformis	277	277	0.88	4e-91	30.37%	337	WP_244641911.1
polyprenyl synthetase family protein [Sinorhizobium sojae]	Sinorhizobium sojae	268	268	0.88	1e-87	30.37%	338	WP_034852154.1
polyprenyl synthetase family protein [Rhodomicrobium vannielii]	Rhodomicrobium vannielii	264	264	0.88	4e-86	30.00%	338	WP_013419898.1
MULTISPECIES: polyprenyl synthetase family protein [Rhodomicrobium]	Rhodomicrobium	263	263	0.88	1e-85	30.00%	338	WP_037241067.1
polyprenyl synthetase family protein [Skermanella aerolata]	Skermanella aerolata	275	275	0.84	3e-90	29.73%	340	WP_044432208.1
MULTISPECIES: polyprenyl synthetase family protein [Acetobacter]	Acetobacter	257	257	0.84	3e-83	29.37%	356	WP_050819645.1
polyprenyl synthetase family protein [Acetobacter pasteurianus]	Acetobacter pasteurianus	256	256	0.84	7e-83	29.37%	356	WP_003622958.1
polyprenyl synthetase family protein [Stakelama sediminis]	Stakelama sediminis	244	244	0.91	4e-78	29.33%	337	WP_184001829.1
MULTISPECIES: polyprenyl synthetase family protein [Novosphingobium]	Novosphingobium	262	262	0.94	4e-85	29.31%	342	WP_068080727.1
polyprenyl synthetase family protein [Tistlia consotensis]	Tistlia consotensis	242	242	0.89	2e-77	29.09%	339	WP_085120584.1
polyprenyl synthetase family protein [Flavisphingomonas formosensis]	Flavisphingomonas formosensis	234	234	0.86	1e-74	29.06%	337	WP_157218828.1
polyprenyl synthetase family protein [Roseibium marinum]	Roseibium marinum	252	252	0.92	2e-81	29.02%	338	WP_235867117.1
polyprenyl synthetase family protein [Nitrospirillum amazonense]	Nitrospirillum amazonense	279	279	0.89	5e-92	28.94%	340	WP_145753110.1
polyprenyl synthetase family protein [Roseiarcus fermentans]	Roseiarcus fermentans	263	263	0.88	1e-85	28.89%	337	WP_245427831.1
polyprenyl synthetase family protein [Novosphingobium nitrogenifigens]	Novosphingobium nitrogenifigens	254	254	0.88	5e-82	28.89%	337	WP_008068122.1
polyprenyl synthetase family protein [Novosphingobium acidiphilum]	Novosphingobium acidiphilum	245	245	0.88	2e-78	28.89%	337	WP_028641149.1
polyprenyl synthetase family protein [Enterovirga rhinocerotis]	Enterovirga rhinocerotis	269	269	0.97	4e-88	28.81%	339	WP_133769271.1
polyprenyl synthetase family protein [Roseiarcus fermentans]	Roseiarcus fermentans	188	188	0.88	2e-56	28.73%	340	WP_113890899.1
polyprenyl synthetase family protein [Muricoccus pecuniae]	Muricoccus pecuniae	254	254	0.88	7e-82	28.68%	344	WP_376766426.1
polyprenyl synthetase family protein [Nitrospirillum amazonense]	Nitrospirillum amazonense	281	281	0.92	1e-92	28.67%	340	WP_145608940.1
MULTISPECIES: polyprenyl synthetase family protein [Nitrospirillum]	Nitrospirillum	279	279	0.92	4e-92	28.67%	340	WP_004272436.1
polyprenyl synthetase family protein [Roseibium album]	Roseibium album	239	239	0.87	3e-76	28.62%	338	WP_425596032.1
polyprenyl synthetase family protein [Roseibium album]	Roseibium album	239	239	0.87	3e-76	28.62%	338	WP_409858403.1
polyprenyl synthetase family protein [Roseibium album]	Roseibium album	239	239	0.87	4e-76	28.62%	338	WP_431197810.1
polyprenyl synthetase family protein [Roseibium album]	Roseibium album	238	238	0.87	5e-76	28.62%	338	WP_055116135.1
MULTISPECIES: polyprenyl synthetase family protein [Nitrospirillum]	Nitrospirillum	283	283	0.93	1e-93	28.57%	340	WP_145728876.1
polyprenyl synthetase family protein [Methyloferula stellata]	Methyloferula stellata	269	269	0.92	3e-88	28.57%	337	WP_020176615.1
polyprenyl synthetase family protein [Sphingobium estronivorans]	Sphingobium estronivorans	237	237	0.88	2e-75	28.52%	342	WP_150294630.1
polyprenyl synthetase family protein [Sphingomonas changbaiensis]	Sphingomonas changbaiensis	240	240	0.87	1e-76	28.46%	337	WP_046347908.1
polyprenyl synthetase family protein [Beijerinckia indica]	Beijerinckia indica	278	278	0.93	1e-91	28.32%	336	WP_012383862.1
polyprenyl synthetase family protein [Acidocella aminolytica]	Acidocella aminolytica	259	259	0.92	3e-84	28.28%	333	WP_373318315.1
polyprenyl synthetase family protein [Rhodopila globiformis]	Rhodopila globiformis	188	188	0.81	2e-56	28.24%	344	WP_104522677.1
polyprenyl synthetase family protein [Rhodopila globiformis]	Rhodopila globiformis	257	257	0.93	4e-83	28.20%	338	WP_408887470.1
polyprenyl synthetase family protein [Methylorubrum rhodesianum]	Methylorubrum rhodesianum	265	265	0.93	1e-86	28.18%	344	WP_200671772.1
polyprenyl synthetase family protein [Methylorubrum rhodesianum]	Methylorubrum rhodesianum	265	265	0.93	3e-86	28.18%	344	WP_017486356.1
polyprenyl synthetase family protein [Azospirillum brasilense]	Azospirillum brasilense	279	279	0.92	5e-92	28.17%	338	WP_145681530.1
polyprenyl synthetase family protein [Azospirillum brasilense]	Azospirillum brasilense	278	278	0.92	2e-91	28.17%	338	WP_200479412.1														search query
polyprenyl synthetase family protein [Azospirillum brasilense]	Azospirillum brasilense	277	277	0.92	3e-91	28.17%	338	WP_114859030.1
MULTISPECIES: polyprenyl synthetase family protein [Azospirillum]	Azospirillum	277	277	0.92	5e-91	28.17%	338	WP_035675389.1
polyprenyl synthetase family protein [Azospirillum brasilense]	Azospirillum brasilense	276	276	0.92	1e-90	28.17%	338	WP_094301983.1
polyprenyl synthetase family protein [Azospirillum brasilense]	Azospirillum brasilense	275	275	0.92	2e-90	28.17%	338	WP_137139106.1
polyprenyl synthetase family protein [Azospirillum brasilense]	Azospirillum brasilense	275	275	0.92	2e-90	28.17%	338	WP_145674456.1
polyprenyl synthetase family protein [Azospirillum brasilense]	Azospirillum brasilense	275	275	0.92	3e-90	28.17%	338	WP_149163078.1
polyprenyl synthetase family protein [Variibacter gotjawalensis]	Variibacter gotjawalensis	271	271	0.88	7e-89	28.15%	336	WP_096353907.1
polyprenyl synthetase family protein [Microvirga massiliensis]	Microvirga massiliensis	267	267	0.88	3e-87	28.15%	339	WP_046866609.1
MULTISPECIES: polyprenyl synthetase family protein [Sphingomonadales]	Sphingomonadales	240	240	0.93	1e-76	28.03%	337	WP_015458470.1
MULTISPECIES: polyprenyl synthetase family protein [Methylorubrum]	Methylorubrum	265	265	0.95	1e-86	27.95%	344	WP_183667908.1
polyprenyl synthetase family protein [Acidocella aminolytica]	Acidocella aminolytica	257	257	0.92	2e-83	27.93%	342	WP_175556526.1
polyprenyl synthetase family protein [Rhizobium tropici]	Rhizobium tropici	270	270	0.94	2e-88	27.81%	338	WP_149637070.1
MULTISPECIES: polyprenyl synthetase family protein [Rhizobium]	Rhizobium	269	269	0.94	4e-88	27.81%	338	WP_112341125.1
MULTISPECIES: polyprenyl synthetase family protein [Rhizobium]	Rhizobium	269	269	0.94	7e-88	27.81%	338	WP_015338983.1
polyprenyl synthetase family protein [Komagataeibacter xylinus]	Komagataeibacter xylinus	254	254	0.88	4e-82	27.74%	334	WP_130731748.1
polyprenyl synthetase family protein [Komagataeibacter xylinus]	Komagataeibacter xylinus	253	253	0.88	8e-82	27.74%	334	WP_061273251.1
polyprenyl synthetase family protein [Komagataeibacter xylinus]	Komagataeibacter xylinus	253	253	0.88	9e-82	27.74%	334	WP_129551291.1
polyprenyl synthetase family protein [Enhydrobacter aerosaccus]	Enhydrobacter aerosaccus	265	265	0.95	1e-86	27.70%	339	WP_085936937.1
polyprenyl synthetase family protein [Methylocella silvestris]	Methylocella silvestris	277	277	0.93	3e-91	27.62%	337	WP_012590154.1
polyprenyl synthetase family protein [Sphingomonas mali]	Sphingomonas mali	249	249	0.92	5e-80	27.53%	338	WP_066820990.1
MULTISPECIES: polyprenyl synthetase family protein [Methylobacterium]	Methylobacterium	264	264	0.9	5e-86	27.50%	342	WP_060850265.1
polyprenyl synthetase family protein [Methylobacterium oxalidis]	Methylobacterium oxalidis	264	264	0.97	4e-86	27.48%	340	WP_350370672.1
polyprenyl synthetase family protein [Limimonas halophila]	Limimonas halophila	226	226	0.89	2e-71	27.47%	315	WP_090018617.1
polyprenyl synthetase family protein [Methylobacterium oxalidis]	Methylobacterium oxalidis	265	265	0.93	3e-86	27.43%	340	WP_147027310.1
polyprenyl synthetase family protein [Sphingomonas alpina]	Sphingomonas alpina	232	232	0.92	9e-74	27.43%	338	WP_261300317.1
MULTISPECIES: polyprenyl synthetase family protein [Rhodoplanes]	Rhodoplanes	267	267	0.88	2e-87	27.41%	336	WP_111358448.1
polyprenyl synthetase family protein [Komagataeibacter xylinus]	Komagataeibacter xylinus	254	254	0.88	3e-82	27.37%	334	WP_159262620.1
polyprenyl synthetase family protein [Komagataeibacter xylinus]	Komagataeibacter xylinus	253	253	0.88	6e-82	27.37%	334	WP_308721077.1
MULTISPECIES: polyprenyl synthetase family protein [Afipia]	Afipia	280	280	0.92	3e-92	27.37%	336	WP_006019031.1
polyprenyl synthetase family protein [Methylobacterium soli]	Methylobacterium soli	263	263	0.93	1e-85	27.27%	340	WP_150997766.1
polyprenyl synthetase family protein [Pelagibius litoralis]	Pelagibius litoralis	244	244	0.93	3e-78	27.27%	340	WP_167226587.1
polyprenyl synthetase family protein [Rhizomicrobium palustre]	Rhizomicrobium palustre	226	226	0.89	2e-71	27.27%	331	WP_167084460.1
MULTISPECIES: polyprenyl synthetase family protein [Bradyrhizobium]	Bradyrhizobium	275	275	0.88	2e-90	27.04%	336	WP_026193158.1
polyprenyl synthetase family protein [Komagataeibacter europaeus]	Komagataeibacter europaeus	255	255	0.88	1e-82	27.01%	334	WP_087607839.1
polyprenyl synthetase family protein [Komagataeibacter europaeus]	Komagataeibacter europaeus	254	254	0.88	3e-82	27.01%	334	WP_010508033.1
polyprenyl synthetase family protein [Hypericibacter terrae]	Hypericibacter terrae	270	270	0.91	2e-88	26.86%	340	WP_151176421.1
polyprenyl synthetase family protein [Methylobacterium aquaticum]	Methylobacterium aquaticum	255	255	0.88	9e-83	26.84%	342	WP_203155726.1
polyprenyl synthetase family protein [Komagataeibacter xylinus]	Komagataeibacter xylinus	253	253	0.9	7e-82	26.76%	334	WP_048856670.1
polyprenyl synthetase family protein [Rhodopseudomonas palustris]	Rhodopseudomonas palustris	277	277	0.88	4e-91	26.67%	336	WP_011439987.1
polyprenyl synthetase family protein [Rhodospirillum rubrum]	Rhodospirillum rubrum	257	257	0.93	3e-83	26.32%	341	WP_014626480.1
polyprenyl synthetase family protein [Kozakia baliensis]	Kozakia baliensis	253	253	0.88	1e-81	26.28%	349	WP_029605442.1
polyprenyl synthetase family protein [Kozakia baliensis]	Kozakia baliensis	252	252	0.88	3e-81	26.28%	349	WP_070404686.1
polyprenyl synthetase family protein [Kozakia baliensis]	Kozakia baliensis	251	251	0.88	7e-81	26.28%	349	WP_070402249.1
polyprenyl synthetase family protein [Asaia siamensis]	Asaia siamensis	249	249	0.88	4e-80	26.28%	351	WP_229719512.1
MULTISPECIES: polyprenyl synthetase family protein [Asaia]	Asaia	247	247	0.88	2e-79	26.28%	351	WP_332362207.1
polyprenyl synthetase family protein [Magnetospirillum fulvum]	Magnetospirillum fulvum	262	262	0.91	4e-85	26.21%	339	WP_074764534.1
polyprenyl synthetase family protein [Methylobacterium aquaticum]	Methylobacterium aquaticum	261	261	0.9	8e-85	26.06%	346	WP_048463002.1
polyprenyl synthetase family protein [Magnetospirillum fulvum]	Magnetospirillum fulvum	265	265	0.89	1e-86	26.01%	339	WP_021130495.1
polyprenyl synthetase family protein [Gluconacetobacter diazotrophicus]	Gluconacetobacter diazotrophicus	247	247	0.88	5e-79	25.91%	358	WP_012225378.1
polyprenyl synthetase family protein [Gluconobacter oxydans]	Gluconobacter oxydans	250	250	0.88	1e-80	25.18%	351	WP_024716774.1

## Sheet: HpnA
Query ID	WP_011240733.1	see: Cloning of conserved genes from Zymomonas mobilis and Bradyrhizobium japonicum that function in the biosynthesis of hopanoid lipids, 1998
Description	hopanoid-associated sugar epimerase [Zymomonas mobilis] =HpnA
Query Length	337
Blast type	PSI-Blast, iteration steps:2
Database	NCBI Protein Reference Sequences
Search datum	"September 2025"
Your search is limited to records include:	Rhizobium tropici (taxid:398), Ensifer sojae (taxid:716925), Roseibium album (taxid:311410), Roseibium marinum (taxid:281252), Rhodoligotrophos appendicifer (taxid:987056), Rhodomicrobium vannielii (taxid:1069), Hyphomicrobium facile (taxid:51670), Chelatococcus reniformis (taxid:1494448), Enterovirga rhinocerotis (taxid:1339210), Microvirga massiliensis (taxid:1033741), 'Methylobacterium soli' (…
	(all 54 APB species studied)					Order		Hits (#)
						Hyphomicrobiales		13
						Rhodospirillales		20
						Sphingomonadales		8
						Micropepsales		1
						By-catch
Description	Scientific Name	Max Score	Total Score	Query Cover	E value	Per. Ident	Acc. Len	Accession
hopanoid-associated sugar epimerase [Edaphosphingomonas haloaromaticamans]	Edaphosphingomonas haloaromaticamans	333	333	0.98	6e-113	63.33%	334	WP_070935140.1
hopanoid-associated sugar epimerase [Novosphingobium rosa]	Novosphingobium rosa	346	346	0.96	6e-118	63.27%	334	WP_084455579.1
hopanoid-associated sugar epimerase [Sphingobium estronivorans]	Sphingobium estronivorans	349	349	0.96	6e-119	62.88%	334	WP_150293739.1
hopanoid-associated sugar epimerase [Rhizomicrobium palustre]	Rhizomicrobium palustre	364	364	0.96	5e-125	62.27%	331	WP_167082940.1
hopanoid-associated sugar epimerase [Hyphomicrobium facile]	Hyphomicrobium facile	360	360	0.98	2e-123	61.45%	333	WP_092868012.1
hopanoid-associated sugar epimerase [Novosphingobium nitrogenifigens]	Novosphingobium nitrogenifigens	356	356	1	6e-122	61.24%	334	WP_008067659.1
hopanoid-associated sugar epimerase [Sphingomonas changbaiensis]	Sphingomonas changbaiensis	330	330	0.96	7e-112	60.87%	324	WP_245612253.1
MULTISPECIES: hopanoid-associated sugar epimerase [Methylobacterium]	Methylobacterium	353	353	0.98	2e-120	60.61%	348	WP_060848791.1
hopanoid-associated sugar epimerase [Methylobacterium aquaticum]	Methylobacterium aquaticum	356	356	0.98	1e-121	60.30%	345	WP_203157943.1
hopanoid-associated sugar epimerase [Flavisphingomonas formosensis]	Flavisphingomonas formosensis	351	351	0.97	6e-120	60.12%	330	WP_232476282.1
hopanoid-associated sugar epimerase [Muricoccus pecuniae]	Muricoccus pecuniae	338	338	0.96	5e-115	60.00%	327	WP_312861842.1
hopanoid-associated sugar epimerase [Methylobacterium aquaticum]	Methylobacterium aquaticum	349	349	0.98	6e-119	59.70%	348	WP_048467057.1
hopanoid-associated sugar epimerase [Sphingomonas mali]	Sphingomonas mali	333	333	0.98	1e-112	59.70%	336	WP_066827094.1
hopanoid-associated sugar epimerase [Methylobacterium aquaticum]	Methylobacterium aquaticum	346	346	0.98	6e-118	59.39%	346	WP_428916949.1
hopanoid-associated sugar epimerase [Rhodoplanes elegans]	Rhodoplanes elegans	339	339	0.96	5e-115	59.38%	330	WP_111358788.1
hopanoid-associated sugar epimerase [Chelatococcus reniformis]	Chelatococcus reniformis	341	341	0.97	5e-116	59.20%	329	WP_188609081.1
hopanoid-associated sugar epimerase [Stakelama sediminis]	Stakelama sediminis	363	363	0.96	9e-125	58.95%	336	WP_343043149.1
hopanoid-associated sugar epimerase [Skermanella aerolata]	Skermanella aerolata	356	356	0.97	5e-122	58.66%	339	WP_044428732.1
hopanoid-associated sugar epimerase [Methylocella silvestris]	Methylocella silvestris	346	346	0.97	6e-118	58.41%	332	WP_012592215.1
hopanoid-associated sugar epimerase [Roseiarcus fermentans]	Roseiarcus fermentans	328	328	0.97	1e-110	58.28%	334	WP_113889828.1
hopanoid-associated sugar epimerase [Nitrospirillum amazonense]	Nitrospirillum amazonense	341	341	0.98	4e-116	57.53%	333	WP_145616614.1
hopanoid-associated sugar epimerase [Nitrospirillum amazonense]	Nitrospirillum amazonense	341	341	0.98	6e-116	57.53%	333	WP_145748337.1
hopanoid-associated sugar epimerase [Nitrospirillum amazonense]	Nitrospirillum amazonense	340	340	0.98	1e-115	57.53%	333	WP_145731534.1
hopanoid-associated sugar epimerase [Nitrospirillum amazonense]	Nitrospirillum amazonense	340	340	0.98	1e-115	57.53%	333	WP_145612411.1
hopanoid-associated sugar epimerase [Methyloferula stellata]	Methyloferula stellata	352	352	0.97	3e-120	57.49%	332	WP_026596039.1
hopanoid-associated sugar epimerase [Enterovirga rhinocerotis]	Enterovirga rhinocerotis	317	317	0.97	2e-106	57.06%	328	WP_133769364.1
hopanoid-associated sugar epimerase, partial [Magnetospirillum fulvum]	Magnetospirillum fulvum	289	289	0.81	2e-96	56.62%	278	WP_021133126.1
hopanoid-associated sugar epimerase [Beijerinckia indica]	Beijerinckia indica	361	361	0.98	9e-124	56.36%	340	WP_012386061.1
hopanoid-associated sugar epimerase [Magnetospirillum fulvum]	Magnetospirillum fulvum	349	349	0.96	6e-119	56.17%	331	WP_074770048.1
hopanoid-associated sugar epimerase [Methylorubrum rhodesianum]	Methylorubrum rhodesianum	350	350	0.97	2e-119	55.96%	341	WP_427454282.1
MULTISPECIES: hopanoid-associated sugar epimerase [Methylorubrum]	Methylorubrum	349	349	0.97	3e-119	55.96%	341	WP_183670976.1
hopanoid-associated sugar epimerase [Methylobacterium soli]	Methylobacterium soli	351	351	0.99	6e-120	55.82%	341	WP_150995940.1
hopanoid-associated sugar epimerase [Methylobacterium oxalidis]	Methylobacterium oxalidis	348	348	0.99	1e-118	55.82%	341	WP_147026681.1
hopanoid-associated sugar epimerase [Enhydrobacter aerosaccus]	Enhydrobacter aerosaccus	359	359	0.98	5e-123	55.72%	337	WP_085934141.1
hopanoid-associated sugar epimerase [Rhodospirillum rubrum]	Rhodospirillum rubrum	350	350	0.97	2e-119	55.62%	333	WP_011387819.1
hopanoid-associated sugar epimerase [Methylobacterium oxalidis]	Methylobacterium oxalidis	346	346	0.99	5e-118	55.52%	341	WP_350372859.1
hopanoid-associated sugar epimerase [Tistlia consotensis]	Tistlia consotensis	330	330	0.97	1e-111	53.82%	329	WP_085120904.1
hopanoid-associated sugar epimerase [Pelagibius litoralis]	Pelagibius litoralis	332	332	0.97	2e-112	52.74%	330	WP_167225829.1
MULTISPECIES: hopanoid-associated sugar epimerase [Komagataeibacter]	Komagataeibacter	348	348	0.97	1e-118	51.07%	331	WP_010511505.1
MULTISPECIES: hopanoid-associated sugar epimerase [Komagataeibacter]	Komagataeibacter	348	348	0.97	2e-118	51.07%	331	WP_010513721.1
hopanoid-associated sugar epimerase [Komagataeibacter europaeus]	Komagataeibacter europaeus	347	347	0.97	3e-118	51.07%	331	WP_048852153.1
hopanoid-associated sugar epimerase [Rhodoligotrophos appendicifer]	Rhodoligotrophos appendicifer	346	346	0.96	6e-118	50.92%	331	WP_144294901.1
MULTISPECIES: hopanoid-associated sugar epimerase [Komagataeibacter]	Komagataeibacter	347	347	0.97	2e-118	50.76%	331	WP_078525480.1
MULTISPECIES: hopanoid-associated sugar epimerase [Komagataeibacter]	Komagataeibacter	346	346	0.97	8e-118	50.76%	331	WP_061273926.1
hopanoid-associated sugar epimerase [Gluconacetobacter diazotrophicus]	Gluconacetobacter diazotrophicus	336	336	0.97	3e-114	50.76%	331	WP_041249738.1
hopanoid-associated sugar epimerase [Acidocella aminolytica]	Acidocella aminolytica	309	309	0.99	2e-103	50.30%	340	WP_048878587.1
hopanoid-associated sugar epimerase [Acetobacter pasteurianus]	Acetobacter pasteurianus	355	355	0.96	1e-121	50.15%	331	WP_003629194.1
hopanoid-associated sugar epimerase [Gluconobacter oxydans]	Gluconobacter oxydans	352	352	0.96	2e-120	50.15%	331	WP_024716890.1
hopanoid-associated sugar epimerase [Hypericibacter terrae]	Hypericibacter terrae	320	320	0.97	7e-108	50.15%	328	WP_151178149.1
MULTISPECIES: hopanoid-associated sugar epimerase [Acetobacter]	Acetobacter	354	354	0.96	3e-121	49.85%	331	WP_050819052.1
hopanoid-associated sugar epimerase [Acetobacter pasteurianus]	Acetobacter pasteurianus	354	354	0.96	5e-121	49.85%	331	WP_003625627.1
MULTISPECIES: hopanoid-associated sugar epimerase [Asaia]	Asaia	336	336	0.96	5e-114	49.54%	333	WP_332363697.1
hopanoid-associated sugar epimerase [Rhodopila globiformis]	Rhodopila globiformis	330	330	0.97	2e-111	49.24%	330	WP_104519781.1
MULTISPECIES: hopanoid-associated sugar epimerase [Asaia]	Asaia	337	337	0.96	2e-114	49.23%	333	WP_188427527.1
hopanoid-associated sugar epimerase [Kozakia baliensis]	Kozakia baliensis	335	335	0.96	1e-113	48.62%	333	WP_029605965.1
hopanoid-associated sugar epimerase [Kozakia baliensis]	Kozakia baliensis	334	334	0.96	3e-113	48.62%	333	WP_367159310.1
hopanoid-associated sugar epimerase [Kozakia baliensis]	Kozakia baliensis	333	333	0.96	6e-113	48.62%	333	WP_070401901.1
MULTISPECIES: NAD-dependent epimerase/dehydratase family protein [Azospirillum]	Azospirillum	246	246	0.94	5e-79	33.75%	321	WP_051140504.1		fit is poor but location of gene is is close to other genes of the hpn BGC
NAD-dependent epimerase/dehydratase family protein [Limimonas halophila]	Limimonas halophila	237	237	0.95	4e-75	32.52%	325	WP_090019034.1		fit is poor but location of gene is exactly at the position of the hpn BGC where it should be									search query
NAD-dependent epimerase/dehydratase family protein [Azospirillum brasilense]	Azospirillum brasilense	240	240	0.94	1e-76	35.49%	325	WP_237905659.1
NAD-dependent epimerase/dehydratase family protein [Azospirillum brasilense]	Azospirillum brasilense	245	245	0.94	1e-78	35.00%	321	WP_094306847.1
NAD-dependent epimerase/dehydratase family protein, partial [Azospirillum brasilense]	Azospirillum brasilense	234	234	0.93	2e-73	34.38%	355	WP_200480131.1
NAD-dependent epimerase/dehydratase family protein [Azospirillum brasilense]	Azospirillum brasilense	239	239	0.94	4e-76	34.06%	321	WP_149166891.1
NAD-dependent epimerase/dehydratase family protein [Azospirillum brasilense]	Azospirillum brasilense	230	230	0.93	9e-73	33.86%	321	WP_145689957.1
NAD-dependent epimerase/dehydratase family protein [Azospirillum brasilense]	Azospirillum brasilense	240	240	0.93	2e-76	33.54%	321	WP_145679291.1
NAD-dependent epimerase/dehydratase family protein [Hypericibacter terrae]	Hypericibacter terrae	254	254	0.96	1e-81	33.13%	328	WP_151179101.1
NAD-dependent epimerase/dehydratase family protein [Azospirillum brasilense]	Azospirillum brasilense	226	226	0.93	6e-71	33.13%	325	WP_137141389.1
NAD-dependent epimerase/dehydratase family protein [Flavisphingomonas formosensis]	Flavisphingomonas formosensis	272	272	0.95	7e-89	33.12%	341	WP_157215212.1
NAD-dependent epimerase/dehydratase family protein [Methylobacterium oxalidis]	Methylobacterium oxalidis	244	244	0.96	1e-77	32.72%	346	WP_147027752.1
NAD-dependent epimerase/dehydratase family protein [Methylobacterium oxalidis]	Methylobacterium oxalidis	239	239	0.96	1e-75	32.72%	346	WP_350376396.1
NAD-dependent epimerase/dehydratase family protein [Azospirillum brasilense]	Azospirillum brasilense	231	231	0.93	7e-73	32.60%	321	WP_114861351.1
NAD-dependent epimerase/dehydratase family protein [Hyphomicrobium facile]	Hyphomicrobium facile	190	190	0.91	5e-57	30.16%	322	WP_092869420.1
NAD-dependent epimerase/dehydratase family protein [Limimonas halophila]	Limimonas halophila	202	202	0.98	1e-61	29.91%	329	WP_090021109.1
NAD-dependent epimerase/dehydratase family protein [Hyphomicrobium facile]	Hyphomicrobium facile	245	245	0.97	3e-78	28.57%	333	WP_092867723.1
SDR family oxidoreductase [Novosphingobium rosa]	Novosphingobium rosa	223	223	0.96	1e-69	28.01%	344	WP_068084600.1
SDR family oxidoreductase [Chelatococcus reniformis]	Chelatococcus reniformis	184	184	0.96	2e-54	27.57%	347	WP_188608738.1
SDR family oxidoreductase [Sphingomonas mali]	Sphingomonas mali	203	203	0.97	8e-62	27.46%	341	WP_066817135.1
SDR family oxidoreductase [Sphingomonas mali]	Sphingomonas mali	186	186	0.96	3e-55	27.22%	340	WP_066822194.1
NAD-dependent epimerase/dehydratase family protein [Stakelama sediminis]	Stakelama sediminis	167	167	0.96	3e-48	26.51%	301	WP_343043125.1
NAD-dependent epimerase/dehydratase family protein [Kozakia baliensis]	Kozakia baliensis	192	192	0.92	9e-58	26.48%	325	WP_070405133.1
SDR family oxidoreductase [Roseiarcus fermentans]	Roseiarcus fermentans	199	199	0.96	2e-60	26.45%	341	WP_113893175.1
SDR family oxidoreductase [Novosphingobium rosa]	Novosphingobium rosa	182	182	0.92	1e-53	26.13%	343	WP_068094549.1
MULTISPECIES: SDR family oxidoreductase [Rhizobium]	Rhizobium	210	210	0.97	6e-65	26.09%	325	WP_112345396.1
UDP-glucose 4-epimerase GalE [Sinorhizobium sojae]	Sinorhizobium sojae	182	182	0.8	9e-54	26.01%	328	WP_034850692.1(scored below threshold on previous iteration)
UDP-glucose 4-epimerase GalE [Microvirga massiliensis]	Microvirga massiliensis	203	203	0.81	5e-62	26.00%	328	WP_046861894.1
SDR family oxidoreductase [Roseiarcus fermentans]	Roseiarcus fermentans	193	193	0.97	7e-58	26.00%	349	WP_113891529.1
SDR family oxidoreductase [Roseiarcus fermentans]	Roseiarcus fermentans	143	143	0.91	2e-39	25.88%	296	WP_113889940.1
NAD-dependent epimerase/dehydratase family protein [Sphingomonas changbaiensis]	Sphingomonas changbaiensis	193	193	0.97	7e-58	25.87%	337	WP_046347667.1
NAD-dependent epimerase/dehydratase family protein [Sphingomonas alpina]	Sphingomonas alpina	190	190	0.97	5e-57	25.87%	338	WP_187760270.1
NAD-dependent epimerase/dehydratase family protein [Novosphingobium rosa]	Novosphingobium rosa	151	151	0.96	4e-42	25.76%	305	WP_068091110.1
MULTISPECIES: NAD-dependent epimerase/dehydratase family protein [Rhodomicrobium]	Rhodomicrobium	182	182	0.96	1e-53	25.73%	341	WP_088347072.1
NAD-dependent epimerase/dehydratase family protein [Novosphingobium nitrogenifigens]	Novosphingobium nitrogenifigens	197	197	0.97	1e-59	25.72%	338	WP_008066624.1
NAD-dependent epimerase/dehydratase family protein [Acidocella aminolytica]	Acidocella aminolytica	201	201	0.93	2e-61	25.47%	324	WP_048879950.1
NAD-dependent epimerase/dehydratase family protein [Beijerinckia indica]	Beijerinckia indica	172	172	0.95	6e-50	25.45%	330	WP_012383045.1
MULTISPECIES: NAD-dependent epimerase/dehydratase family protein [Rhodomicrobium]	Rhodomicrobium	184	184	0.93	3e-54	25.39%	355	WP_088343339.1
SDR family oxidoreductase [Enhydrobacter aerosaccus]	Enhydrobacter aerosaccus	145	145	0.91	4e-40	25.32%	297	WP_085934555.1
dTDP-glucose 4,6-dehydratase [Methylobacterium aquaticum]	Methylobacterium aquaticum	241	241	0.96	2e-76	25.29%	350	WP_203153366.1
dTDP-glucose 4,6-dehydratase [Methylobacterium aquaticum]	Methylobacterium aquaticum	238	238	0.96	2e-75	25.29%	350	WP_428914580.1
dTDP-glucose 4,6-dehydratase [Methylobacterium aquaticum]	Methylobacterium aquaticum	237	237	0.96	6e-75	25.29%	350	WP_048464204.1
dTDP-glucose 4,6-dehydratase [Methylobacterium aquaticum]	Methylobacterium aquaticum	240	240	0.96	4e-76	25.00%	350	WP_428916918.1
MULTISPECIES: dTDP-glucose 4,6-dehydratase [Methylobacterium]	Methylobacterium	237	237	0.96	5e-75	25.00%	350	WP_060850192.1
SDR family oxidoreductase [Nitrospirillum amazonense]	Nitrospirillum amazonense	200	200	0.98	8e-61	24.86%	347	WP_145616221.1
MULTISPECIES: UDP-glucose 4-epimerase GalE [Acetobacteraceae]	Acetobacteraceae	190	190	0.82	7e-57	24.76%	328	WP_011253017.1
SDR family oxidoreductase [Nitrospirillum amazonense]	Nitrospirillum amazonense	200	200	0.98	1e-60	24.57%	347	WP_277907500.1
SDR family oxidoreductase [Nitrospirillum amazonense]	Nitrospirillum amazonense	200	200	0.98	1e-60	24.57%	347	WP_145609269.1
SDR family oxidoreductase [Nitrospirillum amazonense]	Nitrospirillum amazonense	199	199	0.98	4e-60	24.57%	351	WP_145751274.1
NAD-dependent 4,6-dehydratase LegB [Magnetospirillum fulvum]	Magnetospirillum fulvum	200	200	0.95	5e-61	24.56%	332	WP_074769693.1
NAD-dependent 4,6-dehydratase LegB [Magnetospirillum fulvum]	Magnetospirillum fulvum	200	200	0.95	7e-61	24.56%	332	WP_021132215.1
NAD-dependent epimerase/dehydratase family protein [Nitrospirillum amazonense]	Nitrospirillum amazonense	165	165	0.93	2e-47	24.40%	326	WP_145749482.1
SDR family oxidoreductase [Nitrospirillum amazonense]	Nitrospirillum amazonense	183	183	0.97	1e-54	24.35%	326	WP_145609690.1
NAD-dependent epimerase/dehydratase family protein [Nitrospirillum amazonense]	Nitrospirillum amazonense	152	152	0.95	1e-42	24.31%	317	WP_145608769.1
NAD-dependent epimerase/dehydratase family protein [Flavisphingomonas formosensis]	Flavisphingomonas formosensis	195	195	0.93	7e-59	24.22%	335	WP_157221038.1
UDP-glucose 4-epimerase GalE [Muricoccus pecuniae]	Muricoccus pecuniae	190	190	0.92	7e-57	24.19%	336	WP_184517312.1
NAD-dependent epimerase/dehydratase family protein [Hypericibacter terrae]	Hypericibacter terrae	163	163	0.96	1e-46	24.17%	316	WP_151177360.1
UDP-glucose 4-epimerase GalE [Asaia siamensis]	Asaia siamensis	189	189	0.82	9e-57	24.10%	328	WP_188425442.1
MULTISPECIES: UDP-glucose 4-epimerase GalE [Asaia]	Asaia	189	189	0.82	2e-56	24.10%	328	WP_332363110.1
NAD-dependent epimerase/dehydratase family protein [Limimonas halophila]	Limimonas halophila	163	163	0.97	6e-47	24.10%	308	WP_090020203.1
NAD-dependent epimerase/dehydratase family protein [Nitrospirillum amazonense]	Nitrospirillum amazonense	152	152	0.96	2e-42	24.09%	317	WP_145750719.1
UDP-glucose 4-epimerase GalE [Edaphosphingomonas haloaromaticamans]	Edaphosphingomonas haloaromaticamans	184	184	0.85	1e-54	24.05%	336	WP_070934257.1
SDR family oxidoreductase [Nitrospirillum amazonense]	Nitrospirillum amazonense	151	151	0.91	2e-42	24.04%	298	WP_145730117.1
MULTISPECIES: NAD-dependent epimerase/dehydratase family protein [Azospirillum]	Azospirillum	173	173	0.96	9e-51	24.01%	317	WP_035680550.1
NAD-dependent epimerase/dehydratase family protein [Azospirillum brasilense]	Azospirillum brasilense	173	173	0.96	2e-50	24.01%	317	WP_119510232.1
dTDP-glucose 4,6-dehydratase [Sphingomonas alpina]	Sphingomonas alpina	214	214	0.96	4e-66	24.01%	350	WP_187760042.1
dTDP-glucose 4,6-dehydratase [Methylobacterium oxalidis]	Methylobacterium oxalidis	222	222	0.96	5e-69	23.85%	354	WP_284213760.1
SDR family oxidoreductase [Nitrospirillum amazonense]	Nitrospirillum amazonense	183	183	0.97	3e-54	23.84%	326	WP_277907269.1
SDR family oxidoreductase [Nitrospirillum amazonense]	Nitrospirillum amazonense	181	181	0.97	2e-53	23.77%	326	WP_145615448.1
NAD-dependent epimerase/dehydratase family protein [Azospirillum brasilense]	Azospirillum brasilense	169	169	0.96	4e-49	23.71%	317	WP_137138854.1
NAD-dependent epimerase/dehydratase family protein [Sphingomonas alpina]	Sphingomonas alpina	188	188	0.96	4e-56	23.68%	338	WP_187762940.1
NAD-dependent epimerase/dehydratase family protein [Rhodopila globiformis]	Rhodopila globiformis	148	148	0.6	5e-41	23.58%	310	WP_104520906.1(scored below threshold on previous iteration)
MULTISPECIES: UDP-glucose 4-epimerase GalE [Rhizobium]	Rhizobium	189	189	0.8	1e-56	23.57%	328	WP_015343798.1
UDP-glucose 4-epimerase GalE [Novosphingobium rosa]	Novosphingobium rosa	194	194	0.85	2e-58	23.57%	334	WP_068085814.1
dTDP-glucose 4,6-dehydratase [Methylorubrum rhodesianum]	Methylorubrum rhodesianum	223	223	0.96	2e-69	23.56%	358	WP_394536932.1
dTDP-glucose 4,6-dehydratase [Methylobacterium oxalidis]	Methylobacterium oxalidis	220	220	0.96	5e-68	23.56%	366	WP_284214579.1
NAD-dependent epimerase/dehydratase family protein [Nitrospirillum amazonense]	Nitrospirillum amazonense	152	152	0.96	2e-42	23.55%	317	WP_145618310.1
UDP-glucose 4-epimerase GalE [Muricoccus pecuniae]	Muricoccus pecuniae	163	163	0.82	1e-46	23.53%	333	WP_184513127.1
NAD-dependent epimerase/dehydratase family protein [Azospirillum brasilense]	Azospirillum brasilense	168	168	0.96	1e-48	23.49%	322	WP_149163368.1
NAD-dependent epimerase/dehydratase family protein [Azospirillum brasilense]	Azospirillum brasilense	167	167	0.96	3e-48	23.40%	317	WP_237903324.1
UDP-glucose 4-epimerase GalE [Sinorhizobium sojae]	Sinorhizobium sojae	177	177	0.79	7e-52	23.39%	344	WP_034859345.1
dTDP-glucose 4,6-dehydratase [Rhodopseudomonas palustris]	Rhodopseudomonas palustris	217	217	0.96	5e-67	23.36%	353	WP_011440460.1
UDP-glucose 4-epimerase GalE [Kozakia baliensis]	Kozakia baliensis	182	182	0.82	1e-53	23.36%	332	WP_367159898.1(scored below threshold on previous iteration)
dTDP-glucose 4,6-dehydratase [Enhydrobacter aerosaccus]	Enhydrobacter aerosaccus	221	221	0.96	1e-68	23.30%	351	WP_085932167.1
dTDP-glucose 4,6-dehydratase, partial [Methylobacterium oxalidis]	Methylobacterium oxalidis	203	203	0.92	2e-62	23.28%	314	WP_147029536.1
dTDP-glucose 4,6-dehydratase [Methylorubrum rhodesianum]	Methylorubrum rhodesianum	224	224	0.96	9e-70	23.28%	352	WP_430004347.1
dTDP-glucose 4,6-dehydratase [Methylorubrum rhodesianum]	Methylorubrum rhodesianum	223	223	0.96	2e-69	23.28%	352	WP_394536528.1
dTDP-glucose 4,6-dehydratase [Methylorubrum rhodesianum]	Methylorubrum rhodesianum	222	222	0.96	3e-69	23.28%	352	WP_345971736.1
UDP-glucose 4-epimerase GalE [Gluconacetobacter diazotrophicus]	Gluconacetobacter diazotrophicus	187	187	0.88	1e-55	23.22%	334	WP_012553265.1
UDP-glucose 4-epimerase GalE [Rhodopila globiformis]	Rhodopila globiformis	167	167	0.8	3e-48	23.21%	328	WP_170114676.1(scored below threshold on previous iteration)
UDP-glucose 4-epimerase GalE [Kozakia baliensis]	Kozakia baliensis	182	182	0.82	1e-53	23.20%	332	WP_070404981.1(scored below threshold on previous iteration)
UDP-glucose 4-epimerase GalE, partial [Kozakia baliensis]	Kozakia baliensis	181	181	0.82	1e-53	23.20%	320	WP_029606319.1(scored below threshold on previous iteration)
NAD-dependent epimerase/dehydratase family protein [Azospirillum brasilense]	Azospirillum brasilense	168	168	0.96	2e-48	23.19%	322	WP_094307340.1
dTDP-glucose 4,6-dehydratase [Acetobacter pasteurianus]	Acetobacter pasteurianus	214	214	0.96	4e-66	23.14%	352	WP_035365830.1
NAD-dependent epimerase/dehydratase family protein [Azospirillum brasilense]	Azospirillum brasilense	175	175	0.77	2e-51	23.10%	315	WP_119509436.1
MULTISPECIES: NAD-dependent epimerase/dehydratase family protein [Azospirillum]	Azospirillum	175	175	0.77	2e-51	23.10%	315	WP_035677336.1
SDR family NAD(P)-dependent oxidoreductase [Rhodopila globiformis]	Rhodopila globiformis	173	173	0.95	2e-50	23.08%	328	WP_239992193.1
UDP-glucose 4-epimerase GalE [Azospirillum brasilense]	Azospirillum brasilense	192	192	0.94	1e-57	23.05%	346	WP_094305471.1
dTDP-glucose 4,6-dehydratase [Roseiarcus fermentans]	Roseiarcus fermentans	221	221	0.97	9e-69	23.01%	360	WP_113888378.1
UDP-glucose 4-epimerase GalE [Tistlia consotensis]	Tistlia consotensis	159	159	0.92	5e-45	23.01%	339	WP_159460128.1
UDP-glucose 4-epimerase GalE [Gluconacetobacter diazotrophicus]	Gluconacetobacter diazotrophicus	184	184	0.85	2e-54	23.00%	351	WP_012223612.1(scored below threshold on previous iteration)
SDR family oxidoreductase [Nitrospirillum amazonense]	Nitrospirillum amazonense	143	143	0.91	3e-39	23.00%	297	WP_145616217.1
dTDP-glucose 4,6-dehydratase [Methylorubrum rhodesianum]	Methylorubrum rhodesianum	223	223	0.96	2e-69	22.99%	352	WP_183668671.1
MULTISPECIES: UDP-glucose 4-epimerase GalE [Rhodomicrobium]	Rhodomicrobium	177	177	0.79	7e-52	22.95%	337	WP_088348663.1
UDP-glucose 4-epimerase family protein [Skermanella aerolata]	Skermanella aerolata	186	186	0.96	2e-55	22.89%	324	WP_244619523.1
dTDP-glucose 4,6-dehydratase [Acetobacter pasteurianus]	Acetobacter pasteurianus	215	215	0.96	2e-66	22.86%	352	WP_014457584.1
dTDP-glucose 4,6-dehydratase [Acetobacter pasteurianus]	Acetobacter pasteurianus	214	214	0.96	6e-66	22.86%	352	WP_087651636.1
NAD-dependent epimerase/dehydratase family protein [Azospirillum brasilense]	Azospirillum brasilense	183	183	0.77	1e-54	22.79%	310	WP_094303417.1
NAD-dependent epimerase/dehydratase family protein [Azospirillum brasilense]	Azospirillum brasilense	181	181	0.77	9e-54	22.79%	310	WP_145681081.1
NAD-dependent epimerase/dehydratase family protein [Azospirillum brasilense]	Azospirillum brasilense	175	175	0.77	2e-51	22.74%	315	WP_149167563.1
UDP-glucose 4-epimerase GalE [Hyphomicrobium facile]	Hyphomicrobium facile	198	198	0.96	5e-60	22.73%	345	WP_092867033.1
UDP-glucose 4-epimerase GalE [Chelatococcus reniformis]	Chelatococcus reniformis	159	159	0.76	4e-45	22.70%	336	WP_188607749.1(scored below threshold on previous iteration)
UDP-glucose 4-epimerase GalE [Nitrospirillum amazonense]	Nitrospirillum amazonense	192	192	0.91	2e-57	22.69%	345	WP_145610274.1
MULTISPECIES: UDP-glucose 4-epimerase GalE [Azospirillum]	Azospirillum	192	192	0.84	2e-57	22.68%	348	WP_059399823.1
NAD-dependent epimerase/dehydratase family protein [Methylobacterium oxalidis]	Methylobacterium oxalidis	190	190	0.94	2e-56	22.68%	370	WP_147027870.1
MULTISPECIES: NAD-dependent epimerase/dehydratase family protein [Methylorubrum]	Methylorubrum	182	182	0.94	2e-53	22.68%	370	WP_183668395.1
NAD-dependent epimerase/dehydratase family protein [Methylobacterium aquaticum]	Methylobacterium aquaticum	182	182	0.96	3e-53	22.67%	372	WP_048463864.1
UDP-glucose 4-epimerase GalE [Tistlia consotensis]	Tistlia consotensis	186	186	0.96	2e-55	22.66%	347	WP_085124918.1
NAD-dependent epimerase/dehydratase family protein [Chelatococcus reniformis]	Chelatococcus reniformis	184	184	0.96	3e-54	22.64%	368	WP_188611028.1
dTDP-glucose 4,6-dehydratase [Methylorubrum rhodesianum]	Methylorubrum rhodesianum	224	224	0.96	1e-69	22.64%	352	WP_200672448.1
dTDP-glucose 4,6-dehydratase [Methylorubrum rhodesianum]	Methylorubrum rhodesianum	223	223	0.96	1e-69	22.64%	352	WP_345971026.1
dTDP-glucose 4,6-dehydratase [Pelagibius litoralis]	Pelagibius litoralis	221	221	0.96	9e-69	22.64%	356	WP_167221148.1
dTDP-glucose 4,6-dehydratase [Skermanella aerolata]	Skermanella aerolata	208	208	0.96	1e-63	22.64%	362	WP_044428053.1
UDP-glucose 4-epimerase GalE [Sphingomonas alpina]	Sphingomonas alpina	191	191	0.88	3e-57	22.60%	332	WP_187760027.1(scored below threshold on previous iteration)
UDP-glucose 4-epimerase GalE [Rhizobium tropici]	Rhizobium tropici	188	188	0.87	2e-56	22.60%	328	WP_112343459.1
NAD-dependent epimerase/dehydratase family protein [Nitrospirillum amazonense]	Nitrospirillum amazonense	154	154	0.94	3e-43	22.60%	318	WP_145732610.1
dTDP-glucose 4,6-dehydratase [Microvirga massiliensis]	Microvirga massiliensis	223	223	0.97	1e-69	22.60%	353	WP_046865610.1
dTDP-glucose 4,6-dehydratase [Azospirillum brasilense]	Azospirillum brasilense	198	198	0.96	1e-59	22.57%	360	WP_137143719.1
dTDP-glucose 4,6-dehydratase [Rhodoplanes elegans]	Rhodoplanes elegans	208	208	0.97	1e-63	22.54%	356	WP_111355057.1
UDP-glucose 4-epimerase GalE [Nitrospirillum amazonense]	Nitrospirillum amazonense	192	192	0.9	2e-57	22.52%	345	WP_277908756.1
NAD-dependent epimerase/dehydratase family protein [Sinorhizobium sojae]	Sinorhizobium sojae	179	179	0.97	8e-53	22.51%	324	WP_034859133.1
UDP-glucose 4-epimerase GalE [Sphingobium estronivorans]	Sphingobium estronivorans	179	179	0.95	1e-52	22.51%	331	WP_150290553.1(scored below threshold on previous iteration)
NAD-dependent epimerase/dehydratase family protein [Azospirillum brasilense]	Azospirillum brasilense	166	166	0.96	6e-48	22.49%	317	WP_145686963.1
NAD-dependent epimerase/dehydratase family protein [Azospirillum brasilense]	Azospirillum brasilense	164	164	0.96	3e-47	22.49%	317	WP_145676987.1
NAD-dependent epimerase/dehydratase family protein [Azospirillum brasilense]	Azospirillum brasilense	180	180	0.77	4e-53	22.43%	310	WP_145672847.1
NAD-dependent epimerase/dehydratase family protein [Azospirillum brasilense]	Azospirillum brasilense	178	178	0.77	2e-52	22.43%	310	WP_114858843.1
dTDP-glucose 4,6-dehydratase [Methylobacterium soli]	Methylobacterium soli	196	196	0.96	9e-59	22.41%	361	WP_150996927.1
NAD-dependent epimerase/dehydratase family protein [Methylobacterium oxalidis]	Methylobacterium oxalidis	192	192	0.94	2e-57	22.40%	370	WP_350370792.1
GDP-mannose 4,6-dehydratase [Methylobacterium soli]	Methylobacterium soli	178	178	0.97	3e-52	22.38%	328	WP_150998294.1
UDP-glucose 4-epimerase GalE [Komagataeibacter xylinus]	Komagataeibacter xylinus	188	188	0.8	5e-56	22.37%	341	WP_130730681.1(scored below threshold on previous iteration)
UDP-glucose 4-epimerase GalE [Sinorhizobium sojae]	Sinorhizobium sojae	174	174	0.97	6e-51	22.35%	326	WP_034857040.1(scored below threshold on previous iteration)
UDP-glucose 4-epimerase GalE [Rhizobium tropici]	Rhizobium tropici	184	184	0.87	9e-55	22.29%	328	WP_149633754.1
dTDP-glucose 4,6-dehydratase [Azospirillum brasilense]	Azospirillum brasilense	234	234	0.96	6e-74	22.29%	351	WP_149167996.1

## Sheet: HpnB
Query ID	WP_011240734.1
Description	glycosyltransferase [Zymomonas mobilis]
Query Length	379
Blast type	PSI-Blast, iteration steps:2
Database	NCBI Protein Reference Sequences
Search datum	"September 2025"
Your search is limited to records include:	Rhizobium tropici (taxid:398), Ensifer sojae (taxid:716925), Roseibium album (taxid:311410), Roseibium marinum (taxid:281252), Rhodoligotrophos appendicifer (taxid:987056), Rhodomicrobium vannielii (taxid:1069), Hyphomicrobium facile (taxid:51670), Chelatococcus reniformis (taxid:1494448), Enterovirga rhinocerotis (taxid:1339210), Microvirga massiliensis (taxid:1033741), 'Methylobacterium soli' (…
	(all 54 APB species studied)					Order		Hits (#)
						Hyphomicrobiales		7
						Rhodospirillales		19
						Sphingomonadales		8
						Micropepsales		1
						By-catch
Description	Scientific Name	Max Score	Total Score	Query Cover	E value	Per. Ident	Acc. Len	Accession
glycosyltransferase [Stakelama sediminis]	Stakelama sediminis	426	426	0.99	5e-148	60.95%	382	WP_246359886.1
glycosyltransferase [Edaphosphingomonas haloaromaticamans]	Edaphosphingomonas haloaromaticamans	372	372	0.99	8e-127	60.11%	378	WP_070935138.1
glycosyltransferase [Sphingobium estronivorans]	Sphingobium estronivorans	420	420	1	8e-146	59.21%	376	WP_150293737.1
glycosyltransferase [Novosphingobium nitrogenifigens]	Novosphingobium nitrogenifigens	427	427	1	3e-148	58.42%	376	WP_008067660.1
glycosyltransferase [Enhydrobacter aerosaccus]	Enhydrobacter aerosaccus	409	409	0.99	3e-141	57.74%	393	WP_231714792.1
glycosyltransferase [Sphingomonas mali]	Sphingomonas mali	398	398	1	3e-137	57.63%	376	WP_066827096.1
glycosyltransferase [Muricoccus pecuniae]	Muricoccus pecuniae	393	393	0.99	4e-135	56.81%	384	WP_184513107.1
glycosyltransferase [Rhizomicrobium palustre]	Rhizomicrobium palustre	451	451	1	6e-158	55.94%	376	WP_167082941.1
glycosyltransferase [Sphingomonas changbaiensis]	Sphingomonas changbaiensis	391	391	0.99	1e-134	54.40%	371	WP_046349089.1
glycosyltransferase [Novosphingobium rosa]	Novosphingobium rosa	398	398	0.98	5e-137	54.28%	369	WP_068087342.1
glycosyltransferase [Variibacter gotjawalensis]	Variibacter gotjawalensis	425	425	0.99	1e-147	53.95%	380	WP_096355124.1
MULTISPECIES: glycosyltransferase [Rhodomicrobium]	Rhodomicrobium	429	429	0.96	4e-149	52.30%	388	WP_088347884.1
glycosyltransferase [Flavisphingomonas formosensis]	Flavisphingomonas formosensis	416	416	1	1e-143	51.19%	416	WP_157220339.1
glycosyltransferase [Microvirga massiliensis]	Microvirga massiliensis	385	385	0.99	2e-131	50.79%	393	WP_052764034.1
glycosyltransferase [Hyphomicrobium facile]	Hyphomicrobium facile	415	415	0.99	1e-143	50.26%	386	WP_092868011.1
glycosyltransferase [Chelatococcus reniformis]	Chelatococcus reniformis	370	370	0.99	2e-125	49.87%	403	WP_244641907.1
glycosyltransferase [Rhodomicrobium vannielii]	Rhodomicrobium vannielii	425	425	0.99	1e-147	49.61%	388	WP_013420594.1
glycosyltransferase [Rhodomicrobium vannielii]	Rhodomicrobium vannielii	423	423	0.99	7e-147	49.34%	388	WP_201719744.1
glycosyltransferase [Rhodopila globiformis]	Rhodopila globiformis	388	388	0.97	4e-133	48.10%	367	WP_104519780.1
glycosyltransferase [Nitrospirillum amazonense]	Nitrospirillum amazonense	405	405	0.98	5e-139	47.85%	416	WP_145612412.1
glycosyltransferase [Nitrospirillum amazonense]	Nitrospirillum amazonense	408	408	0.98	2e-140	47.59%	426	WP_326486573.1
glycosyltransferase [Roseiarcus fermentans]	Roseiarcus fermentans	372	372	0.99	2e-126	47.56%	395	WP_113889829.1
glycosyltransferase [Nitrospirillum amazonense]	Nitrospirillum amazonense	414	414	0.98	1e-142	47.34%	427	WP_145731536.1
glycosyltransferase [Nitrospirillum amazonense]	Nitrospirillum amazonense	408	408	0.98	3e-140	47.34%	426	WP_145616615.1
glycosyltransferase [Nitrospirillum amazonense]	Nitrospirillum amazonense	402	402	0.98	1e-137	46.75%	431	WP_145748336.1
glycosyltransferase [Pelagibius litoralis]	Pelagibius litoralis	379	379	0.99	3e-129	46.63%	394	WP_167225815.1
glycosyltransferase [Afipia broomeae]	Afipia broomeae	394	394	0.98	2e-135	46.44%	384	WP_167540043.1
glycosyltransferase [Acidocella aminolytica]	Acidocella aminolytica	376	376	0.97	1e-128	46.20%	367	WP_048878555.1
squalene synthase HpnC [Tistlia consotensis]	Tistlia consotensis	333	333	0.96	2e-107	45.91%	688	WP_085120909.1		fusion of hpnB and hpnC
glycosyltransferase [Skermanella aerolata]	Skermanella aerolata	348	348	0.98	3e-117	44.83%	383	WP_044435329.1
glycosyltransferase [Limimonas halophila]	Limimonas halophila	319	319	0.94	8e-106	44.69%	404	WP_090019028.1
glycosyltransferase [Acetobacter pasteurianus]	Acetobacter pasteurianus	388	388	0.99	8e-133	44.68%	398	WP_087651688.1
glycosyltransferase [Acetobacter pasteurianus]	Acetobacter pasteurianus	387	387	0.99	1e-132	44.68%	398	WP_003625625.1
glycosyltransferase [Acetobacter pasteurianus]	Acetobacter pasteurianus	387	387	0.99	1e-132	44.68%	398	WP_003629193.1
glycosyltransferase [Magnetospirillum fulvum]	Magnetospirillum fulvum	337	337	0.98	6e-113	44.59%	386	WP_021133614.1
MULTISPECIES: glycosyltransferase [Asaia]	Asaia	398	398	0.99	3e-137	44.50%	384	WP_332363698.1
glycosyltransferase [Asaia siamensis]	Asaia siamensis	398	398	0.99	4e-137	44.50%	384	WP_188427528.1
glycosyltransferase [Gluconobacter oxydans]	Gluconobacter oxydans	391	391	0.97	3e-134	44.50%	380	WP_011253758.1
glycosyltransferase [Magnetospirillum fulvum]	Magnetospirillum fulvum	313	313	0.99	2e-103	44.13%	386	WP_139305620.1
glycosyltransferase [Hypericibacter terrae]	Hypericibacter terrae	374	374	0.99	3e-127	43.64%	394	WP_191908371.1
glycosyltransferase [Komagataeibacter xylinus]	Komagataeibacter xylinus	410	410	0.99	4e-141	43.38%	410	WP_130730875.1
presqualene diphosphate synthase HpnD [Rhodospirillum rubrum]	Rhodospirillum rubrum	312	312	0.95	2e-99	43.09%	687	WP_011387825.1		fusion of hpnB and hpnD
glycosyltransferase [Komagataeibacter xylinus]	Komagataeibacter xylinus	408	408	0.99	2e-140	42.86%	410	WP_308719804.1
glycosyltransferase [Komagataeibacter xylinus]	Komagataeibacter xylinus	407	407	0.99	7e-140	42.86%	410	WP_159261504.1
MULTISPECIES: glycosyltransferase [Komagataeibacter]	Komagataeibacter	406	406	0.99	8e-140	42.86%	410	WP_048856041.1
glycosyltransferase [Komagataeibacter xylinus]	Komagataeibacter xylinus	402	402	0.99	4e-138	42.86%	410	WP_061273924.1
glycosyltransferase [Komagataeibacter europaeus]	Komagataeibacter europaeus	407	407	0.99	6e-140	42.34%	410	WP_026019570.1
glycosyltransferase [Gluconacetobacter diazotrophicus]	Gluconacetobacter diazotrophicus	388	388	0.99	8e-133	42.34%	398	WP_012553997.1
glycosyltransferase [Komagataeibacter europaeus]	Komagataeibacter europaeus	407	407	0.99	4e-140	42.08%	410	WP_026018469.1											search query
glycosyltransferase [Komagataeibacter europaeus]	Komagataeibacter europaeus	405	405	0.99	2e-139	42.08%	410	WP_010511504.1
glycosyltransferase [Komagataeibacter europaeus]	Komagataeibacter europaeus	407	407	0.99	7e-140	41.82%	410	WP_048852158.1
glycosyltransferase [Kozakia baliensis]	Kozakia baliensis	401	401	0.99	4e-138	41.73%	383	WP_029605966.1
glycosyltransferase [Kozakia baliensis]	Kozakia baliensis	398	398	0.99	5e-137	41.73%	383	WP_367159311.1
glycosyltransferase [Kozakia baliensis]	Kozakia baliensis	397	397	0.99	9e-137	41.47%	383	WP_070403548.1
glycosyltransferase [Methylorubrum rhodesianum]	Methylorubrum rhodesianum	210	210	0.92	3e-63	26.20%	406	WP_200670733.1
MULTISPECIES: glycosyltransferase [Methylorubrum]	Methylorubrum	212	212	0.92	6e-64	26.12%	402	WP_183670055.1
glycosyltransferase [Azospirillum brasilense]	Azospirillum brasilense	265	265	0.93	6e-85	25.98%	383	WP_114859055.1
glycosyltransferase [Methylorubrum rhodesianum]	Methylorubrum rhodesianum	202	202	0.92	4e-60	25.92%	406	WP_427453010.1
glycosyltransferase [Methylorubrum rhodesianum]	Methylorubrum rhodesianum	211	211	0.93	1e-63	25.91%	406	WP_345971578.1
glycosyltransferase [Azospirillum brasilense]	Azospirillum brasilense	255	255	0.93	8e-81	25.70%	383	WP_137139381.1
glycosyltransferase [Azospirillum brasilense]	Azospirillum brasilense	264	264	0.93	2e-84	25.42%	383	WP_149168293.1
MULTISPECIES: glycosyltransferase [Azospirillum]	Azospirillum	260	260	0.91	9e-83	25.28%	383	WP_059399606.1
glycosyltransferase [Azospirillum brasilense]	Azospirillum brasilense	258	258	0.91	5e-82	25.28%	383	WP_237907908.1
glycosyltransferase [Azospirillum brasilense]	Azospirillum brasilense	244	244	0.93	7e-77	25.21%	383	WP_094301644.1
g+71:135lycosyltransferase [Azospirillum brasilense]	Azospirillum brasilense	267	267	0.91	1e-85	25.00%	383	WP_145681264.1
glycosyltransferase [Azospirillum brasilense]	Azospirillum brasilense	256	256	0.91	2e-81	25.00%	383	WP_119510479.1
glycosyltransferase family 2 protein [Azospirillum brasilense]	Azospirillum brasilense	235	235	0.93	3e-73	24.86%	383	WP_145675005.1
glycosyltransferase [Azospirillum brasilense]	Azospirillum brasilense	262	262	0.91	1e-83	24.72%	383	WP_200478365.1
glycosyltransferase family 2 protein [Methylobacterium oxalidis]	Methylobacterium oxalidis	210	210	0.9	8e-64	24.71%	375	WP_147025702.1
glycosyltransferase [Methylobacterium oxalidis]	Methylobacterium oxalidis	213	213	0.9	1e-64	24.43%	376	WP_350369839.1
glycosyltransferase [Methylobacterium aquaticum]	Methylobacterium aquaticum	206	206	0.88	5e-62	24.12%	371	WP_048464966.1
glycosyltransferase [Rhodoligotrophos appendicifer]	Rhodoligotrophos appendicifer	257	257	0.96	1e-81	24.06%	380	WP_205015290.1
glycosyltransferase [Muricoccus pecuniae]	Muricoccus pecuniae	206	206	0.88	3e-62	23.74%	363	WP_184513460.1
glycosyltransferase [Skermanella aerolata]	Skermanella aerolata	256	256	0.97	2e-81	23.67%	373	WP_044430030.1
MULTISPECIES: glycosyltransferase [Asaia]	Asaia	227	227	0.92	3e-70	23.51%	369	WP_332362720.1
glycosyltransferase family 2 protein [Microvirga massiliensis]	Microvirga massiliensis	218	218	0.92	1e-66	23.36%	371	WP_046861768.1
MULTISPECIES: glycosyltransferase [Methylobacterium]	Methylobacterium	200	200	0.92	5e-60	23.31%	350	WP_082742743.1
glycosyltransferase [Asaia siamensis]	Asaia siamensis	219	219	0.92	3e-67	23.23%	369	WP_188427341.1
glycosyltransferase, partial [Azospirillum brasilense]	Azospirillum brasilense	199	199	0.73	1e-60	22.89%	289	WP_144026829.1(scored below threshold on previous iteration)
glycosyltransferase [Methylobacterium soli]	Methylobacterium soli	218	218	0.91	1e-66	22.51%	381	WP_151002037.1
glycosyltransferase, partial [Azospirillum brasilense]	Azospirillum brasilense	185	185	0.66	2e-55	22.35%	263	WP_035683525.1(scored below threshold on previous iteration)
glycosyltransferase [Kozakia baliensis]	Kozakia baliensis	235	235	0.98	2e-73	22.34%	364	WP_070404747.1
glycosyltransferase [Rhodoligotrophos appendicifer]	Rhodoligotrophos appendicifer	221	221	0.9	5e-68	22.19%	371	WP_144294666.1
glycosyltransferase [Kozakia baliensis]	Kozakia baliensis	234	234	0.98	3e-73	22.07%	364	WP_367160263.1
glycosyltransferase [Kozakia baliensis]	Kozakia baliensis	234	234	0.98	7e-73	22.07%	364	WP_029605267.1
bacteriohopanetetrol glucosamine biosynthesis glycosyltransferase HpnI [Komagataeibacter xylinus]	Komagataeibacter xylinus	188	188	0.91	6e-55	21.82%	392	WP_308721627.1
ceramide glucosyltransferase [Roseiarcus fermentans]	Roseiarcus fermentans	200	200	0.91	8e-60	21.78%	385	WP_113888460.1
glycosyltransferase [Rhodoligotrophos appendicifer]	Rhodoligotrophos appendicifer	161	161	0.96	8e-45	21.64%	391	WP_170241103.1
glycosyltransferase [Rhodopila globiformis]	Rhodopila globiformis	204	204	0.9	2e-61	21.57%	361	WP_104518189.1
bacteriohopanetetrol glucosamine biosynthesis glycosyltransferase HpnI [Komagataeibacter xylinus]	Komagataeibacter xylinus	184	184	0.91	2e-53	21.55%	392	WP_159261892.1
bacteriohopanetetrol glucosamine biosynthesis glycosyltransferase HpnI [Magnetospirillum fulvum]	Magnetospirillum fulvum	157	157	0.8	2e-43	21.50%	376	WP_074770019.1
glycosyltransferase [Kozakia baliensis]	Kozakia baliensis	235	235	0.98	1e-73	21.37%	364	WP_070402385.1
bacteriohopanetetrol glucosamine biosynthesis glycosyltransferase HpnI [Komagataeibacter xylinus]	Komagataeibacter xylinus	185	185	0.91	5e-54	21.33%	392	WP_130731432.1
bacteriohopanetetrol glucosamine biosynthesis glycosyltransferase HpnI [Komagataeibacter xylinus]	Komagataeibacter xylinus	184	184	0.91	1e-53	21.27%	392	WP_061272759.1
bacteriohopanetetrol glucosamine biosynthesis glycosyltransferase HpnI [Asaia siamensis]	Asaia siamensis	181	181	0.97	2e-52	21.15%	395	WP_229719568.1
bacteriohopanetetrol glucosamine biosynthesis glycosyltransferase HpnI [Acetobacter pasteurianus]	Acetobacter pasteurianus	165	165	0.8	4e-46	20.83%	389	WP_003624953.1(scored below threshold on previous iteration)
MULTISPECIES: bacteriohopanetetrol glucosamine biosynthesis glycosyltransferase HpnI [Acetobacter]	Acetobacter	165	165	0.8	4e-46	20.83%	389	WP_050819194.1(scored below threshold on previous iteration)
bacteriohopanetetrol glucosamine biosynthesis glycosyltransferase HpnI [Acetobacter pasteurianus]	Acetobacter pasteurianus	164	164	0.8	7e-46	20.83%	389	WP_003630035.1(scored below threshold on previous iteration)
MULTISPECIES: bacteriohopanetetrol glucosamine biosynthesis glycosyltransferase HpnI [Asaia]	Asaia	177	177	0.97	1e-50	20.63%	395	WP_332363048.1
ceramide glucosyltransferase [Rhodomicrobium vannielii]	Rhodomicrobium vannielii	154	154	0.86	9e-43	20.61%	328	WP_245258000.1
ceramide glucosyltransferase [Rhodomicrobium vannielii]	Rhodomicrobium vannielii	153	153	0.86	3e-42	20.61%	328	WP_246742973.1(scored below threshold on previous iteration)
bacteriohopanetetrol glucosamine biosynthesis glycosyltransferase HpnI [Methylobacterium aquaticum]	Methylobacterium aquaticum	177	177	0.96	9e-51	20.53%	394	WP_048466768.1
MULTISPECIES: bacteriohopanetetrol glucosamine biosynthesis glycosyltransferase HpnI [Komagataeibacter]	Komagataeibacter	178	178	0.91	3e-51	20.50%	392	WP_010515486.1(scored below threshold on previous iteration)
ceramide glucosyltransferase [Rhodoplanes elegans]	Rhodoplanes elegans	176	176	0.98	1e-50	20.37%	376	WP_111359659.1
bacteriohopanetetrol glucosamine biosynthesis glycosyltransferase HpnI [Hypericibacter terrae]	Hypericibacter terrae	212	212	0.98	9e-64	20.26%	417	WP_151178155.1
bacteriohopanetetrol glucosamine biosynthesis glycosyltransferase HpnI [Rhodopila globiformis]	Rhodopila globiformis	158	158	0.94	2e-43	20.11%	399	WP_239991981.1
bacteriohopanetetrol glucosamine biosynthesis glycosyltransferase HpnI [Hyphomicrobium facile]	Hyphomicrobium facile	170	170	0.96	3e-48	19.90%	377	WP_092868001.1
bacteriohopanetetrol glucosamine biosynthesis glycosyltransferase HpnI [Magnetospirillum fulvum]	Magnetospirillum fulvum	154	154	0.95	3e-42	19.78%	375	WP_021133125.1(scored below threshold on previous iteration)
MULTISPECIES: bacteriohopanetetrol glucosamine biosynthesis glycosyltransferase HpnI [Methylobacterium]	Methylobacterium	173	173	0.96	3e-49	19.68%	394	WP_060847490.1
bacteriohopanetetrol glucosamine biosynthesis glycosyltransferase HpnI [Enterovirga rhinocerotis]	Enterovirga rhinocerotis	171	171	0.96	1e-48	19.62%	386	WP_166652390.1
bacteriohopanetetrol glucosamine biosynthesis glycosyltransferase HpnI [Komagataeibacter europaeus]	Komagataeibacter europaeus	181	181	0.91	2e-52	19.61%	393	WP_048851678.1
bacteriohopanetetrol glucosamine biosynthesis glycosyltransferase HpnI [Komagataeibacter europaeus]	Komagataeibacter europaeus	180	180	0.91	7e-52	19.61%	393	WP_010508990.1
bacteriohopanetetrol glucosamine biosynthesis glycosyltransferase HpnI [Kozakia baliensis]	Kozakia baliensis	162	162	0.92	3e-45	19.44%	377	WP_070403787.1(scored below threshold on previous iteration)
bacteriohopanetetrol glucosamine biosynthesis glycosyltransferase HpnI [Magnetospirillum fulvum]	Magnetospirillum fulvum	163	163	0.92	1e-45	19.38%	388	WP_021131249.1
bacteriohopanetetrol glucosamine biosynthesis glycosyltransferase HpnI [Gluconacetobacter diazotrophicus]	Gluconacetobacter diazotrophicus	173	173	0.89	2e-49	19.37%	392	WP_041249659.1
bacteriohopanetetrol glucosamine biosynthesis glycosyltransferase HpnI [Gluconobacter oxydans]	Gluconobacter oxydans	177	177	0.98	2e-50	19.22%	403	WP_011252192.1
bacteriohopanetetrol glucosamine biosynthesis glycosyltransferase HpnI [Kozakia baliensis]	Kozakia baliensis	159	159	0.92	6e-44	19.22%	393	WP_227004215.1(scored below threshold on previous iteration)
bacteriohopanetetrol glucosamine biosynthesis glycosyltransferase HpnI [Methylobacterium aquaticum]	Methylobacterium aquaticum	177	177	0.93	8e-51	19.18%	393	WP_203155827.1
bacteriohopanetetrol glucosamine biosynthesis glycosyltransferase HpnI [Kozakia baliensis]	Kozakia baliensis	161	161	0.92	8e-45	19.17%	377	WP_051625908.1(scored below threshold on previous iteration)
bacteriohopanetetrol glucosamine biosynthesis glycosyltransferase HpnI [Gluconacetobacter diazotrophicus]	Gluconacetobacter diazotrophicus	172	172	0.89	5e-49	19.09%	392	WP_012553694.1(scored below threshold on previous iteration)
bacteriohopanetetrol glucosamine biosynthesis glycosyltransferase HpnI [Kozakia baliensis]	Kozakia baliensis	158	158	0.92	2e-43	18.94%	393	WP_227003245.1(scored below threshold on previous iteration)
bacteriohopanetetrol glucosamine biosynthesis glycosyltransferase HpnI [Methylobacterium oxalidis]	Methylobacterium oxalidis	165	165	0.96	4e-46	18.40%	394	WP_373866748.1(scored below threshold on previous iteration)
bacteriohopanetetrol glucosamine biosynthesis glycosyltransferase HpnI [Methylobacterium oxalidis]	Methylobacterium oxalidis	166	166	0.96	2e-46	18.13%	394	WP_407943120.1(scored below threshold on previous iteration)
bacteriohopanetetrol glucosamine biosynthesis glycosyltransferase HpnI [Rhodoplanes elegans]	Rhodoplanes elegans	167	167	0.94	5e-47	17.32%	401	WP_201159306.1
bacteriohopanetetrol glucosamine biosynthesis glycosyltransferase HpnI [Methylorubrum rhodesianum]	Methylorubrum rhodesianum	158	158	0.78	2e-43	17.22%	398	WP_017486656.1(scored below threshold on previous iteration)
bacteriohopanetetrol glucosamine biosynthesis glycosyltransferase HpnI [Chelatococcus reniformis]	Chelatococcus reniformis	160	160	0.9	3e-44	17.00%	379	WP_188609072.1(scored below threshold on previous iteration)
bacteriohopanetetrol glucosamine biosynthesis glycosyltransferase HpnI, partial [Methylobacterium soli]	Methylobacterium soli	158	158	0.91	4e-44	17.00%	363	WP_238296049.1(scored below threshold on previous iteration)
bacteriohopanetetrol glucosamine biosynthesis glycosyltransferase HpnI [Methylobacterium soli]	Methylobacterium soli	158	158	0.98	1e-43	16.54%	394	WP_150995960.1(scored below threshold on previous iteration)
MULTISPECIES: bacteriohopanetetrol glucosamine biosynthesis glycosyltransferase HpnI [Methylorubrum]	Methylorubrum	155	155	0.74	2e-42	15.92%	398	WP_183670084.1(scored below threshold on previous iteration)

## Sheet: HpnC
Query ID	WP_011159281.1
Description	squalene synthase HpnC [Rhodopseudomonas palustris]
Query Length	292
Blast type	PSI-Blast, iteration steps:2
Database	NCBI Protein Reference Sequences
Search datum	"September 2025"
Your search is limited to records include:	Rhizobium tropici (taxid:398), Ensifer sojae (taxid:716925), Roseibium album (taxid:311410), Roseibium marinum (taxid:281252), Rhodoligotrophos appendicifer (taxid:987056), Rhodomicrobium vannielii (taxid:1069), Hyphomicrobium facile (taxid:51670), Chelatococcus reniformis (taxid:1494448), Enterovirga rhinocerotis (taxid:1339210), Microvirga massiliensis (taxid:1033741), 'Methylobacterium soli' (…
	(all 54 APB species studied)					Order		Hits (#)
						Hyphomicrobiales		20
						Rhodospirillales		20
						Sphingomonadales		8
						Micropepsales		1
						By-catch
Description	Scientific Name	Max Score	Total Score	Query Cover	E value	Per. Ident	Acc. Len	Accession
squalene synthase HpnC [Rhodopseudomonas palustris]	Rhodopseudomonas palustris	392	392	1	3e-137	87.33%	292	WP_011440619.1
MULTISPECIES: squalene synthase HpnC [Bradyrhizobium]	Bradyrhizobium	366	366	1	5e-127	75.00%	292	WP_172648189.1
squalene synthase HpnC [Afipia broomeae]	Afipia broomeae	364	364	1	2e-126	68.04%	293	WP_006019757.1
MULTISPECIES: squalene synthase HpnC [Sinorhizobium/Ensifer group]	Sinorhizobium/Ensifer group	337	337	0.98	1e-115	67.37%	292	WP_034859281.1
squalene synthase HpnC [Rhodoplanes elegans]	Rhodoplanes elegans	328	328	0.96	4e-112	58.42%	304	WP_245428695.1
squalene synthase HpnC [Variibacter gotjawalensis]	Variibacter gotjawalensis	340	340	0.98	9e-117	58.39%	292	WP_096355126.1
MULTISPECIES: squalene synthase HpnC [Rhodomicrobium]	Rhodomicrobium	324	324	0.96	2e-110	57.71%	292	WP_088347883.1
squalene synthase HpnC [Enterovirga rhinocerotis]	Enterovirga rhinocerotis	324	324	0.99	2e-110	56.75%	292	WP_133769365.1
squalene synthase HpnC [Methylobacterium soli]	Methylobacterium soli	323	323	0.96	4e-110	55.52%	300	WP_150995942.1
squalene synthase HpnC [Methylobacterium oxalidis]	Methylobacterium oxalidis	327	327	0.97	1e-111	55.48%	298	WP_147026680.1
squalene synthase HpnC, partial [Methylorubrum rhodesianum]	Methylorubrum rhodesianum	318	318	0.88	1e-108	55.43%	262	WP_430004483.1
MULTISPECIES: squalene synthase HpnC [Methylobacterium]	Methylobacterium	332	332	1	7e-114	54.95%	294	WP_060848792.1
squalene synthase HpnC [Methylobacterium aquaticum]	Methylobacterium aquaticum	334	334	1	1e-114	54.61%	294	WP_203157940.1
squalene synthase HpnC [Rhodomicrobium vannielii]	Rhodomicrobium vannielii	300	300	1	6e-101	54.61%	293	WP_201719745.1
squalene synthase HpnC [Sphingomonas changbaiensis]	Sphingomonas changbaiensis	279	279	0.93	4e-93	54.61%	286	WP_217995434.1
squalene synthase HpnC [Methylobacterium oxalidis]	Methylobacterium oxalidis	326	326	0.97	5e-111	54.42%	298	WP_350372858.1
squalene synthase HpnC [Microvirga massiliensis]	Microvirga massiliensis	327	327	1	1e-111	54.30%	294	WP_046867896.1
squalene synthase HpnC [Rhodomicrobium vannielii]	Rhodomicrobium vannielii	297	297	1	8e-100	54.27%	293	WP_013420593.1
squalene synthase HpnC [Nitrospirillum amazonense]	Nitrospirillum amazonense	323	323	0.99	3e-110	53.98%	292	WP_145616616.1
squalene synthase HpnC [Methylobacterium aquaticum]	Methylobacterium aquaticum	331	331	1	3e-113	53.92%	294	WP_048467058.1
squalene synthase HpnC [Methylobacterium aquaticum]	Methylobacterium aquaticum	327	327	1	5e-112	53.58%	294	WP_428916948.1
squalene synthase HpnC [Rhizomicrobium palustre]	Rhizomicrobium palustre	334	334	0.96	1e-114	53.38%	284	WP_167082942.1
squalene synthase HpnC [Nitrospirillum amazonense]	Nitrospirillum amazonense	324	324	0.99	1e-110	53.29%	292	WP_277906701.1
squalene synthase HpnC [Roseiarcus fermentans]	Roseiarcus fermentans	292	292	0.95	5e-98	53.26%	292	WP_113889830.1
squalene synthase HpnC [Novosphingobium nitrogenifigens]	Novosphingobium nitrogenifigens	307	307	0.94	2e-104	53.09%	274	WP_008067662.1
squalene synthase HpnC [Nitrospirillum amazonense]	Nitrospirillum amazonense	322	322	0.99	1e-109	52.94%	292	WP_145612413.1
MULTISPECIES: squalene synthase HpnC [Methylorubrum]	Methylorubrum	338	338	0.96	6e-116	52.84%	299	WP_183670974.1
squalene synthase HpnC [Methylorubrum rhodesianum]	Methylorubrum rhodesianum	338	338	0.96	4e-116	52.48%	299	WP_427454280.1
squalene synthase HpnC [Sphingobium estronivorans]	Sphingobium estronivorans	285	285	0.95	2e-95	52.35%	284	WP_240334354.1
squalene synthase HpnC [Hyphomicrobium facile]	Hyphomicrobium facile	299	299	0.99	1e-100	52.25%	296	WP_092868010.1
squalene synthase HpnC [Chelatococcus reniformis]	Chelatococcus reniformis	311	311	1	2e-105	52.23%	291	WP_188609080.1
squalene synthase HpnC [Edaphosphingomonas haloaromaticamans]	Edaphosphingomonas haloaromaticamans	264	264	0.92	6e-87	52.22%	292	WP_070935136.1
squalene synthase HpnC [Nitrospirillum amazonense]	Nitrospirillum amazonense	310	310	0.99	6e-105	51.90%	292	WP_145748335.1
squalene synthase HpnC [Beijerinckia indica]	Beijerinckia indica	324	324	0.94	1e-110	51.82%	298	WP_012386062.1
squalene synthase HpnC [Nitrospirillum amazonense]	Nitrospirillum amazonense	310	310	0.97	4e-105	51.59%	291	WP_145731538.1
squalene synthase HpnC [Stakelama sediminis]	Stakelama sediminis	314	314	0.95	1e-106	51.44%	280	WP_184004667.1
squalene synthase HpnC [Methyloferula stellata]	Methyloferula stellata	326	326	0.95	2e-111	51.09%	290	WP_020177156.1
squalene synthase HpnC [Sphingomonas mali]	Sphingomonas mali	303	303	0.96	1e-102	50.54%	274	WP_066827119.1
squalene synthase HpnC [Methylocella silvestris]	Methylocella silvestris	304	304	0.97	7e-103	50.35%	291	WP_012592216.1
squalene synthase HpnC [Enhydrobacter aerosaccus]	Enhydrobacter aerosaccus	309	309	1	2e-104	50.17%	295	WP_085934140.1
squalene synthase HpnC [Flavisphingomonas formosensis]	Flavisphingomonas formosensis	305	305	0.95	2e-103	50.00%	281	WP_157220338.1
squalene synthase HpnC [Rhodopila globiformis]	Rhodopila globiformis	286	286	0.92	1e-95	48.89%	281	WP_104519779.1
squalene synthase HpnC [Novosphingobium rosa]	Novosphingobium rosa	304	304	0.94	8e-103	48.00%	283	WP_174549155.1
squalene synthase HpnC [Acidocella aminolytica]	Acidocella aminolytica	310	310	0.92	2e-105	46.47%	289	WP_082075631.1
squalene synthase HpnC [Rhodoligotrophos appendicifer]	Rhodoligotrophos appendicifer	297	297	0.93	1e-99	45.85%	300	WP_205015027.1
squalene synthase HpnC [Rhodospirillum rubrum]	Rhodospirillum rubrum	284	284	0.88	1e-94	44.06%	297	WP_011387826.1
squalene synthase HpnC [Magnetospirillum fulvum]	Magnetospirillum fulvum	258	258	0.87	1e-84	43.75%	282	WP_244511003.1
squalene synthase HpnC [Pelagibius litoralis]	Pelagibius litoralis	322	322	0.98	5e-110	42.76%	294	WP_167225817.1
squalene synthase HpnC [Gluconacetobacter diazotrophicus]	Gluconacetobacter diazotrophicus	291	291	0.92	1e-97	42.55%	298	WP_012225048.1
squalene synthase HpnC [Magnetospirillum fulvum]	Magnetospirillum fulvum	251	251	0.91	7e-82	42.54%	282	WP_231376202.1
squalene synthase HpnC [Tistlia consotensis]	Tistlia consotensis	307	307	0.97	8e-99	42.25%	688	WP_085120909.1		fused hpnB and hpnC
squalene synthase HpnC [Limimonas halophila]	Limimonas halophila	283	283	0.97	2e-94	42.16%	294	WP_090022344.1
squalene synthase HpnC [Hypericibacter terrae]	Hypericibacter terrae	312	312	0.94	8e-106	41.52%	293	WP_151175616.1
MULTISPECIES: squalene/phytoene synthase family protein [Asaia]	Asaia	289	289	0.93	1e-96	40.94%	291	WP_332363699.1
squalene synthase HpnC [Komagataeibacter xylinus]	Komagataeibacter xylinus	304	304	0.93	7e-103	40.65%	287	WP_159261506.1
squalene synthase HpnC [Komagataeibacter europaeus]	Komagataeibacter europaeus	303	303	0.93	2e-102	40.65%	287	WP_087608382.1
squalene synthase HpnC [Komagataeibacter europaeus]	Komagataeibacter europaeus	303	303	0.93	2e-102	40.65%	287	WP_010511503.1
squalene synthase HpnC [Asaia siamensis]	Asaia siamensis	287	287	0.93	4e-96	40.58%	291	WP_188427529.1
squalene synthase HpnC [Komagataeibacter xylinus]	Komagataeibacter xylinus	304	304	0.93	6e-103	40.29%	287	WP_061273922.1
squalene synthase HpnC [Komagataeibacter xylinus]	Komagataeibacter xylinus	303	303	0.93	2e-102	40.29%	287	WP_308719805.1
squalene synthase HpnC [Komagataeibacter xylinus]	Komagataeibacter xylinus	302	302	0.93	7e-102	39.93%	287	WP_048856040.1
squalene synthase HpnC [Komagataeibacter xylinus]	Komagataeibacter xylinus	301	301	0.93	1e-101	39.93%	287	WP_130730876.1
squalene/phytoene synthase family protein [Muricoccus pecuniae]	Muricoccus pecuniae	192	339	0.93	3e-56	39.69%	538	WP_184513462.1		Fused HpnCD
squalene synthase HpnC [Gluconobacter oxydans]	Gluconobacter oxydans	302	302	0.92	8e-102	39.64%	287	WP_034953957.1
MULTISPECIES: squalene synthase HpnC [Acetobacter]	Acetobacter	288	288	0.9	2e-96	39.33%	286	WP_050819050.1
squalene synthase HpnC [Acetobacter pasteurianus]	Acetobacter pasteurianus	290	290	0.9	3e-97	38.58%	286	WP_003625623.1
squalene synthase HpnC [Acetobacter pasteurianus]	Acetobacter pasteurianus	289	289	0.9	6e-97	38.58%	286	WP_003629191.1
squalene synthase HpnC [Skermanella aerolata]	Skermanella aerolata	272	272	0.95	3e-90	38.21%	290	WP_044431248.1
MULTISPECIES: squalene/phytoene synthase family protein [Azospirillum]	Azospirillum	284	284	0.92	9e-95	38.10%	290	WP_040134027.1
MULTISPECIES: squalene/phytoene synthase family protein [Azospirillum]	Azospirillum	284	284	0.92	1e-94	38.10%	290	WP_014197277.1
MULTISPECIES: squalene/phytoene synthase family protein [Azospirillum]	Azospirillum	283	283	0.92	2e-94	38.10%	290	WP_094302418.1
squalene/phytoene synthase family protein [Azospirillum brasilense]	Azospirillum brasilense	283	283	0.92	3e-94	38.10%	290	WP_137141101.1
squalene synthase HpnC [Kozakia baliensis]	Kozakia baliensis	282	282	0.92	3e-94	37.36%	287	WP_070403549.1
squalene synthase HpnC [Kozakia baliensis]	Kozakia baliensis	285	285	0.92	2e-95	37.09%	287	WP_070405773.1
squalene synthase HpnC [Kozakia baliensis]	Kozakia baliensis	283	283	0.92	1e-94	37.09%	287	WP_408887109.1
squalene synthase HpnC [Kozakia baliensis]	Kozakia baliensis	283	283	0.92	2e-94	37.09%	287	WP_029605967.1
squalene/phytoene synthase family protein [Microvirga massiliensis]	Microvirga massiliensis	244	369	0.93	4e-76	42.41%	550	WP_052763665.1
presqualene diphosphate synthase HpnD [Rhodomicrobium vannielii]	Rhodomicrobium vannielii	226	226	0.9	3e-72	23.05%	285	WP_201719746.1
presqualene diphosphate synthase HpnD [Rhodomicrobium vannielii]	Rhodomicrobium vannielii	225	225	0.9	8e-72	22.68%	285	WP_013420592.1											search query
MULTISPECIES: presqualene diphosphate synthase HpnD [Bradyrhizobium]	Bradyrhizobium	223	223	0.85	5e-71	24.70%	278	WP_172648188.1
presqualene diphosphate synthase HpnD [Enterovirga rhinocerotis]	Enterovirga rhinocerotis	222	222	0.91	6e-71	24.82%	274	WP_133769366.1
presqualene diphosphate synthase HpnD [Novosphingobium nitrogenifigens]	Novosphingobium nitrogenifigens	222	222	0.92	1e-70	23.81%	276	WP_008067664.1
presqualene diphosphate synthase HpnD [Pelagibius litoralis]	Pelagibius litoralis	220	220	0.91	1e-69	24.82%	287	WP_167225819.1
MULTISPECIES: presqualene diphosphate synthase HpnD [Rhodomicrobium]	Rhodomicrobium	219	219	0.89	2e-69	23.31%	282	WP_088347882.1
MULTISPECIES: presqualene diphosphate synthase HpnD [Afipia]	Afipia	218	218	0.89	5e-69	22.26%	284	WP_006019758.1
presqualene diphosphate synthase HpnD [Microvirga massiliensis]	Microvirga massiliensis	216	216	0.92	1e-68	23.81%	275	WP_046867895.1
squalene/phytoene synthase family protein [Nitrospirillum amazonense]	Nitrospirillum amazonense	217	217	0.87	2e-68	31.64%	323	WP_145730909.1
presqualene diphosphate synthase HpnD [Nitrospirillum amazonense]	Nitrospirillum amazonense	216	216	0.74	3e-68	25.56%	289	WP_326486574.1
presqualene diphosphate synthase HpnD [Variibacter gotjawalensis]	Variibacter gotjawalensis	215	215	0.91	5e-68	25.74%	279	WP_096355128.1
presqualene diphosphate synthase HpnD [Nitrospirillum amazonense]	Nitrospirillum amazonense	215	215	0.74	5e-68	25.56%	289	WP_246138591.1
MULTISPECIES: presqualene diphosphate synthase HpnD [Sinorhizobium/Ensifer group]	Sinorhizobium/Ensifer group	215	215	0.85	9e-68	23.90%	278	WP_014857590.1
squalene/phytoene synthase family protein [Nitrospirillum amazonense]	Nitrospirillum amazonense	216	216	0.93	1e-67	30.80%	322	WP_186454668.1
MULTISPECIES: squalene/phytoene synthase family protein [Nitrospirillum]	Nitrospirillum	216	216	0.93	1e-67	30.80%	322	WP_088873262.1
presqualene diphosphate synthase HpnD [Novosphingobium rosa]	Novosphingobium rosa	214	214	0.87	1e-67	25.38%	280	WP_068087339.1
presqualene diphosphate synthase HpnD [Rhodopseudomonas palustris]	Rhodopseudomonas palustris	214	214	0.88	2e-67	23.57%	279	WP_011440620.1
squalene/phytoene synthase family protein [Nitrospirillum amazonense]	Nitrospirillum amazonense	215	215	0.93	3e-67	30.80%	322	WP_145748519.1
presqualene diphosphate synthase HpnD [Nitrospirillum amazonense]	Nitrospirillum amazonense	213	213	0.73	3e-67	25.00%	293	WP_246130255.1
presqualene diphosphate synthase HpnD [Acidocella aminolytica]	Acidocella aminolytica	213	213	0.89	5e-67	23.42%	281	WP_048878554.1
presqualene diphosphate synthase HpnD [Nitrospirillum amazonense]	Nitrospirillum amazonense	213	213	0.73	5e-67	24.55%	293	WP_246134511.1
presqualene diphosphate synthase HpnD [Magnetospirillum fulvum]	Magnetospirillum fulvum	212	212	0.76	6e-67	26.75%	283	WP_021133613.1
presqualene diphosphate synthase HpnD [Magnetospirillum fulvum]	Magnetospirillum fulvum	212	212	0.76	7e-67	25.88%	283	WP_074770022.1
presqualene diphosphate synthase HpnD [Nitrospirillum amazonense]	Nitrospirillum amazonense	213	213	0.73	8e-67	24.55%	293	WP_277906702.1
presqualene diphosphate synthase HpnD [Rhodoplanes elegans]	Rhodoplanes elegans	211	211	0.9	1e-66	23.70%	282	WP_111355423.1
presqualene diphosphate synthase HpnD [Stakelama sediminis]	Stakelama sediminis	210	210	0.88	5e-66	23.19%	280	WP_184004670.1
presqualene diphosphate synthase HpnD [Methyloferula stellata]	Methyloferula stellata	208	208	0.74	3e-65	21.62%	280	WP_020177155.1
presqualene diphosphate synthase HpnD [Sphingobium estronivorans]	Sphingobium estronivorans	208	208	0.92	4e-65	24.36%	275	WP_275897564.1
presqualene diphosphate synthase HpnD [Nitrospirillum amazonense]	Nitrospirillum amazonense	206	206	0.73	2e-64	24.55%	289	WP_246171986.1
presqualene diphosphate synthase HpnD [Tistlia consotensis]	Tistlia consotensis	206	206	0.79	2e-64	25.10%	291	WP_089229534.1
presqualene diphosphate synthase HpnD [Beijerinckia indica]	Beijerinckia indica	205	205	0.91	9e-64	25.37%	285	WP_012386063.1
presqualene diphosphate synthase HpnD [Rhizomicrobium palustre]	Rhizomicrobium palustre	204	204	0.92	1e-63	22.26%	278	WP_167082943.1
presqualene diphosphate synthase HpnD [Sphingomonas mali]	Sphingomonas mali	204	204	0.89	1e-63	21.97%	280	WP_066827098.1
presqualene diphosphate synthase HpnD [Azospirillum brasilense]	Azospirillum brasilense	205	205	0.9	1e-63	23.94%	310	WP_145671760.1
presqualene diphosphate synthase HpnD [Azospirillum brasilense]	Azospirillum brasilense	204	204	0.9	3e-63	23.51%	311	WP_237906044.1
presqualene diphosphate synthase HpnD [Azospirillum brasilense]	Azospirillum brasilense	203	203	0.9	4e-63	22.78%	307	WP_094302417.1
squalene/phytoene synthase family protein [Azospirillum brasilense]	Azospirillum brasilense	203	203	0.9	9e-63	23.10%	316	WP_114858920.1
presqualene diphosphate synthase HpnD [Azospirillum brasilense]	Azospirillum brasilense	203	203	0.9	1e-62	23.69%	313	WP_137141102.1
presqualene diphosphate synthase HpnD [Skermanella aerolata]	Skermanella aerolata	201	201	0.9	3e-62	25.56%	288	WP_044431246.1
squalene/phytoene synthase family protein [Azospirillum brasilense]	Azospirillum brasilense	201	201	0.9	3e-62	23.26%	314	WP_149164862.1
presqualene diphosphate synthase HpnD [Flavisphingomonas formosensis]	Flavisphingomonas formosensis	200	200	0.92	5e-62	24.73%	279	WP_157220337.1
presqualene diphosphate synthase HpnD [Azospirillum brasilense]	Azospirillum brasilense	201	201	0.9	7e-62	23.51%	311	WP_200476301.1
presqualene diphosphate synthase HpnD [Komagataeibacter europaeus]	Komagataeibacter europaeus	200	200	0.92	9e-62	22.91%	293	WP_087608381.1
presqualene diphosphate synthase HpnD [Komagataeibacter europaeus]	Komagataeibacter europaeus	199	199	0.92	1e-61	22.91%	293	WP_048852154.1
presqualene diphosphate synthase HpnD [Komagataeibacter europaeus]	Komagataeibacter europaeus	199	199	0.92	2e-61	22.91%	293	WP_019090687.1
presqualene diphosphate synthase HpnD [Rhodoligotrophos appendicifer]	Rhodoligotrophos appendicifer	198	198	0.84	3e-61	23.90%	297	WP_144293099.1
squalene/phytoene synthase family protein [Azospirillum brasilense]	Azospirillum brasilense	199	199	0.9	3e-61	23.45%	316	WP_145690319.1
MULTISPECIES: presqualene diphosphate synthase HpnD [Komagataeibacter]	Komagataeibacter	198	198	0.92	4e-61	23.27%	293	WP_048856039.1
presqualene diphosphate synthase HpnD [Methylobacterium aquaticum]	Methylobacterium aquaticum	198	198	0.87	4e-61	21.32%	286	WP_203157938.1(scored below threshold on previous iteration)
MULTISPECIES: presqualene diphosphate synthase HpnD [Azospirillum]	Azospirillum	198	198	0.9	4e-61	23.51%	311	WP_059399213.1
presqualene diphosphate synthase HpnD [Komagataeibacter europaeus]	Komagataeibacter europaeus	198	198	0.92	4e-61	22.91%	293	WP_010511502.1
presqualene diphosphate synthase HpnD [Rhodospirillum rubrum]	Rhodospirillum rubrum	207	207	0.91	6e-61	22.83%	687	WP_011387825.1
presqualene diphosphate synthase HpnD [Azospirillum brasilense]	Azospirillum brasilense	198	198	0.9	9e-61	23.51%	311	WP_119507678.1
presqualene diphosphate synthase HpnD [Methylocella silvestris]	Methylocella silvestris	196	196	0.91	2e-60	20.22%	294	WP_012592217.1
presqualene diphosphate synthase HpnD [Enhydrobacter aerosaccus]	Enhydrobacter aerosaccus	195	195	0.87	3e-60	24.14%	281	WP_085934139.1
presqualene diphosphate synthase HpnD [Komagataeibacter europaeus]	Komagataeibacter europaeus	195	195	0.92	5e-60	22.55%	293	WP_019084962.1
presqualene diphosphate synthase HpnD [Methylobacterium aquaticum]	Methylobacterium aquaticum	194	194	0.91	9e-60	20.82%	286	WP_428916947.1(scored below threshold on previous iteration)
presqualene diphosphate synthase HpnD [Methylobacterium aquaticum]	Methylobacterium aquaticum	194	194	0.88	1e-59	20.99%	286	WP_048467059.1(scored below threshold on previous iteration)
presqualene diphosphate synthase HpnD [Roseiarcus fermentans]	Roseiarcus fermentans	193	193	0.82	2e-59	25.10%	275	WP_113889831.1
presqualene diphosphate synthase HpnD [Komagataeibacter xylinus]	Komagataeibacter xylinus	192	192	0.92	8e-59	23.64%	293	WP_061273919.1
presqualene diphosphate synthase HpnD [Komagataeibacter xylinus]	Komagataeibacter xylinus	191	191	0.92	2e-58	23.64%	293	WP_308719806.1
presqualene diphosphate synthase HpnD [Methylobacterium oxalidis]	Methylobacterium oxalidis	191	191	0.87	2e-58	20.38%	284	WP_350372857.1(scored below threshold on previous iteration)
presqualene diphosphate synthase HpnD [Komagataeibacter xylinus]	Komagataeibacter xylinus	190	190	0.92	4e-58	23.27%	293	WP_130730877.1
presqualene diphosphate synthase HpnD [Komagataeibacter xylinus]	Komagataeibacter xylinus	190	190	0.92	4e-58	22.55%	293	WP_159261508.1
presqualene diphosphate synthase HpnD [Sphingomonas changbaiensis]	Sphingomonas changbaiensis	190	190	0.79	5e-58	23.31%	279	WP_046349044.1
MULTISPECIES: presqualene diphosphate synthase HpnD [Asaia]	Asaia	190	190	0.84	6e-58	22.09%	289	WP_332363700.1
presqualene diphosphate synthase HpnD [Edaphosphingomonas haloaromaticamans]	Edaphosphingomonas haloaromaticamans	189	189	0.9	8e-58	24.16%	277	WP_070935134.1
presqualene diphosphate synthase HpnD [Methylobacterium oxalidis]	Methylobacterium oxalidis	189	189	0.87	9e-58	20.38%	284	WP_147026679.1(scored below threshold on previous iteration)
MULTISPECIES: presqualene diphosphate synthase HpnD [Asaia]	Asaia	188	188	0.84	3e-57	22.09%	289	WP_229719923.1
MULTISPECIES: presqualene diphosphate synthase HpnD [Acetobacter]	Acetobacter	188	188	0.83	3e-57	21.12%	292	WP_050819049.1(scored below threshold on previous iteration)
presqualene diphosphate synthase HpnD [Hyphomicrobium facile]	Hyphomicrobium facile	186	186	0.72	7e-57	23.53%	280	WP_092868009.1
MULTISPECIES: presqualene diphosphate synthase HpnD [Methylobacterium]	Methylobacterium	185	185	0.85	1e-56	21.12%	255	WP_428833459.1(scored below threshold on previous iteration)
presqualene diphosphate synthase HpnD [Acetobacter pasteurianus]	Acetobacter pasteurianus	186	186	0.83	1e-56	20.72%	292	WP_012812363.1(scored below threshold on previous iteration)
presqualene diphosphate synthase HpnD [Chelatococcus reniformis]	Chelatococcus reniformis	185	185	0.82	2e-56	23.97%	272	WP_188609079.1
presqualene diphosphate synthase HpnD [Rhodopila globiformis]	Rhodopila globiformis	185	185	0.89	5e-56	20.97%	285	WP_104519778.1(scored below threshold on previous iteration)
presqualene diphosphate synthase HpnD [Kozakia baliensis]	Kozakia baliensis	185	185	0.84	6e-56	21.29%	289	WP_070404417.1(scored below threshold on previous iteration)
presqualene diphosphate synthase HpnD [Kozakia baliensis]	Kozakia baliensis	184	184	0.84	7e-56	21.29%	289	WP_367159317.1(scored below threshold on previous iteration)
presqualene diphosphate synthase HpnD [Hypericibacter terrae]	Hypericibacter terrae	184	184	0.92	8e-56	20.58%	288	WP_151175619.1
presqualene diphosphate synthase HpnD [Kozakia baliensis]	Kozakia baliensis	184	184	0.84	9e-56	20.88%	289	WP_029605973.1(scored below threshold on previous iteration)
presqualene diphosphate synthase HpnD [Methylobacterium soli]	Methylobacterium soli	184	184	0.87	1e-55	18.60%	284	WP_150995945.1(scored below threshold on previous iteration)
presqualene diphosphate synthase HpnD [Limimonas halophila]	Limimonas halophila	184	184	0.84	1e-55	26.25%	298	WP_090022340.1
presqualene diphosphate synthase HpnD [Kozakia baliensis]	Kozakia baliensis	184	184	0.84	1e-55	21.29%	289	WP_070401904.1(scored below threshold on previous iteration)
phytoene/squalene synthase family protein [Rhodopila globiformis]	Rhodopila globiformis	184	184	0.75	4e-55	24.11%	352	WP_104522145.1
MULTISPECIES: presqualene diphosphate synthase HpnD [Methylorubrum]	Methylorubrum	181	181	0.83	9e-55	19.76%	283	WP_183670972.1(scored below threshold on previous iteration)
presqualene diphosphate synthase HpnD [Methylorubrum rhodesianum]	Methylorubrum rhodesianum	181	181	0.83	9e-55	19.37%	283	WP_427454278.1(scored below threshold on previous iteration)
phytoene/squalene synthase family protein [Rhodospirillum rubrum]	Rhodospirillum rubrum	183	183	0.73	1e-54	23.74%	350	WP_042440027.1(scored below threshold on previous iteration)
phytoene/squalene synthase family protein [Magnetospirillum fulvum]	Magnetospirillum fulvum	181	181	0.76	6e-54	25.00%	356	WP_021130547.1
MULTISPECIES: phytoene/squalene synthase family protein [Rhodomicrobium]	Rhodomicrobium	180	180	0.79	7e-54	25.93%	324	WP_013417847.1
presqualene diphosphate synthase HpnD [Gluconobacter oxydans]	Gluconobacter oxydans	178	178	0.82	2e-53	21.40%	291	WP_011253762.1(scored below threshold on previous iteration)
phytoene/squalene synthase family protein [Rhodoligotrophos appendicifer]	Rhodoligotrophos appendicifer	179	179	0.95	5e-53	21.40%	369	WP_144294678.1
phytoene/squalene synthase family protein [Magnetospirillum fulvum]	Magnetospirillum fulvum	177	177	0.76	2e-52	24.55%	356	WP_074767311.1(scored below threshold on previous iteration)
presqualene diphosphate synthase HpnD [Gluconacetobacter diazotrophicus]	Gluconacetobacter diazotrophicus	175	175	0.92	3e-52	20.29%	298	WP_012553996.1(scored below threshold on previous iteration)
phytoene/squalene synthase family protein [Rhodopseudomonas palustris]	Rhodopseudomonas palustris	177	177	0.73	3e-52	25.45%	349	WP_011442887.1
MULTISPECIES: phytoene/squalene synthase family protein [Rhodomicrobium]	Rhodomicrobium	172	172	0.81	7e-51	23.48%	319	WP_088346194.1
phytoene/squalene synthase family protein [Sphingomonas mali]	Sphingomonas mali	172	172	0.8	9e-51	25.10%	316	WP_066827771.1
phytoene/squalene synthase family protein [Roseiarcus fermentans]	Roseiarcus fermentans	170	170	0.72	1e-49	25.35%	347	WP_113890100.1
phytoene/squalene synthase family protein [Sphingomonas alpina]	Sphingomonas alpina	169	169	0.75	1e-49	24.57%	327	WP_187761472.1
squalene/phytoene synthase family protein [Stakelama sediminis]	Stakelama sediminis	168	168	0.95	5e-49	23.10%	318	WP_184003723.1
MULTISPECIES: phytoene/squalene synthase family protein [Methylorubrum]	Methylorubrum	168	168	0.75	6e-49	29.60%	357	WP_183666441.1
phytoene/squalene synthase family protein [Methylorubrum rhodesianum]	Methylorubrum rhodesianum	168	168	0.75	8e-49	29.15%	357	WP_427450416.1
phytoene/squalene synthase family protein [Novosphingobium rosa]	Novosphingobium rosa	167	167	0.93	9e-49	23.00%	322	WP_068094342.1
phytoene/squalene synthase family protein [Methylorubrum rhodesianum]	Methylorubrum rhodesianum	168	168	0.75	1e-48	29.60%	357	WP_394536326.1
phytoene/squalene synthase family protein [Methylorubrum rhodesianum]	Methylorubrum rhodesianum	168	168	0.75	1e-48	29.60%	357	WP_200671224.1
phytoene/squalene synthase family protein [Rhodoplanes elegans]	Rhodoplanes elegans	166	166	0.76	5e-48	21.88%	365	WP_111359746.1
phytoene/squalene synthase family protein [Skermanella aerolata]	Skermanella aerolata	164	164	0.95	2e-47	23.32%	350	WP_044427907.1
phytoene/squalene synthase family protein [Sphingomonas changbaiensis]	Sphingomonas changbaiensis	162	162	0.93	6e-47	19.60%	311	WP_046349255.1
phytoene/squalene synthase family protein [Methylocella silvestris]	Methylocella silvestris	159	159	0.79	2e-45	21.37%	355	WP_012591079.1
phytoene/squalene synthase family protein [Methylobacterium oxalidis]	Methylobacterium oxalidis	157	157	0.75	1e-44	22.77%	357	WP_350371130.1
phytoene/squalene synthase family protein [Novosphingobium acidiphilum]	Novosphingobium acidiphilum	156	156	0.73	2e-44	21.78%	317	WP_028641708.1(scored below threshold on previous iteration)
phytoene/squalene synthase family protein [Methylobacterium oxalidis]	Methylobacterium oxalidis	156	156	0.75	4e-44	23.11%	357	WP_147023700.1
phytoene/squalene synthase family protein [Novosphingobium nitrogenifigens]	Novosphingobium nitrogenifigens	154	154	0.79	1e-43	21.31%	314	WP_008066623.1
MULTISPECIES: phytoene/squalene synthase family protein [Methylobacterium]	Methylobacterium	153	153	0.95	4e-43	23.13%	370	WP_060845465.1
phytoene/squalene synthase family protein [Methylobacterium aquaticum]	Methylobacterium aquaticum	153	153	0.95	6e-43	23.66%	359	WP_428914351.1
phytoene/squalene synthase family protein [Flavisphingomonas formosensis]	Flavisphingomonas formosensis	150	150	0.73	2e-42	23.11%	312	WP_157220001.1
phytoene/squalene synthase family protein [Methylobacterium aquaticum]	Methylobacterium aquaticum	151	151	0.95	2e-42	22.94%	359	WP_048462535.1
phytoene/squalene synthase family protein [Methylobacterium aquaticum]	Methylobacterium aquaticum	151	151	0.93	3e-42	24.09%	359	WP_203153613.1
phytoene/squalene synthase family protein [Methylobacterium soli]	Methylobacterium soli	148	148	0.87	3e-41	22.99%	363	WP_373875954.1
phytoene/squalene synthase family protein [Limimonas halophila]	Limimonas halophila	132	132	0.92	2e-35	21.98%	307	WP_090019562.1
phytoene/squalene synthase family protein [Limimonas halophila]	Limimonas halophila	119	119	0.96	9e-31	21.05%	309	WP_090019498.1(scored below threshold on previous iteration)
squalene/phytoene synthase family protein [Azospirillum brasilense]	Azospirillum brasilense	97.6	97.6	0.33	4e-24	23.00%	136	WP_282183739.1(scored below threshold on previous iteration)
phytoene/squalene synthase family protein [Microvirga massiliensis]	Microvirga massiliensis	85.3	85.3	0.86	4e-18	19.77%	280	WP_082145335.1(scored below threshold on previous iteration)
phytoene/squalene synthase family protein [Limimonas halophila]	Limimonas halophila	79.5	79.5	0.85	4e-16	16.02%	284	WP_090018820.1(scored below threshold on previous iteration)
phytoene/squalene synthase family protein [Methylobacterium oxalidis]	Methylobacterium oxalidis	76.4	76.4	0.67	6e-15	22.55%	293	WP_147025643.1(scored below threshold on previous iteration)
phytoene/squalene synthase family protein [Methylobacterium oxalidis]	Methylobacterium oxalidis	76.4	76.4	0.67	7e-15	22.55%	293	WP_350370534.1(scored below threshold on previous iteration)
phytoene/squalene synthase family protein [Skermanella aerolata]	Skermanella aerolata	75.6	75.6	0.68	9e-15	18.05%	284	WP_044431250.1(scored below threshold on previous iteration)
phytoene/squalene synthase family protein [Rhodospirillum rubrum]	Rhodospirillum rubrum	75.2	75.2	0.65	1e-14	18.18%	282	WP_011389512.1(scored below threshold on previous iteration)
hydroxysqualene dehydroxylase HpnE [Azospirillum brasilense]	Azospirillum brasilense	76.0	76.0	0.27	3e-14	31.65%	589	WP_282183740.1(scored below threshold on previous iteration)
phytoene/squalene synthase family protein [Methylocella silvestris]	Methylocella silvestris	73.7	73.7	0.66	5e-14	21.29%	287	WP_012591844.1(scored below threshold on previous iteration)
phytoene/squalene synthase family protein [Methyloferula stellata]	Methyloferula stellata	71.8	71.8	0.86	2e-13	18.22%	284	WP_020175181.1(scored below threshold on previous iteration)
phytoene/squalene synthase family protein [Roseibium album]	Roseibium album	71.0	71.0	0.71	4e-13	20.19%	283	WP_422383220.1(scored below threshold on previous iteration)
phytoene/squalene synthase family protein [Methylobacterium soli]	Methylobacterium soli	71.0	71.0	0.62	5e-13	22.04%	297	WP_151002100.1(scored below threshold on previous iteration)
phytoene/squalene synthase family protein [Roseibium album]	Roseibium album	70.6	70.6	0.71	6e-13	20.19%	283	WP_281930949.1(scored below threshold on previous iteration)
phytoene/squalene synthase family protein [Roseibium album]	Roseibium album	70.2	70.2	0.71	7e-13	20.19%	283	WP_196892347.1(scored below threshold on previous iteration)
phytoene/squalene synthase family protein [Nitrospirillum amazonense]	Nitrospirillum amazonense	70.2	70.2	0.78	8e-13	19.33%	285	WP_145730907.1(scored below threshold on previous iteration)
phytoene/squalene synthase family protein [Roseibium album]	Roseibium album	69.5	69.5	0.71	1e-12	19.72%	283	WP_409857275.1(scored below threshold on previous iteration)
phytoene/squalene synthase family protein [Roseibium album]	Roseibium album	69.5	69.5	0.71	1e-12	20.19%	283	WP_348315449.1(scored below threshold on previous iteration)
phytoene/squalene synthase family protein [Methylobacterium aquaticum]	Methylobacterium aquaticum	69.5	69.5	0.66	2e-12	22.11%	288	WP_203157773.1(scored below threshold on previous iteration)
phytoene/squalene synthase family protein [Rhodoligotrophos appendicifer]	Rhodoligotrophos appendicifer	69.5	69.5	0.65	2e-12	16.92%	284	WP_144293442.1(scored below threshold on previous iteration)
phytoene/squalene synthase family protein [Rhodoligotrophos appendicifer]	Rhodoligotrophos appendicifer	69.1	69.1	0.65	2e-12	16.92%	267	WP_170240949.1(scored below threshold on previous iteration)
phytoene/squalene synthase family protein [Roseibium album]	Roseibium album	69.1	69.1	0.71	2e-12	20.19%	283	WP_055120730.1(scored below threshold on previous iteration)
phytoene/squalene synthase family protein [Enterovirga rhinocerotis]	Enterovirga rhinocerotis	68.7	68.7	0.69	2e-12	19.71%	283	WP_133770962.1(scored below threshold on previous iteration)
phytoene/squalene synthase family protein [Pelagibius litoralis]	Pelagibius litoralis	68.3	68.3	0.76	4e-12	21.05%	279	WP_167221239.1(scored below threshold on previous iteration)
MULTISPECIES: phytoene/squalene synthase family protein [Methylobacterium]	Methylobacterium	67.9	67.9	0.66	5e-12	21.61%	288	WP_060846533.1(scored below threshold on previous iteration)
phytoene/squalene synthase family protein [Rhodopseudomonas palustris]	Rhodopseudomonas palustris	67.2	67.2	0.77	9e-12	19.66%	287	WP_011441616.1(scored below threshold on previous iteration)
phytoene/squalene synthase family protein [Roseibium album]	Roseibium album	67.2	67.2	0.71	9e-12	19.72%	283	WP_282046698.1(scored below threshold on previous iteration)
phytoene/squalene synthase family protein [Rhodoplanes elegans]	Rhodoplanes elegans	66.8	66.8	0.7	1e-11	18.60%	280	WP_207199636.1(scored below threshold on previous iteration)
phytoene/squalene synthase family protein [Methylobacterium aquaticum]	Methylobacterium aquaticum	66.8	66.8	0.66	1e-11	22.11%	288	WP_048465709.1(scored below threshold on previous iteration)
phytoene/squalene synthase family protein [Methylobacterium aquaticum]	Methylobacterium aquaticum	66.8	66.8	0.66	1e-11	22.11%	288	WP_428914771.1(scored below threshold on previous iteration)
phytoene/squalene synthase family protein [Azospirillum brasilense]	Azospirillum brasilense	66.0	66.0	0.79	2e-11	19.07%	284	WP_094302419.1(scored below threshold on previous iteration)
phytoene/squalene synthase family protein [Azospirillum brasilense]	Azospirillum brasilense	66.0	66.0	0.79	2e-11	19.07%	284	WP_145671762.1(scored below threshold on previous iteration)
phytoene/squalene synthase family protein [Rhizobium tropici]	Rhizobium tropici	66.0	66.0	0.68	2e-11	21.26%	286	WP_149637553.1(scored below threshold on previous iteration)
MULTISPECIES: phytoene/squalene synthase family protein [Methylorubrum]	Methylorubrum	66.0	66.0	0.63	3e-11	22.11%	298	WP_017483892.1(scored below threshold on previous iteration)
phytoene/squalene synthase family protein [Azospirillum brasilense]	Azospirillum brasilense	65.6	65.6	0.79	3e-11	19.07%	284	WP_137141100.1(scored below threshold on previous iteration)
MULTISPECIES: phytoene/squalene synthase family protein [Rhodomicrobium]	Rhodomicrobium	65.2	65.2	0.9	4e-11	19.03%	282	WP_170937032.1(scored below threshold on previous iteration)
phytoene/squalene synthase family protein [Hypericibacter terrae]	Hypericibacter terrae	65.2	65.2	0.67	5e-11	19.14%	286	WP_225308676.1(scored below threshold on previous iteration)
phytoene/squalene synthase family protein [Azospirillum brasilense]	Azospirillum brasilense	64.8	64.8	0.79	6e-11	18.64%	284	WP_145690317.1(scored below threshold on previous iteration)
phytoene/squalene synthase family protein [Azospirillum brasilense]	Azospirillum brasilense	64.5	64.5	0.84	7e-11	18.11%	284	WP_149164861.1(scored below threshold on previous iteration)
MULTISPECIES: phytoene/squalene synthase family protein [Azospirillum]	Azospirillum	64.5	64.5	0.85	8e-11	18.11%	284	WP_059399214.1(scored below threshold on previous iteration)
phytoene/squalene synthase family protein [Rhizobium tropici]	Rhizobium tropici	64.5	64.5	0.68	8e-11	20.77%	286	WP_112340946.1(scored below threshold on previous iteration)
phytoene/squalene synthase family protein [Azospirillum brasilense]	Azospirillum brasilense	64.5	64.5	0.85	9e-11	18.11%	284	WP_119507677.1(scored below threshold on previous iteration)
MULTISPECIES: phytoene/squalene synthase family protein [Azospirillum]	Azospirillum	64.1	64.1	0.84	9e-11	18.11%	284	WP_114858921.1(scored below threshold on previous iteration)
MULTISPECIES: phytoene/squalene synthase family protein [Rhizobium]	Rhizobium	61.8	61.8	0.68	6e-10	21.26%	286	WP_015339698.1(scored below threshold on previous iteration)
phytoene/squalene synthase family protein [Nitrospirillum amazonense]	Nitrospirillum amazonense	60.6	60.6	0.78	2e-09	18.49%	285	WP_326487135.1(scored below threshold on previous iteration)
phytoene/squalene synthase family protein [Tistlia consotensis]	Tistlia consotensis	60.6	60.6	0.79	2e-09	20.92%	286	WP_159460363.1(scored below threshold on previous iteration)
phytoene/squalene synthase family protein [Roseibium marinum]	Roseibium marinum	59.8	59.8	0.71	3e-09	19.09%	283	WP_103224072.1(scored below threshold on previous iteration)
phytoene/squalene synthase family protein [Azospirillum brasilense]	Azospirillum brasilense	59.8	59.8	0.84	3e-09	18.75%	284	WP_237906045.1(scored below threshold on previous iteration)
phytoene/squalene synthase family protein [Nitrospirillum amazonense]	Nitrospirillum amazonense	59.4	59.4	0.78	4e-09	18.49%	285	WP_145614920.1(scored below threshold on previous iteration)
phytoene/squalene synthase family protein [Afipia broomeae]	Afipia broomeae	59.1	59.1	0.73	5e-09	18.83%	287	WP_006020660.1(scored below threshold on previous iteration)
phytoene/squalene synthase family protein [Chelatococcus reniformis]	Chelatococcus reniformis	57.9	57.9	0.77	1e-08	20.78%	286	WP_188608368.1(scored below threshold on previous iteration)
phytoene/squalene synthase family protein [Beijerinckia indica]	Beijerinckia indica	57.9	57.9	0.66	1e-08	15.79%	295	WP_012384004.1(scored below threshold on previous iteration)
phytoene/squalene synthase family protein [Nitrospirillum amazonense]	Nitrospirillum amazonense	55.2	55.2	0.79	1e-07	18.26%	285	WP_145610055.1(scored below threshold on previous iteration)
phytoene/squalene synthase family protein, partial [Azospirillum brasilense]	Azospirillum brasilense	53.7	53.7	0.6	2e-07	19.55%	208	WP_035676247.1(scored below threshold on previous iteration)
squalene/phytoene synthase family protein [Hypericibacter terrae]	Hypericibacter terrae	52.5	52.5	0.59	4e-07	19.77%	186	WP_263641914.1(scored below threshold on previous iteration)
phytoene/squalene synthase family protein [Nitrospirillum amazonense]	Nitrospirillum amazonense	53.3	53.3	0.78	5e-07	19.33%	285	WP_145748512.1(scored below threshold on previous iteration)
phytoene/squalene synthase family protein [Sinorhizobium sojae]	Sinorhizobium sojae	52.9	52.9	0.75	6e-07	20.09%	280	WP_034854615.1(scored below threshold on previous iteration)
MULTISPECIES: phytoene/squalene synthase family protein [Bradyrhizobium]	Bradyrhizobium	52.5	52.5	0.89	8e-07	15.93%	287	WP_172648020.1(scored below threshold on previous iteration)
phytoene/squalene synthase family protein [Magnetospirillum fulvum]	Magnetospirillum fulvum	51.4	51.4	0.84	2e-06	19.92%	277	WP_021131269.1(scored below threshold on previous iteration)
phytoene/squalene synthase family protein [Magnetospirillum fulvum]	Magnetospirillum fulvum	48.7	48.7	0.66	2e-05	22.45%	277	WP_074764381.1(scored below threshold on previous iteration)
squalene/phytoene synthase family protein [Rhodopila globiformis]	Rhodopila globiformis	44.4	44.4	0.66	0.0004	16.24%	267	WP_104518368.1(scored below threshold on previous iteration)
phytoene/squalene synthase family protein [Variibacter gotjawalensis]	Variibacter gotjawalensis	44.4	44.4	0.7	0.0004	17.57%	276	WP_096356495.1(scored below threshold on previous iteration)

## Sheet: HpnD
Query ID	WP_011240736.1
Description	presqualene diphosphate synthase HpnD [Zymomonas mobilis]
Query Length	291
Blast type	PSI-Blast, iteration steps:2
Database	NCBI Protein Reference Sequences
Search datum	"September 2025"
Your search is limited to records include:	Rhizobium tropici (taxid:398), Ensifer sojae (taxid:716925), Roseibium album (taxid:311410), Roseibium marinum (taxid:281252), Rhodoligotrophos appendicifer (taxid:987056), Rhodomicrobium vannielii (taxid:1069), Hyphomicrobium facile (taxid:51670), Chelatococcus reniformis (taxid:1494448), Enterovirga rhinocerotis (taxid:1339210), Microvirga massiliensis (taxid:1033741), 'Methylobacterium soli' (…
	(all 54 APB species studied)					Order		Hits (#)
						Hyphomicrobiales		20
						Rhodospirillales		20
						Sphingomonadales		8
						Micropepsales		1
						By-catch
Description	Scientific Name	Max Score	Total Score	Query Cover	E value	Per. Ident	Acc. Len	Accession
p+15:92resqualene diphosphate synthase HpnD [Sphingomonas mali]	Sphingomonas mali	284	284	0.9	4e-95	61.60%	280	WP_066827098.1
presqualene diphosphate synthase HpnD [Edaphosphingomonas haloaromaticamans]	Edaphosphingomonas haloaromaticamans	262	262	0.94	2e-86	60.00%	277	WP_070935134.1
presqualene diphosphate synthase HpnD [Stakelama sediminis]	Stakelama sediminis	285	285	0.95	2e-95	59.42%	280	WP_184004670.1
presqualene diphosphate synthase HpnD [Flavisphingomonas formosensis]	Flavisphingomonas formosensis	282	282	0.95	3e-94	58.84%	279	WP_157220337.1
presqualene diphosphate synthase HpnD [Sphingobium estronivorans]	Sphingobium estronivorans	282	282	0.94	3e-94	57.66%	275	WP_275897564.1
MULTISPECIES: presqualene diphosphate synthase HpnD [Methylobacterium]	Methylobacterium	271	271	0.88	2e-90	57.42%	255	WP_428833459.1
presqualene diphosphate synthase HpnD [Novosphingobium nitrogenifigens]	Novosphingobium nitrogenifigens	288	288	0.92	1e-96	56.67%	276	WP_008067664.1
presqualene diphosphate synthase HpnD [Novosphingobium rosa]	Novosphingobium rosa	297	297	0.9	6e-100	56.65%	280	WP_068087339.1
presqualene diphosphate synthase HpnD [Roseiarcus fermentans]	Roseiarcus fermentans	263	263	0.92	8e-87	55.02%	275	WP_113889831.1
presqualene diphosphate synthase HpnD [Sphingomonas changbaiensis]	Sphingomonas changbaiensis	267	267	0.95	3e-88	54.87%	279	WP_046349044.1
presqualene diphosphate synthase HpnD [Methylobacterium aquaticum]	Methylobacterium aquaticum	293	293	0.98	2e-98	54.36%	286	WP_203157938.1
presqualene diphosphate synthase HpnD [Enhydrobacter aerosaccus]	Enhydrobacter aerosaccus	277	277	0.95	5e-92	54.32%	281	WP_085934139.1
presqualene diphosphate synthase HpnD [Methylobacterium oxalidis]	Methylobacterium oxalidis	276	276	0.96	7e-92	54.09%	284	WP_350372857.1
presqualene diphosphate synthase HpnD [Methylobacterium aquaticum]	Methylobacterium aquaticum	287	287	0.98	6e-96	54.01%	286	WP_048467059.1
presqualene diphosphate synthase HpnD [Methylobacterium aquaticum]	Methylobacterium aquaticum	286	286	0.98	9e-96	54.01%	286	WP_428916947.1
presqualene diphosphate synthase HpnD [Methylorubrum rhodesianum]	Methylorubrum rhodesianum	270	270	0.96	2e-89	53.74%	283	WP_427454278.1
MULTISPECIES: presqualene diphosphate synthase HpnD [Methylorubrum]	Methylorubrum	270	270	0.96	2e-89	53.74%	283	WP_183670972.1
presqualene diphosphate synthase HpnD [Enterovirga rhinocerotis]	Enterovirga rhinocerotis	300	300	0.92	2e-101	53.70%	274	WP_133769366.1
presqualene diphosphate synthase HpnD [Chelatococcus reniformis]	Chelatococcus reniformis	242	242	0.93	2e-78	53.14%	272	WP_188609079.1
presqualene diphosphate synthase HpnD [Methylobacterium oxalidis]	Methylobacterium oxalidis	273	273	0.96	1e-90	53.02%	284	WP_147026679.1
presqualene diphosphate synthase HpnD [Variibacter gotjawalensis]	Variibacter gotjawalensis	287	287	0.94	2e-96	52.92%	279	WP_096355128.1
presqualene diphosphate synthase HpnD [Methylobacterium soli]	Methylobacterium soli	265	265	0.96	1e-87	52.67%	284	WP_150995945.1
presqualene diphosphate synthase HpnD [Nitrospirillum amazonense]	Nitrospirillum amazonense	267	267	0.92	4e-88	52.55%	289	WP_246171986.1
MULTISPECIES: presqualene diphosphate synthase HpnD [Afipia]	Afipia	302	302	0.96	3e-102	52.50%	284	WP_006019758.1
presqualene diphosphate synthase HpnD [Rhizomicrobium palustre]	Rhizomicrobium palustre	304	304	0.95	4e-103	52.35%	278	WP_167082943.1
presqualene diphosphate synthase HpnD [Methyloferula stellata]	Methyloferula stellata	286	286	0.93	6e-96	52.21%	280	WP_020177155.1
presqualene diphosphate synthase HpnD [Beijerinckia indica]	Beijerinckia indica	282	282	0.97	2e-94	52.11%	285	WP_012386063.1
MULTISPECIES: presqualene diphosphate synthase HpnD [Bradyrhizobium]	Bradyrhizobium	301	301	0.96	1e-101	51.61%	278	WP_172648188.1
presqualene diphosphate synthase HpnD [Nitrospirillum amazonense]	Nitrospirillum amazonense	278	278	0.96	2e-92	51.59%	293	WP_246130255.1
presqualene diphosphate synthase HpnD [Nitrospirillum amazonense]	Nitrospirillum amazonense	275	275	0.96	2e-91	50.53%	289	WP_326486574.1
presqualene diphosphate synthase HpnD [Nitrospirillum amazonense]	Nitrospirillum amazonense	280	280	0.99	2e-93	50.34%	293	WP_246134511.1
presqualene diphosphate synthase HpnD [Nitrospirillum amazonense]	Nitrospirillum amazonense	275	275	0.96	2e-91	50.18%	289	WP_246138591.1
MULTISPECIES: presqualene diphosphate synthase HpnD [Sinorhizobium/Ensifer group]	Sinorhizobium/Ensifer group	288	288	0.95	1e-96	50.00%	278	WP_014857590.1
presqualene diphosphate synthase HpnD [Nitrospirillum amazonense]	Nitrospirillum amazonense	280	280	0.99	2e-93	50.00%	293	WP_277906702.1
presqualene diphosphate synthase HpnD [Komagataeibacter europaeus]	Komagataeibacter europaeus	270	270	0.9	2e-89	50.00%	293	WP_087608381.1
presqualene diphosphate synthase HpnD [Komagataeibacter europaeus]	Komagataeibacter europaeus	270	270	0.9	2e-89	50.00%	293	WP_048852154.1
presqualene diphosphate synthase HpnD [Komagataeibacter europaeus]	Komagataeibacter europaeus	270	270	0.9	2e-89	50.00%	293	WP_019090687.1
presqualene diphosphate synthase HpnD [Komagataeibacter europaeus]	Komagataeibacter europaeus	269	269	0.9	6e-89	50.00%	293	WP_010511502.1
presqualene diphosphate synthase HpnD [Hyphomicrobium facile]	Hyphomicrobium facile	264	264	0.87	2e-87	50.00%	280	WP_092868009.1
presqualene diphosphate synthase HpnD [Methylocella silvestris]	Methylocella silvestris	273	273	0.98	1e-90	49.83%	294	WP_012592217.1
MULTISPECIES: presqualene diphosphate synthase HpnD [Rhodomicrobium]	Rhodomicrobium	287	287	0.93	6e-96	49.82%	282	WP_088347882.1
presqualene diphosphate synthase HpnD [Komagataeibacter europaeus]	Komagataeibacter europaeus	266	266	0.9	1e-87	49.62%	293	WP_019084962.1
presqualene diphosphate synthase HpnD [Microvirga massiliensis]	Microvirga massiliensis	298	298	0.94	9e-101	49.45%	275	WP_046867895.1
presqualene diphosphate synthase HpnD [Rhodomicrobium vannielii]	Rhodomicrobium vannielii	302	302	0.95	5e-102	49.28%	285	WP_201719746.1
presqualene diphosphate synthase HpnD [Rhodomicrobium vannielii]	Rhodomicrobium vannielii	301	301	0.95	1e-101	49.28%	285	WP_013420592.1
MULTISPECIES: presqualene diphosphate synthase HpnD [Komagataeibacter]	Komagataeibacter	270	270	0.9	3e-89	49.24%	293	WP_048856039.1
presqualene diphosphate synthase HpnD [Komagataeibacter xylinus]	Komagataeibacter xylinus	262	262	0.9	3e-86	49.24%	293	WP_159261508.1
presqualene diphosphate synthase HpnD [Kozakia baliensis]	Kozakia baliensis	262	262	0.89	2e-86	49.05%	289	WP_029605973.1
presqualene diphosphate synthase HpnD [Kozakia baliensis]	Kozakia baliensis	262	262	0.89	4e-86	49.05%	289	WP_070404417.1
presqualene diphosphate synthase HpnD [Rhodoplanes elegans]	Rhodoplanes elegans	286	286	0.93	7e-96	48.90%	282	WP_111355423.1
presqualene diphosphate synthase HpnD [Komagataeibacter xylinus]	Komagataeibacter xylinus	262	262	0.9	3e-86	48.85%	293	WP_061273919.1
presqualene diphosphate synthase HpnD [Komagataeibacter xylinus]	Komagataeibacter xylinus	261	261	0.9	9e-86	48.85%	293	WP_130730877.1
presqualene diphosphate synthase HpnD [Rhodopseudomonas palustris]	Rhodopseudomonas palustris	294	294	0.95	8e-99	48.38%	279	WP_011440620.1
presqualene diphosphate synthase HpnD [Kozakia baliensis]	Kozakia baliensis	260	260	0.89	2e-85	48.29%	289	WP_367159317.1
presqualene diphosphate synthase HpnD [Kozakia baliensis]	Kozakia baliensis	260	260	0.89	3e-85	48.29%	289	WP_070401904.1
presqualene diphosphate synthase HpnD [Komagataeibacter xylinus]	Komagataeibacter xylinus	262	262	0.9	3e-86	48.09%	293	WP_308719806.1
presqualene diphosphate synthase HpnD [Rhodopila globiformis]	Rhodopila globiformis	259	259	0.98	4e-85	48.07%	285	WP_104519778.1
presqualene diphosphate synthase HpnD [Gluconacetobacter diazotrophicus]	Gluconacetobacter diazotrophicus	251	251	0.96	8e-82	47.33%	298	WP_012553996.1
MULTISPECIES: presqualene diphosphate synthase HpnD [Asaia]	Asaia	264	264	0.93	6e-87	47.25%	289	WP_332363700.1
MULTISPECIES: presqualene diphosphate synthase HpnD [Asaia]	Asaia	262	262	0.93	4e-86	47.25%	289	WP_229719923.1
presqualene diphosphate synthase HpnD [Hypericibacter terrae]	Hypericibacter terrae	245	245	0.97	8e-80	45.23%	288	WP_151175619.1
presqualene diphosphate synthase HpnD [Tistlia consotensis]	Tistlia consotensis	249	249	0.91	3e-81	45.22%	291	WP_089229534.1
presqualene diphosphate synthase HpnD [Magnetospirillum fulvum]	Magnetospirillum fulvum	283	283	0.98	1e-94	44.64%	283	WP_021133613.1
presqualene diphosphate synthase HpnD [Gluconobacter oxydans]	Gluconobacter oxydans	254	254	0.98	5e-83	44.56%	291	WP_011253762.1
presqualene diphosphate synthase HpnD [Pelagibius litoralis]	Pelagibius litoralis	272	272	0.95	4e-90	44.40%	287	WP_167225819.1
presqualene diphosphate synthase HpnD [Magnetospirillum fulvum]	Magnetospirillum fulvum	285	285	0.98	2e-95	44.29%	283	WP_074770022.1
MULTISPECIES: presqualene diphosphate synthase HpnD [Acetobacter]	Acetobacter	262	262	0.9	3e-86	43.98%	292	WP_050819049.1
presqualene diphosphate synthase HpnD [Acetobacter pasteurianus]	Acetobacter pasteurianus	259	259	0.9	4e-85	43.98%	292	WP_012812363.1
presqualene diphosphate synthase HpnD [Skermanella aerolata]	Skermanella aerolata	239	239	0.91	3e-77	43.49%	288	WP_044431246.1
presqualene diphosphate synthase HpnD [Acidocella aminolytica]	Acidocella aminolytica	265	265	0.95	2e-87	41.88%	281	WP_048878554.1
presqualene diphosphate synthase HpnD [Rhodoligotrophos appendicifer]	Rhodoligotrophos appendicifer	233	233	0.94	8e-75	41.07%	297	WP_144293099.1
presqualene diphosphate synthase HpnD [Azospirillum brasilense]	Azospirillum brasilense	240	240	0.96	3e-77	40.75%	307	WP_094302417.1
presqualene diphosphate synthase HpnD [Azospirillum brasilense]	Azospirillum brasilense	239	239	0.96	4e-77	40.00%	310	WP_145671760.1
presqualene diphosphate synthase HpnD [Limimonas halophila]	Limimonas halophila	224	224	0.93	3e-71	39.93%	298	WP_090022340.1
presqualene diphosphate synthase HpnD [Rhodospirillum rubrum]	Rhodospirillum rubrum	274	274	0.98	3e-86	39.86%	687	WP_011387825.1		fusion of hpnB and D
presqualene diphosphate synthase HpnD [Azospirillum brasilense]	Azospirillum brasilense	236	236	0.96	1e-75	39.86%	311	WP_200476301.1
presqualene diphosphate synthase HpnD [Azospirillum brasilense]	Azospirillum brasilense	232	232	0.96	4e-74	39.86%	311	WP_119507678.1
presqualene diphosphate synthase HpnD [Azospirillum brasilense]	Azospirillum brasilense	238	238	0.96	2e-76	39.60%	313	WP_137141102.1
presqualene diphosphate synthase HpnD [Azospirillum brasilense]	Azospirillum brasilense	238	238	0.96	2e-76	39.53%	311	WP_237906044.1
MULTISPECIES: presqualene diphosphate synthase HpnD [Azospirillum]	Azospirillum	233	233	0.96	1e-74	39.53%	311	WP_059399213.1
squalene/phytoene synthase family protein [Azospirillum brasilense]	Azospirillum brasilense	237	237	0.96	3e-76	39.46%	314	WP_149164862.1
squalene/phytoene synthase family protein [Azospirillum brasilense]	Azospirillum brasilense	238	238	0.96	1e-76	39.20%	316	WP_114858920.1
squalene/phytoene synthase family protein [Azospirillum brasilense]	Azospirillum brasilense	233	233	0.96	2e-74	38.87%	316	WP_145690319.1
squalene/phytoene synthase family protein [Muricoccus pecuniae]	Muricoccus pecuniae	193	335	0.95	1e-56	36.36%	538	WP_184513462.1		Fused HpnCD
phytoene/squalene synthase family protein [Magnetospirillum fulvum]	Magnetospirillum fulvum	233	233	0.97	7e-74	28.08%	356	WP_074767311.1
phytoene/squalene synthase family protein [Magnetospirillum fulvum]	Magnetospirillum fulvum	233	233	0.97	8e-74	28.08%	356	WP_021130547.1
MULTISPECIES: squalene synthase HpnC [Methylobacterium]	Methylobacterium	223	223	0.9	8e-71	27.51%	294	WP_060848792.1
squalene synthase HpnC [Methylobacterium aquaticum]	Methylobacterium aquaticum	222	222	0.91	2e-70	27.57%	294	WP_203157940.1
squalene synthase HpnC [Methylobacterium aquaticum]	Methylobacterium aquaticum	222	222	0.9	2e-70	27.88%	294	WP_048467058.1
squalene synthase HpnC [Methylorubrum rhodesianum]	Methylorubrum rhodesianum	222	222	0.94	3e-70	24.91%	299	WP_427454280.1									search query
MULTISPECIES: squalene synthase HpnC [Methylorubrum]	Methylorubrum	221	221	0.94	7e-70	24.91%	299	WP_183670974.1
squalene synthase HpnC [Afipia broomeae]	Afipia broomeae	220	220	0.93	8e-70	20.88%	293	WP_006019757.1
squalene synthase HpnC [Methylobacterium aquaticum]	Methylobacterium aquaticum	220	220	0.9	9e-70	28.25%	294	WP_428916948.1
squalene synthase HpnC [Rhodopseudomonas palustris]	Rhodopseudomonas palustris	220	220	0.93	9e-70	21.25%	292	WP_011440619.1
MULTISPECIES: squalene synthase HpnC [Bradyrhizobium]	Bradyrhizobium	218	218	0.93	4e-69	22.34%	292	WP_172648189.1
squalene synthase HpnC [Methylobacterium oxalidis]	Methylobacterium oxalidis	218	218	0.96	6e-69	25.09%	298	WP_350372858.1
squalene synthase HpnC, partial [Methylorubrum rhodesianum]	Methylorubrum rhodesianum	217	217	0.85	7e-69	24.40%	262	WP_430004483.1
squalene synthase HpnC [Variibacter gotjawalensis]	Variibacter gotjawalensis	218	218	0.95	8e-69	24.01%	292	WP_096355126.1
squalene synthase HpnC [Methylobacterium oxalidis]	Methylobacterium oxalidis	217	217	0.96	2e-68	25.09%	298	WP_147026680.1
squalene synthase HpnC [Methylobacterium soli]	Methylobacterium soli	215	215	0.93	7e-68	25.99%	300	WP_150995942.1
squalene synthase HpnC [Rhizomicrobium palustre]	Rhizomicrobium palustre	213	213	0.92	4e-67	25.93%	284	WP_167082942.1
squalene synthase HpnC [Hypericibacter terrae]	Hypericibacter terrae	211	211	0.96	4e-66	21.55%	293	WP_151175616.1
squalene synthase HpnC [Acidocella aminolytica]	Acidocella aminolytica	209	209	0.96	2e-65	21.71%	289	WP_082075631.1
squalene synthase HpnC [Komagataeibacter xylinus]	Komagataeibacter xylinus	208	208	0.92	2e-65	21.53%	287	WP_061273922.1
squalene synthase HpnC [Komagataeibacter xylinus]	Komagataeibacter xylinus	207	207	0.92	6e-65	22.91%	287	WP_159261506.1
squalene synthase HpnC [Rhodoplanes elegans]	Rhodoplanes elegans	208	208	0.95	8e-65	22.86%	304	WP_245428695.1
squalene synthase HpnC [Beijerinckia indica]	Beijerinckia indica	208	208	0.94	8e-65	23.27%	298	WP_012386062.1
squalene synthase HpnC [Novosphingobium rosa]	Novosphingobium rosa	207	207	0.94	1e-64	26.09%	283	WP_174549155.1
squalene synthase HpnC [Komagataeibacter xylinus]	Komagataeibacter xylinus	207	207	0.92	1e-64	22.18%	287	WP_130730876.1
MULTISPECIES: squalene synthase HpnC [Rhodomicrobium]	Rhodomicrobium	207	207	0.92	1e-64	23.25%	292	WP_088347883.1
squalene synthase HpnC [Komagataeibacter xylinus]	Komagataeibacter xylinus	207	207	0.92	2e-64	21.53%	287	WP_308719805.1
squalene synthase HpnC [Kozakia baliensis]	Kozakia baliensis	206	206	0.93	2e-64	21.01%	287	WP_070405773.1
squalene synthase HpnC [Microvirga massiliensis]	Microvirga massiliensis	206	206	0.92	3e-64	23.74%	294	WP_046867896.1
squalene synthase HpnC [Nitrospirillum amazonense]	Nitrospirillum amazonense	205	205	0.91	4e-64	20.97%	292	WP_277906701.1(scored below threshold on previous iteration)
phytoene/squalene synthase family protein [Rhodospirillum rubrum]	Rhodospirillum rubrum	207	207	0.85	9e-64	30.56%	350	WP_042440027.1
squalene synthase HpnC [Nitrospirillum amazonense]	Nitrospirillum amazonense	204	204	0.95	1e-63	20.58%	292	WP_145616616.1(scored below threshold on previous iteration)
squalene synthase HpnC [Nitrospirillum amazonense]	Nitrospirillum amazonense	204	204	0.95	2e-63	20.58%	291	WP_145731538.1(scored below threshold on previous iteration)
phytoene/squalene synthase family protein [Rhodopila globiformis]	Rhodopila globiformis	206	206	0.95	2e-63	28.52%	352	WP_104522145.1
squalene synthase HpnC [Methyloferula stellata]	Methyloferula stellata	203	203	0.89	2e-63	24.62%	290	WP_020177156.1
squalene synthase HpnC [Kozakia baliensis]	Kozakia baliensis	203	203	0.93	2e-63	21.01%	287	WP_408887109.1
squalene synthase HpnC [Pelagibius litoralis]	Pelagibius litoralis	203	203	0.94	3e-63	20.65%	294	WP_167225817.1
squalene synthase HpnC [Kozakia baliensis]	Kozakia baliensis	203	203	0.93	3e-63	21.66%	287	WP_029605967.1
squalene synthase HpnC [Nitrospirillum amazonense]	Nitrospirillum amazonense	203	203	0.76	3e-63	21.43%	292	WP_145748335.1(scored below threshold on previous iteration)
squalene synthase HpnC [Kozakia baliensis]	Kozakia baliensis	202	202	0.92	6e-63	21.45%	287	WP_070403549.1
squalene synthase HpnC [Gluconobacter oxydans]	Gluconobacter oxydans	202	202	0.93	9e-63	21.22%	287	WP_034953957.1
MULTISPECIES: squalene synthase HpnC [Sinorhizobium/Ensifer group]	Sinorhizobium/Ensifer group	202	202	0.88	1e-62	20.85%	292	WP_034859281.1
squalene synthase HpnC [Nitrospirillum amazonense]	Nitrospirillum amazonense	201	201	0.95	2e-62	20.58%	292	WP_145612413.1(scored below threshold on previous iteration)
squalene synthase HpnC [Novosphingobium nitrogenifigens]	Novosphingobium nitrogenifigens	199	199	0.93	8e-62	23.36%	274	WP_008067662.1
MULTISPECIES: squalene/phytoene synthase family protein [Asaia]	Asaia	200	200	0.94	1e-61	21.51%	291	WP_332363699.1
phytoene/squalene synthase family protein [Rhodopseudomonas palustris]	Rhodopseudomonas palustris	201	201	0.9	1e-61	26.42%	349	WP_011442887.1
squalene synthase HpnC [Asaia siamensis]	Asaia siamensis	198	198	0.98	2e-61	20.69%	291	WP_188427529.1
squalene synthase HpnC [Stakelama sediminis]	Stakelama sediminis	198	198	0.91	3e-61	23.97%	280	WP_184004667.1
squalene synthase HpnC [Rhodoligotrophos appendicifer]	Rhodoligotrophos appendicifer	198	198	0.96	4e-61	23.32%	300	WP_205015027.1
squalene synthase HpnC [Komagataeibacter europaeus]	Komagataeibacter europaeus	198	198	0.92	4e-61	19.34%	287	WP_087608382.1
squalene synthase HpnC [Komagataeibacter europaeus]	Komagataeibacter europaeus	198	198	0.92	5e-61	19.71%	287	WP_010511503.1
squalene synthase HpnC [Gluconacetobacter diazotrophicus]	Gluconacetobacter diazotrophicus	198	198	0.98	6e-61	21.02%	298	WP_012225048.1
squalene synthase HpnC [Komagataeibacter xylinus]	Komagataeibacter xylinus	197	197	0.92	9e-61	19.71%	287	WP_048856040.1
squalene synthase HpnC [Chelatococcus reniformis]	Chelatococcus reniformis	196	196	0.92	2e-60	21.32%	291	WP_188609080.1
MULTISPECIES: phytoene/squalene synthase family protein [Rhodomicrobium]	Rhodomicrobium	197	197	0.87	4e-60	27.38%	324	WP_013417847.1
phytoene/squalene synthase family protein [Methylobacterium oxalidis]	Methylobacterium oxalidis	197	197	0.97	4e-60	31.71%	357	WP_350371130.1
phytoene/squalene synthase family protein [Rhodoplanes elegans]	Rhodoplanes elegans	197	197	0.97	5e-60	26.99%	365	WP_111359746.1
squalene synthase HpnC [Sphingomonas mali]	Sphingomonas mali	194	194	0.91	7e-60	24.82%	274	WP_066827119.1
phytoene/squalene synthase family protein [Methylobacterium oxalidis]	Methylobacterium oxalidis	197	197	0.98	7e-60	31.72%	357	WP_147023700.1
squalene synthase HpnC [Acetobacter pasteurianus]	Acetobacter pasteurianus	194	194	0.9	1e-59	18.66%	286	WP_003625623.1
squalene synthase HpnC [Acetobacter pasteurianus]	Acetobacter pasteurianus	194	194	0.9	1e-59	18.66%	286	WP_003629191.1
squalene synthase HpnC [Flavisphingomonas formosensis]	Flavisphingomonas formosensis	193	193	0.95	2e-59	24.01%	281	WP_157220338.1
squalene synthase HpnC [Enterovirga rhinocerotis]	Enterovirga rhinocerotis	193	193	0.92	2e-59	24.26%	292	WP_133769365.1
squalene synthase HpnC [Sphingobium estronivorans]	Sphingobium estronivorans	192	192	0.96	5e-59	21.63%	284	WP_240334354.1
phytoene/squalene synthase family protein [Methylorubrum rhodesianum]	Methylorubrum rhodesianum	193	193	0.96	1e-58	30.74%	357	WP_394536326.1
phytoene/squalene synthase family protein [Methylorubrum rhodesianum]	Methylorubrum rhodesianum	193	193	0.96	1e-58	30.39%	357	WP_427450416.1
phytoene/squalene synthase family protein [Rhodoligotrophos appendicifer]	Rhodoligotrophos appendicifer	194	194	0.96	1e-58	28.32%	369	WP_144294678.1
MULTISPECIES: squalene synthase HpnC [Acetobacter]	Acetobacter	191	191	0.9	2e-58	18.66%	286	WP_050819050.1
phytoene/squalene synthase family protein [Methylorubrum rhodesianum]	Methylorubrum rhodesianum	193	193	0.96	3e-58	30.74%	357	WP_200671224.1
squalene synthase HpnC [Rhodopila globiformis]	Rhodopila globiformis	190	190	0.9	4e-58	23.02%	281	WP_104519779.1
MULTISPECIES: phytoene/squalene synthase family protein [Methylorubrum]	Methylorubrum	191	191	0.96	6e-58	30.39%	357	WP_183666441.1
MULTISPECIES: phytoene/squalene synthase family protein [Rhodomicrobium]	Rhodomicrobium	190	190	0.9	6e-58	25.37%	319	WP_088346194.1
squalene synthase HpnC [Enhydrobacter aerosaccus]	Enhydrobacter aerosaccus	188	188	0.89	3e-57	22.14%	295	WP_085934140.1
squalene synthase HpnC [Rhodomicrobium vannielii]	Rhodomicrobium vannielii	187	187	0.89	6e-57	23.37%	293	WP_201719745.1(scored below threshold on previous iteration)
squalene synthase HpnC [Roseiarcus fermentans]	Roseiarcus fermentans	187	187	0.95	8e-57	22.86%	292	WP_113889830.1
squalene synthase HpnC [Rhodospirillum rubrum]	Rhodospirillum rubrum	186	186	0.9	2e-56	21.97%	297	WP_011387826.1
squalene synthase HpnC [Rhodomicrobium vannielii]	Rhodomicrobium vannielii	185	185	0.89	6e-56	22.61%	293	WP_013420593.1(scored below threshold on previous iteration)
phytoene/squalene synthase family protein [Skermanella aerolata]	Skermanella aerolata	186	186	0.92	7e-56	27.01%	350	WP_044427907.1
MULTISPECIES: squalene/phytoene synthase family protein [Azospirillum]	Azospirillum	182	182	0.97	5e-55	21.60%	290	WP_040134027.1
MULTISPECIES: squalene/phytoene synthase family protein [Azospirillum]	Azospirillum	182	182	0.97	6e-55	21.95%	290	WP_094302418.1
squalene synthase HpnC [Methylocella silvestris]	Methylocella silvestris	182	182	0.95	7e-55	20.14%	291	WP_012592216.1
MULTISPECIES: squalene/phytoene synthase family protein [Azospirillum]	Azospirillum	182	182	0.97	7e-55	21.60%	290	WP_014197277.1
squalene synthase HpnC [Tistlia consotensis]	Tistlia consotensis	191	191	0.9	8e-55	20.97%	688	WP_085120909.1(scored below threshold on previous iteration)
phytoene/squalene synthase family protein [Sphingomonas alpina]	Sphingomonas alpina	183	183	0.98	1e-54	29.83%	327	WP_187761472.1
squalene/phytoene synthase family protein [Azospirillum brasilense]	Azospirillum brasilense	181	181	0.97	1e-54	21.60%	290	WP_137141101.1
phytoene/squalene synthase family protein [Microvirga massiliensis]	Microvirga massiliensis	181	181	0.93	1e-54	23.64%	280	WP_082145335.1
phytoene/squalene synthase family protein [Roseiarcus fermentans]	Roseiarcus fermentans	182	182	0.91	2e-54	29.10%	347	WP_113890100.1
squalene/phytoene synthase family protein [Stakelama sediminis]	Stakelama sediminis	181	181	0.93	2e-54	29.68%	318	WP_184003723.1
squalene synthase HpnC [Magnetospirillum fulvum]	Magnetospirillum fulvum	180	180	0.87	3e-54	24.61%	282	WP_244511003.1
squalene synthase HpnC [Hyphomicrobium facile]	Hyphomicrobium facile	178	178	0.88	2e-53	21.62%	296	WP_092868010.1(scored below threshold on previous iteration)
phytoene/squalene synthase family protein [Sphingomonas mali]	Sphingomonas mali	178	178	0.9	4e-53	28.41%	316	WP_066827771.1
phytoene/squalene synthase family protein [Novosphingobium acidiphilum]	Novosphingobium acidiphilum	177	177	0.92	1e-52	29.39%	317	WP_028641708.1
squalene synthase HpnC [Limimonas halophila]	Limimonas halophila	175	175	0.93	3e-52	21.17%	294	WP_090022344.1(scored below threshold on previous iteration)
squalene synthase HpnC [Skermanella aerolata]	Skermanella aerolata	175	175	0.96	3e-52	21.48%	290	WP_044431248.1
phytoene/squalene synthase family protein [Methylobacterium soli]	Methylobacterium soli	176	176	0.91	8e-52	27.51%	363	WP_373875954.1
phytoene/squalene synthase family protein [Sphingomonas changbaiensis]	Sphingomonas changbaiensis	174	174	0.97	2e-51	26.21%	311	WP_046349255.1
phytoene/squalene synthase family protein [Methylocella silvestris]	Methylocella silvestris	174	174	0.8	4e-51	27.13%	355	WP_012591079.1
phytoene/squalene synthase family protein [Novosphingobium nitrogenifigens]	Novosphingobium nitrogenifigens	171	171	0.93	2e-50	29.29%	314	WP_008066623.1
squalene synthase HpnC [Edaphosphingomonas haloaromaticamans]	Edaphosphingomonas haloaromaticamans	169	169	0.98	5e-50	20.14%	292	WP_070935136.1
squalene/phytoene synthase family protein [Microvirga massiliensis]	Microvirga massiliensis	175	331	0.92	1e-49	33.09%	550	WP_052763665.1
phytoene/squalene synthase family protein [Methylobacterium aquaticum]	Methylobacterium aquaticum	170	170	0.95	1e-49	30.11%	359	WP_048462535.1
MULTISPECIES: phytoene/squalene synthase family protein [Methylobacterium]	Methylobacterium	170	170	0.95	2e-49	32.14%	370	WP_060845465.1
squalene synthase HpnC [Sphingomonas changbaiensis]	Sphingomonas changbaiensis	168	168	0.87	2e-49	23.35%	286	WP_217995434.1(scored below threshold on previous iteration)
phytoene/squalene synthase family protein [Methylobacterium aquaticum]	Methylobacterium aquaticum	169	169	0.95	3e-49	30.47%	359	WP_428914351.1
phytoene/squalene synthase family protein [Limimonas halophila]	Limimonas halophila	165	165	0.94	2e-48	23.94%	284	WP_090018820.1
phytoene/squalene synthase family protein [Methylobacterium aquaticum]	Methylobacterium aquaticum	166	166	0.92	5e-48	29.52%	359	WP_203153613.1
squalene synthase HpnC [Magnetospirillum fulvum]	Magnetospirillum fulvum	163	163	0.87	2e-47	22.27%	282	WP_231376202.1(scored below threshold on previous iteration)
phytoene/squalene synthase family protein [Flavisphingomonas formosensis]	Flavisphingomonas formosensis	163	163	0.95	3e-47	28.42%	312	WP_157220001.1
phytoene/squalene synthase family protein [Roseibium album]	Roseibium album	159	159	0.93	3e-46	21.09%	283	WP_422383220.1
phytoene/squalene synthase family protein [Roseibium album]	Roseibium album	158	158	0.93	6e-46	20.36%	283	WP_409857275.1
phytoene/squalene synthase family protein [Roseibium album]	Roseibium album	157	157	0.93	2e-45	20.36%	283	WP_196892347.1
phytoene/squalene synthase family protein [Roseibium album]	Roseibium album	157	157	0.93	2e-45	20.36%	283	WP_281930949.1
phytoene/squalene synthase family protein [Roseibium album]	Roseibium album	156	156	0.93	4e-45	20.00%	283	WP_348315449.1
phytoene/squalene synthase family protein [Roseibium album]	Roseibium album	155	155	0.93	1e-44	20.36%	283	WP_055120730.1
phytoene/squalene synthase family protein [Roseibium album]	Roseibium album	154	154	0.93	3e-44	20.00%	283	WP_282046698.1
MULTISPECIES: phytoene/squalene synthase family protein [Methylobacterium]	Methylobacterium	154	154	0.98	4e-44	23.10%	288	WP_060846533.1
phytoene/squalene synthase family protein [Novosphingobium rosa]	Novosphingobium rosa	150	150	0.89	3e-42	29.26%	322	WP_068094342.1
phytoene/squalene synthase family protein [Methylobacterium aquaticum]	Methylobacterium aquaticum	149	149	0.96	3e-42	20.28%	288	WP_203157773.1(scored below threshold on previous iteration)
phytoene/squalene synthase family protein [Methylobacterium aquaticum]	Methylobacterium aquaticum	148	148	0.98	5e-42	21.18%	288	WP_428914771.1(scored below threshold on previous iteration)
phytoene/squalene synthase family protein [Roseibium marinum]	Roseibium marinum	148	148	0.93	6e-42	20.36%	283	WP_103224072.1(scored below threshold on previous iteration)
phytoene/squalene synthase family protein [Methylobacterium aquaticum]	Methylobacterium aquaticum	148	148	0.98	1e-41	21.18%	288	WP_048465709.1(scored below threshold on previous iteration)
phytoene/squalene synthase family protein [Methyloferula stellata]	Methyloferula stellata	146	146	0.95	3e-41	21.51%	284	WP_020175181.1
phytoene/squalene synthase family protein [Methylocella silvestris]	Methylocella silvestris	146	146	0.99	7e-41	20.41%	287	WP_012591844.1
phytoene/squalene synthase family protein [Skermanella aerolata]	Skermanella aerolata	142	142	0.89	1e-39	21.43%	284	WP_044431250.1
phytoene/squalene synthase family protein [Methylobacterium oxalidis]	Methylobacterium oxalidis	141	141	0.89	4e-39	23.66%	293	WP_350370534.1
phytoene/squalene synthase family protein [Methylobacterium oxalidis]	Methylobacterium oxalidis	141	141	0.83	5e-39	25.00%	293	WP_147025643.1
phytoene/squalene synthase family protein [Limimonas halophila]	Limimonas halophila	139	139	0.93	4e-38	25.27%	309	WP_090019498.1
phytoene/squalene synthase family protein [Enterovirga rhinocerotis]	Enterovirga rhinocerotis	137	137	0.82	1e-37	21.90%	283	WP_133770962.1
phytoene/squalene synthase family protein [Methylobacterium soli]	Methylobacterium soli	134	134	0.91	1e-36	22.30%	297	WP_151002100.1(scored below threshold on previous iteration)
phytoene/squalene synthase family protein [Rhodospirillum rubrum]	Rhodospirillum rubrum	134	134	0.9	2e-36	21.27%	282	WP_011389512.1
phytoene/squalene synthase family protein [Nitrospirillum amazonense]	Nitrospirillum amazonense	133	133	0.9	2e-36	21.43%	285	WP_145730907.1
phytoene/squalene synthase family protein [Limimonas halophila]	Limimonas halophila	133	133	0.89	5e-36	25.38%	307	WP_090019562.1
phytoene/squalene synthase family protein [Pelagibius litoralis]	Pelagibius litoralis	131	131	0.88	2e-35	23.08%	279	WP_167221239.1
phytoene/squalene synthase family protein [Azospirillum brasilense]	Azospirillum brasilense	129	129	0.88	2e-34	21.13%	284	WP_145671762.1(scored below threshold on previous iteration)
phytoene/squalene synthase family protein [Azospirillum brasilense]	Azospirillum brasilense	129	129	0.88	2e-34	21.13%	284	WP_094302419.1(scored below threshold on previous iteration)
phytoene/squalene synthase family protein [Azospirillum brasilense]	Azospirillum brasilense	128	128	0.88	4e-34	21.13%	284	WP_145690317.1(scored below threshold on previous iteration)
MULTISPECIES: phytoene/squalene synthase family protein [Methylorubrum]	Methylorubrum	128	128	0.75	5e-34	23.77%	298	WP_017483892.1(scored below threshold on previous iteration)
phytoene/squalene synthase family protein [Azospirillum brasilense]	Azospirillum brasilense	126	126	0.88	1e-33	21.13%	284	WP_137141100.1(scored below threshold on previous iteration)
phytoene/squalene synthase family protein [Azospirillum brasilense]	Azospirillum brasilense	126	126	0.88	2e-33	20.75%	284	WP_149164861.1(scored below threshold on previous iteration)
phytoene/squalene synthase family protein [Beijerinckia indica]	Beijerinckia indica	126	126	0.88	3e-33	20.37%	295	WP_012384004.1(scored below threshold on previous iteration)
MULTISPECIES: phytoene/squalene synthase family protein [Azospirillum]	Azospirillum	125	125	0.88	3e-33	20.08%	284	WP_114858921.1(scored below threshold on previous iteration)
phytoene/squalene synthase family protein [Nitrospirillum amazonense]	Nitrospirillum amazonense	124	124	0.9	8e-33	19.92%	285	WP_326487135.1(scored below threshold on previous iteration)
phytoene/squalene synthase family protein [Nitrospirillum amazonense]	Nitrospirillum amazonense	123	123	0.9	2e-32	19.55%	285	WP_145614920.1(scored below threshold on previous iteration)
phytoene/squalene synthase family protein [Azospirillum brasilense]	Azospirillum brasilense	123	123	0.88	3e-32	20.75%	284	WP_237906045.1(scored below threshold on previous iteration)
phytoene/squalene synthase family protein [Azospirillum brasilense]	Azospirillum brasilense	123	123	0.88	3e-32	19.70%	284	WP_119507677.1(scored below threshold on previous iteration)
MULTISPECIES: phytoene/squalene synthase family protein [Azospirillum]	Azospirillum	123	123	0.88	4e-32	19.70%	284	WP_059399214.1(scored below threshold on previous iteration)
phytoene/squalene synthase family protein [Chelatococcus reniformis]	Chelatococcus reniformis	121	121	0.97	1e-31	22.03%	286	WP_188608368.1(scored below threshold on previous iteration)
phytoene/squalene synthase family protein [Rhodoplanes elegans]	Rhodoplanes elegans	118	118	0.93	2e-30	18.61%	280	WP_207199636.1(scored below threshold on previous iteration)
phytoene/squalene synthase family protein [Nitrospirillum amazonense]	Nitrospirillum amazonense	118	118	0.9	2e-30	20.30%	285	WP_145610055.1(scored below threshold on previous iteration)
phytoene/squalene synthase family protein [Afipia broomeae]	Afipia broomeae	115	115	0.95	3e-29	20.85%	287	WP_006020660.1(scored below threshold on previous iteration)
squalene/phytoene synthase family protein [Azospirillum brasilense]	Azospirillum brasilense	109	109	0.4	8e-29	41.88%	136	WP_282183739.1
phytoene/squalene synthase family protein [Nitrospirillum amazonense]	Nitrospirillum amazonense	113	113	0.92	1e-28	20.30%	285	WP_145748512.1(scored below threshold on previous iteration)
phytoene/squalene synthase family protein [Tistlia consotensis]	Tistlia consotensis	113	113	0.9	1e-28	21.48%	286	WP_159460363.1(scored below threshold on previous iteration)
phytoene/squalene synthase family protein [Rhizobium tropici]	Rhizobium tropici	111	111	0.73	6e-28	21.30%	286	WP_149637553.1(scored below threshold on previous iteration)
phytoene/squalene synthase family protein [Hypericibacter terrae]	Hypericibacter terrae	111	111	0.87	9e-28	21.71%	286	WP_225308676.1(scored below threshold on previous iteration)
phytoene/squalene synthase family protein [Rhodopseudomonas palustris]	Rhodopseudomonas palustris	109	109	0.88	4e-27	21.07%	287	WP_011441616.1(scored below threshold on previous iteration)
phytoene/squalene synthase family protein [Rhizobium tropici]	Rhizobium tropici	108	108	0.71	7e-27	22.27%	286	WP_112340946.1(scored below threshold on previous iteration)
phytoene/squalene synthase family protein, partial [Azospirillum brasilense]	Azospirillum brasilense	106	106	0.63	1e-26	19.15%	208	WP_035676247.1(scored below threshold on previous iteration)
MULTISPECIES: phytoene/squalene synthase family protein [Rhizobium]	Rhizobium	107	107	0.71	3e-26	21.80%	286	WP_015339698.1(scored below threshold on previous iteration)
phytoene/squalene synthase family protein [Rhodoligotrophos appendicifer]	Rhodoligotrophos appendicifer	104	104	0.73	2e-25	17.13%	267	WP_170240949.1(scored below threshold on previous iteration)
phytoene/squalene synthase family protein [Rhodoligotrophos appendicifer]	Rhodoligotrophos appendicifer	104	104	0.73	2e-25	17.13%	284	WP_144293442.1(scored below threshold on previous iteration)
MULTISPECIES: phytoene/squalene synthase family protein [Rhodomicrobium]	Rhodomicrobium	104	104	0.91	3e-25	23.05%	282	WP_170937032.1(scored below threshold on previous iteration)
MULTISPECIES: phytoene/squalene synthase family protein [Bradyrhizobium]	Bradyrhizobium	100	100	0.95	8e-24	21.86%	287	WP_172648020.1(scored below threshold on previous iteration)
squalene/phytoene synthase family protein [Nitrospirillum amazonense]	Nitrospirillum amazonense	99.2	99.2	0.88	6e-23	17.76%	323	WP_145730909.1(scored below threshold on previous iteration)
squalene/phytoene synthase family protein [Nitrospirillum amazonense]	Nitrospirillum amazonense	98.0	98.0	0.88	1e-22	16.60%	322	WP_186454668.1(scored below threshold on previous iteration)
MULTISPECIES: squalene/phytoene synthase family protein [Nitrospirillum]	Nitrospirillum	97.6	97.6	0.88	2e-22	16.60%	322	WP_088873262.1(scored below threshold on previous iteration)
phytoene/squalene synthase family protein [Sinorhizobium sojae]	Sinorhizobium sojae	96.9	96.9	0.89	2e-22	17.49%	280	WP_034854615.1(scored below threshold on previous iteration)
squalene/phytoene synthase family protein [Nitrospirillum amazonense]	Nitrospirillum amazonense	96.9	96.9	0.88	4e-22	16.60%	322	WP_145748519.1(scored below threshold on previous iteration)
phytoene/squalene synthase family protein [Variibacter gotjawalensis]	Variibacter gotjawalensis	94.9	94.9	0.89	1e-21	20.08%	276	WP_096356495.1(scored below threshold on previous iteration)
phytoene/squalene synthase family protein [Magnetospirillum fulvum]	Magnetospirillum fulvum	90.7	90.7	0.95	3e-20	20.65%	277	WP_074764381.1(scored below threshold on previous iteration)
phytoene/squalene synthase family protein [Magnetospirillum fulvum]	Magnetospirillum fulvum	89.9	89.9	0.95	8e-20	17.39%	277	WP_021131269.1(scored below threshold on previous iteration)
squalene/phytoene synthase family protein [Hypericibacter terrae]	Hypericibacter terrae	79.5	79.5	0.6	7e-17	23.33%	186	WP_263641914.1(scored below threshold on previous iteration)
phytoene/squalene synthase family protein [Rhodomicrobium vannielii]	Rhodomicrobium vannielii	76.4	76.4	0.96	5e-15	21.28%	286	WP_013418368.1(scored below threshold on previous iteration)
hydroxysqualene dehydroxylase HpnE [Azospirillum brasilense]	Azospirillum brasilense	75.3	75.3	0.27	4e-14	50.62%	589	WP_282183740.1
phytoene/squalene synthase family protein [Acidocella aminolytica]	Acidocella aminolytica	70.7	70.7	0.63	3e-13	19.78%	234	WP_048877811.1(scored below threshold on previous iteration)
squalene/phytoene synthase family protein [Komagataeibacter europaeus]	Komagataeibacter europaeus	67.2	67.2	0.99	1e-11	18.58%	284	WP_019090588.1(scored below threshold on previous iteration)
squalene/phytoene synthase family protein [Komagataeibacter europaeus]	Komagataeibacter europaeus	66.8	66.8	0.97	1e-11	17.65%	284	WP_053323925.1(scored below threshold on previous iteration)
squalene/phytoene synthase family protein [Komagataeibacter europaeus]	Komagataeibacter europaeus	66.8	66.8	0.97	1e-11	17.65%	284	WP_087608646.1(scored below threshold on previous iteration)
squalene/phytoene synthase family protein [Komagataeibacter europaeus]	Komagataeibacter europaeus	66.4	66.4	0.99	2e-11	18.58%	284	WP_010506951.1(scored below threshold on previous iteration)
squalene/phytoene synthase family protein [Komagataeibacter europaeus]	Komagataeibacter europaeus	66.0	66.0	0.97	3e-11	17.65%	284	WP_182355272.1(scored below threshold on previous iteration)
MULTISPECIES: squalene/phytoene synthase family protein [Komagataeibacter]	Komagataeibacter	63.0	63.0	0.97	2e-10	16.84%	284	WP_048857068.1(scored below threshold on previous iteration)
squalene/phytoene synthase family protein [Komagataeibacter europaeus]	Komagataeibacter europaeus	62.6	62.6	0.99	3e-10	17.73%	284	WP_026018407.1(scored below threshold on previous iteration)
squalene/phytoene synthase family protein [Komagataeibacter xylinus]	Komagataeibacter xylinus	61.8	61.8	0.97	6e-10	15.92%	283	WP_129551964.1(scored below threshold on previous iteration)
squalene/phytoene synthase family protein [Komagataeibacter xylinus]	Komagataeibacter xylinus	61.0	61.0	0.97	1e-09	15.92%	283	WP_061271646.1(scored below threshold on previous iteration)
squalene/phytoene synthase family protein [Rhodopila globiformis]	Rhodopila globiformis	60.6	60.6	0.73	1e-09	19.44%	267	WP_104518368.1(scored below threshold on previous iteration)
squalene/phytoene synthase family protein [Gluconacetobacter diazotrophicus]	Gluconacetobacter diazotrophicus	60.3	60.3	0.98	3e-09	17.17%	292	WP_012225982.1(scored below threshold on previous iteration)
squalene/phytoene synthase family protein [Gluconacetobacter diazotrophicus]	Gluconacetobacter diazotrophicus	59.5	59.5	0.98	4e-09	17.17%	292	WP_012553096.1(scored below threshold on previous iteration)
squalene/phytoene synthase family protein [Komagataeibacter xylinus]	Komagataeibacter xylinus	57.9	57.9	0.97	1e-08	15.57%	283	WP_308720022.1(scored below threshold on previous iteration)
squalene/phytoene synthase family protein [Roseiarcus fermentans]	Roseiarcus fermentans	56.4	56.4	0.91	5e-08	17.23%	288	WP_170153174.1(scored below threshold on previous iteration)
phytoene/squalene synthase family protein [Rhodomicrobium vannielii]	Rhodomicrobium vannielii	56.4	56.4	0.96	5e-08	22.18%	284	WP_201718061.1(scored below threshold on previous iteration)
phytoene/squalene synthase family protein [Rhizomicrobium palustre]	Rhizomicrobium palustre	54.5	54.5	0.55	1e-07	20.48%	216	WP_167080125.1(scored below threshold on previous iteration)
squalene/phytoene synthase family protein [Muricoccus pecuniae]	Muricoccus pecuniae	54.5	54.5	0.95	1e-07	17.08%	260	WP_184515910.1(scored below threshold on previous iteration)
MULTISPECIES: squalene/phytoene synthase family protein [Acetobacter]	Acetobacter	49.9	49.9	0.71	7e-06	17.29%	263	WP_197687332.1(scored below threshold on previous iteration)
squalene/phytoene synthase family protein [Komagataeibacter xylinus]	Komagataeibacter xylinus	43.7	43.7	0.69	0.0006	17.79%	285	WP_130730243.1(scored below threshold on previous iteration)
squalene/phytoene synthase family protein [Sphingomonas alpina]	Sphingomonas alpina	43.3	43.3	0.77	0.0007	20.43%	233	WP_229726996.1(scored below threshold on previous iteration)
squalene/phytoene synthase family protein [Komagataeibacter xylinus]	Komagataeibacter xylinus	42.2	42.2	0.84	0.002	18.50%	283	WP_159260512.1(scored below threshold on previous iteration)
squalene/phytoene synthase family protein [Sphingomonas alpina]	Sphingomonas alpina	41.4	41.4	0.77	0.003	19.82%	219	WP_187764252.1(scored below threshold on previous iteration)

## Sheet: HpnE
Query ID	WP_011240737.1
Description	hydroxysqualene dehydroxylase HpnE [Zymomonas mobilis]
Query Length	414
Blast type	PSI-Blast, iteration steps:2
Database	NCBI Protein Reference Sequences
Search datum	"September 2025"
Your search is limited to records include:	Rhizobium tropici (taxid:398), Ensifer sojae (taxid:716925), Roseibium album (taxid:311410), Roseibium marinum (taxid:281252), Rhodoligotrophos appendicifer (taxid:987056), Rhodomicrobium vannielii (taxid:1069), Hyphomicrobium facile (taxid:51670), Chelatococcus reniformis (taxid:1494448), Enterovirga rhinocerotis (taxid:1339210), Microvirga massiliensis (taxid:1033741), 'Methylobacterium soli' (…
	(all 54 APB species studied)					Order		Hits (#)
						Hyphomicrobiales		20
						Rhodospirillales		20
						Sphingomonadales		8
						Micropepsales		1
						By-catch
Description	Scientific Name	Max Score	Total Score	Query Cover	E value	Per. Ident	Acc. Len	Accession
hydroxysqualene dehydroxylase HpnE [Edaphosphingomonas haloaromaticamans]	Edaphosphingomonas haloaromaticamans	493	493	0.99	2e-173	50.98%	420	WP_070935132.1
hydroxysqualene dehydroxylase HpnE [Sphingobium estronivorans]	Sphingobium estronivorans	560	560	0.99	0.0	49.51%	418	WP_240334353.1
hydroxysqualene dehydroxylase HpnE [Sphingomonas mali]	Sphingomonas mali	530	530	0.98	0.0	49.39%	418	WP_066827099.1
hydroxysqualene dehydroxylase HpnE [Beijerinckia indica]	Beijerinckia indica	566	566	1	0.0	48.54%	415	WP_012386064.1
hydroxysqualene dehydroxylase HpnE [Novosphingobium nitrogenifigens]	Novosphingobium nitrogenifigens	558	558	0.99	0.0	48.17%	416	WP_018076027.1
MULTISPECIES: hydroxysqualene dehydroxylase HpnE [Methylobacterium]	Methylobacterium	560	560	0.99	0.0	47.94%	431	WP_060849581.1
hydroxysqualene dehydroxylase HpnE [Hyphomicrobium facile]	Hyphomicrobium facile	570	570	0.97	0.0	47.89%	417	WP_092868008.1
hydroxysqualene dehydroxylase HpnE [Sphingomonas changbaiensis]	Sphingomonas changbaiensis	521	521	0.97	0.0	47.75%	412	WP_245612250.1
hydroxysqualene dehydroxylase HpnE [Rhodomicrobium vannielii]	Rhodomicrobium vannielii	592	592	0.99	0.0	47.30%	441	WP_013420591.1
hydroxysqualene dehydroxylase HpnE [Rhodomicrobium vannielii]	Rhodomicrobium vannielii	591	591	0.99	0.0	47.30%	441	WP_201719747.1
hydroxysqualene dehydroxylase HpnE [Methylobacterium aquaticum]	Methylobacterium aquaticum	561	561	1	0.0	47.12%	427	WP_203159018.1
hydroxysqualene dehydroxylase HpnE [Methylobacterium aquaticum]	Methylobacterium aquaticum	555	555	1	0.0	47.12%	431	WP_425350957.1
hydroxysqualene dehydroxylase HpnE [Methylobacterium aquaticum]	Methylobacterium aquaticum	555	555	1	0.0	47.12%	431	WP_428916946.1
hydroxysqualene dehydroxylase HpnE [Methyloferula stellata]	Methyloferula stellata	566	566	0.98	0.0	46.93%	416	WP_020177154.1
FAD-dependent oxidoreductase, partial [Methylorubrum rhodesianum]	Methylorubrum rhodesianum	232	232	0.39	3e-74	46.43%	180	WP_430004675.1		short seq
hydroxysqualene dehydroxylase HpnE [Enterovirga rhinocerotis]	Enterovirga rhinocerotis	566	566	0.99	0.0	46.34%	429	WP_133769367.1
hydroxysqualene dehydroxylase HpnE [Rhodopseudomonas palustris]	Rhodopseudomonas palustris	576	576	0.99	0.0	46.23%	418	WP_011440621.1
hydroxysqualene dehydroxylase HpnE [Methylorubrum rhodesianum]	Methylorubrum rhodesianum	572	572	0.99	0.0	46.04%	433	WP_200672388.1
hydroxysqualene dehydroxylase HpnE [Stakelama sediminis]	Stakelama sediminis	549	549	0.99	0.0	45.99%	417	WP_343043150.1
MULTISPECIES: hydroxysqualene dehydroxylase HpnE [Rhodomicrobium]	Rhodomicrobium	572	572	0.99	0.0	45.97%	437	WP_088347881.1
MULTISPECIES: hydroxysqualene dehydroxylase HpnE [Methylorubrum]	Methylorubrum	572	572	0.99	0.0	45.91%	433	WP_017485297.1
hydroxysqualene dehydroxylase HpnE [Methylocella silvestris]	Methylocella silvestris	550	550	0.97	0.0	45.91%	419	WP_012592218.1
hydroxysqualene dehydroxylase HpnE [Flavisphingomonas formosensis]	Flavisphingomonas formosensis	530	530	1	0.0	45.87%	417	WP_157220336.1
hydroxysqualene dehydroxylase HpnE [Roseiarcus fermentans]	Roseiarcus fermentans	535	535	0.97	0.0	45.75%	421	WP_113889832.1
hydroxysqualene dehydroxylase HpnE [Enhydrobacter aerosaccus]	Enhydrobacter aerosaccus	559	559	0.99	0.0	45.72%	420	WP_085934138.1
hydroxysqualene dehydroxylase HpnE [Chelatococcus reniformis]	Chelatococcus reniformis	579	579	0.98	0.0	45.45%	415	WP_188609078.1
hydroxysqualene dehydroxylase HpnE [Methylobacterium soli]	Methylobacterium soli	567	567	0.99	0.0	45.45%	429	WP_150996672.1
MULTISPECIES: hydroxysqualene dehydroxylase HpnE [Bradyrhizobium]	Bradyrhizobium	589	589	0.99	0.0	45.15%	416	WP_172648187.1
hydroxysqualene dehydroxylase HpnE [Rhodoplanes elegans]	Rhodoplanes elegans	550	550	0.99	0.0	45.12%	411	WP_111355422.1
hydroxysqualene dehydroxylase HpnE [Methylobacterium oxalidis]	Methylobacterium oxalidis	579	579	0.99	0.0	44.98%	429	WP_147026678.1
hydroxysqualene dehydroxylase HpnE [Microvirga massiliensis]	Microvirga massiliensis	555	555	0.97	0.0	44.78%	448	WP_063776741.1
MULTISPECIES: hydroxysqualene dehydroxylase HpnE [Sinorhizobium/Ensifer group]	Sinorhizobium/Ensifer group	604	604	0.99	0.0	44.74%	435	WP_014857589.1
hydroxysqualene dehydroxylase HpnE [Sinorhizobium sojae]	Sinorhizobium sojae	602	602	0.99	0.0	44.74%	435	WP_034859278.1
hydroxysqualene dehydroxylase HpnE [Methylobacterium oxalidis]	Methylobacterium oxalidis	578	578	0.99	0.0	44.74%	429	WP_350372870.1
hydroxysqualene dehydroxylase HpnE [Rhizomicrobium palustre]	Rhizomicrobium palustre	563	563	0.93	0.0	44.70%	412	WP_167082944.1
hydroxysqualene dehydroxylase, partial [Methylorubrum rhodesianum]	Methylorubrum rhodesianum	339	339	0.55	2e-115	44.69%	241	WP_430004753.1		short seq
hydroxysqualene dehydroxylase HpnE [Afipia broomeae]	Afipia broomeae	591	591	1	0.0	44.60%	419	WP_006019760.1
hydroxysqualene dehydroxylase HpnE [Rhodoligotrophos appendicifer]	Rhodoligotrophos appendicifer	550	550	1	0.0	43.30%	447	WP_144293100.1
hydroxysqualene dehydroxylase HpnE [Novosphingobium rosa]	Novosphingobium rosa	535	535	1	0.0	43.24%	424	WP_068087477.1
hydroxysqualene dehydroxylase HpnE [Tistlia consotensis]	Tistlia consotensis	488	488	0.97	3e-171	43.20%	428	WP_085120908.1
hydroxysqualene dehydroxylase HpnE [Nitrospirillum amazonense]	Nitrospirillum amazonense	525	525	0.99	0.0	43.10%	424	WP_145731540.1
hydroxysqualene dehydroxylase HpnE [Gluconacetobacter diazotrophicus]	Gluconacetobacter diazotrophicus	524	524	0.97	0.0	43.06%	437	WP_012225046.1
hydroxysqualene dehydroxylase HpnE [Rhodospirillum rubrum]	Rhodospirillum rubrum	493	493	0.99	4e-173	42.79%	432	WP_011387824.1
hydroxysqualene dehydroxylase HpnE [Skermanella aerolata]	Skermanella aerolata	533	533	0.99	0.0	42.75%	441	WP_044431245.1
hydroxysqualene dehydroxylase HpnE [Nitrospirillum amazonense]	Nitrospirillum amazonense	524	524	0.95	0.0	42.42%	429	WP_277906703.1
hydroxysqualene dehydroxylase HpnE [Nitrospirillum amazonense]	Nitrospirillum amazonense	523	523	0.95	0.0	42.42%	429	WP_145612414.1
hydroxysqualene dehydroxylase HpnE [Nitrospirillum amazonense]	Nitrospirillum amazonense	511	511	0.95	4e-180	42.42%	429	WP_145748334.1
hydroxysqualene dehydroxylase HpnE [Komagataeibacter xylinus]	Komagataeibacter xylinus	506	506	0.97	5e-178	42.34%	437	WP_061273917.1
hydroxysqualene dehydroxylase HpnE [Nitrospirillum amazonense]	Nitrospirillum amazonense	526	526	0.95	0.0	42.17%	429	WP_145616617.1
hydroxysqualene dehydroxylase HpnE [Komagataeibacter xylinus]	Komagataeibacter xylinus	504	504	0.97	2e-177	42.11%	437	WP_308719807.1
hydroxysqualene dehydroxylase HpnE [Komagataeibacter europaeus]	Komagataeibacter europaeus	518	518	1	0.0	42.06%	437	WP_010511501.1
hydroxysqualene dehydroxylase HpnE [Komagataeibacter xylinus]	Komagataeibacter xylinus	503	503	0.99	3e-177	41.88%	437	WP_130730878.1
hydroxysqualene dehydroxylase HpnE [Komagataeibacter xylinus]	Komagataeibacter xylinus	508	508	0.97	5e-179	41.87%	438	WP_048856038.1
hydroxysqualene dehydroxylase HpnE [Komagataeibacter europaeus]	Komagataeibacter europaeus	517	517	1	0.0	41.82%	437	WP_019084963.1
hydroxysqualene dehydroxylase HpnE [Komagataeibacter europaeus]	Komagataeibacter europaeus	517	517	1	0.0	41.82%	437	WP_182356973.1
hydroxysqualene dehydroxylase HpnE [Gluconobacter oxydans]	Gluconobacter oxydans	524	524	0.99	0.0	41.71%	431	WP_011253763.1
hydroxysqualene dehydroxylase HpnE [Kozakia baliensis]	Kozakia baliensis	506	506	0.99	3e-178	41.69%	429	WP_070401905.1
hydroxysqualene dehydroxylase HpnE [Kozakia baliensis]	Kozakia baliensis	504	504	0.99	1e-177	41.69%	429	WP_029605974.1
hydroxysqualene dehydroxylase HpnE [Hypericibacter terrae]	Hypericibacter terrae	510	510	0.97	2e-179	41.63%	457	WP_151175620.1
hydroxysqualene dehydroxylase HpnE [Komagataeibacter xylinus]	Komagataeibacter xylinus	506	506	0.97	5e-178	41.63%	437	WP_159261510.1
hydroxysqualene dehydroxylase HpnE [Methylobacterium oxalidis]	Methylobacterium oxalidis	532	532	0.99	0.0	41.59%	420	WP_147029504.1
hydroxysqualene dehydroxylase HpnE [Komagataeibacter europaeus]	Komagataeibacter europaeus	517	517	1	0.0	41.59%	437	WP_048852155.1
hydroxysqualene dehydroxylase HpnE [Kozakia baliensis]	Kozakia baliensis	508	508	0.99	7e-179	41.45%	429	WP_367159318.1
hydroxysqualene dehydroxylase HpnE [Kozakia baliensis]	Kozakia baliensis	502	502	0.99	1e-176	41.45%	429	WP_070404418.1
hydroxysqualene dehydroxylase HpnE [Acetobacter pasteurianus]	Acetobacter pasteurianus	498	498	0.98	3e-175	40.86%	432	WP_012812362.1
hydroxysqualene dehydroxylase HpnE [Acetobacter pasteurianus]	Acetobacter pasteurianus	498	498	0.98	4e-175	40.86%	432	WP_035365748.1
hydroxysqualene dehydroxylase HpnE [Acidocella aminolytica]	Acidocella aminolytica	513	513	1	0.0	40.78%	393	WP_048878553.1
hydroxysqualene dehydroxylase HpnE [Variibacter gotjawalensis]	Variibacter gotjawalensis	520	520	1	0.0	40.68%	415	WP_096355130.1
hydroxysqualene dehydroxylase HpnE [Pelagibius litoralis]	Pelagibius litoralis	529	529	0.99	0.0	40.62%	431	WP_167225821.1
hydroxysqualene dehydroxylase HpnE [Rhodopila globiformis]	Rhodopila globiformis	488	488	1	3e-171	40.47%	425	WP_104521210.1
MULTISPECIES: hydroxysqualene dehydroxylase HpnE [Asaia]	Asaia	496	496	1	3e-174	40.23%	428	WP_332363701.1
hydroxysqualene dehydroxylase HpnE [Asaia siamensis]	Asaia siamensis	493	493	1	3e-173	40.23%	428	WP_188427532.1
MULTISPECIES: hydroxysqualene dehydroxylase HpnE [Acetobacter]	Acetobacter	491	491	0.98	2e-172	40.14%	432	WP_050819048.1
hydroxysqualene dehydroxylase HpnE [Azospirillum brasilense]	Azospirillum brasilense	526	526	1	0.0	39.76%	438	WP_149164863.1
hydroxysqualene dehydroxylase HpnE [Limimonas halophila]	Limimonas halophila	509	509	1	1e-179	39.71%	421	WP_090022336.1
hydroxysqualene dehydroxylase HpnE [Azospirillum brasilense]	Azospirillum brasilense	534	534	0.99	0.0	39.66%	436	WP_094302610.1
hydroxysqualene dehydroxylase HpnE [Azospirillum brasilense]	Azospirillum brasilense	518	518	1	0.0	39.57%	436	WP_145690321.1
hydroxysqualene dehydroxylase HpnE [Azospirillum brasilense]	Azospirillum brasilense	508	508	1	4e-179	39.57%	436	WP_200476302.1
MULTISPECIES: hydroxysqualene dehydroxylase HpnE [Azospirillum]	Azospirillum	528	528	1	0.0	39.33%	436	WP_035676259.1
hydroxysqualene dehydroxylase HpnE [Azospirillum brasilense]	Azospirillum brasilense	524	524	1	0.0	39.33%	436	WP_119507679.1
hydroxysqualene dehydroxylase HpnE [Azospirillum brasilense]	Azospirillum brasilense	522	522	1	0.0	39.09%	589	WP_282183740.1
hydroxysqualene dehydroxylase HpnE [Azospirillum brasilense]	Azospirillum brasilense	502	502	1	1e-176	39.09%	436	WP_186464685.1
hydroxysqualene dehydroxylase HpnE [Azospirillum brasilense]	Azospirillum brasilense	522	522	1	0.0	38.66%	438	WP_237906043.1
hydroxysqualene dehydroxylase HpnE [Azospirillum brasilense]	Azospirillum brasilense	523	523	1	0.0	38.48%	440	WP_114858919.1
hydroxysqualene dehydroxylase HpnE [Azospirillum brasilense]	Azospirillum brasilense	520	520	0.99	0.0	38.46%	436	WP_175426512.1
hydroxysqualene dehydroxylase [Microvirga massiliensis]	Microvirga massiliensis	354	354	0.99	2e-118	32.61%	427	WP_046861767.1
hydroxysqualene dehydroxylase [Magnetospirillum fulvum]	Magnetospirillum fulvum	406	406	0.94	3e-139	32.57%	406	WP_074764377.1
hydroxysqualene dehydroxylase [Magnetospirillum fulvum]	Magnetospirillum fulvum	397	397	0.94	1e-135	31.22%	407	WP_021131267.1
FAD-dependent oxidoreductase [Muricoccus pecuniae]	Muricoccus pecuniae	277	277	0.93	5e-89	31.12%	400	WP_184513464.1
hydroxysqualene dehydroxylase [Roseiarcus fermentans]	Roseiarcus fermentans	386	386	0.99	2e-131	29.34%	414	WP_113889402.1		second copy, not really belonging to cluster								search query
flavin monoamine oxidase family protein [Beijerinckia indica]	Beijerinckia indica	71.3	71.3	0.14	3e-12	41.38%	529	WP_012386479.1
flavin monoamine oxidase family protein [Enhydrobacter aerosaccus]	Enhydrobacter aerosaccus	63.6	63.6	0.16	7e-10	40.30%	410	WP_085937204.1
flavin monoamine oxidase family protein [Nitrospirillum amazonense]	Nitrospirillum amazonense	79.4	79.4	0.17	6e-15	39.44%	464	WP_145617800.1
flavin monoamine oxidase family protein [Nitrospirillum amazonense]	Nitrospirillum amazonense	80.6	80.6	0.18	3e-15	38.36%	464	WP_145735212.1
FAD-dependent oxidoreductase [Rhodoligotrophos appendicifer]	Rhodoligotrophos appendicifer	98.7	98.7	0.2	3e-21	33.73%	476	WP_170241008.1
flavin monoamine oxidase family protein [Nitrospirillum amazonense]	Nitrospirillum amazonense	78.3	78.3	0.63	1e-14	21.92%	464	WP_145753273.1
NAD(P)/FAD-dependent oxidoreductase [Hypericibacter terrae]	Hypericibacter terrae	86.8	86.8	0.68	2e-17	18.09%	426	WP_151179854.1(scored below threshold on previous iteration)
NAD(P)/FAD-dependent oxidoreductase [Skermanella aerolata]	Skermanella aerolata	69.8	69.8	0.65	9e-12	17.51%	450	WP_063772230.1(scored below threshold on previous iteration)

## Sheet: Shc
Query ID	WP_012497133.1
Description	squalene--hopene cyclase [Rhodopseudomonas palustris TIE-2
Query Length	653
Blast type	PSI-Blast, iteration steps:1
Database	NCBI Protein Reference Sequences
Search datum	"September 2025"
Your search is limited to records include:	Rhizobium tropici (taxid:398), Ensifer sojae (taxid:716925), Roseibium album (taxid:311410), Roseibium marinum (taxid:281252), Rhodoligotrophos appendicifer (taxid:987056), Rhodomicrobium vannielii (taxid:1069), Hyphomicrobium facile (taxid:51670), Chelatococcus reniformis (taxid:1494448), Enterovirga rhinocerotis (taxid:1339210), Microvirga massiliensis (taxid:1033741), 'Methylobacterium soli' (…
	(all 54 APB species studied)					Order		Hits (#)
						Hyphomicrobiales		20
						Rhodospirillales		20
						Sphingomonadales		8
						Micropepsales		1
						By-catch
Description	Scientific Name	Max Score	Total Score	Query Cover	E value	Per. Ident	Acc. Len	Accession
squalene--hopene cyclase [Rhodopseudomonas palustris]	Rhodopseudomonas palustris	1113	1113	1	0.0	82.72%	654	WP_011440622.1
MULTISPECIES: squalene--hopene cyclase [Bradyrhizobium]	Bradyrhizobium	1055	1055	1	0.0	78.25%	653	WP_172648186.1
MULTISPECIES: squalene--hopene cyclase [Sinorhizobium]	Sinorhizobium	1003	1003	0.96	0.0	75.96%	630	WP_050980215.1
squalene--hopene cyclase [Afipia broomeae]	Afipia broomeae	931	931	0.96	0.0	71.07%	657	WP_041711906.1
squalene--hopene cyclase [Variibacter gotjawalensis]	Variibacter gotjawalensis	929	929	0.98	0.0	70.87%	650	WP_096355132.1
MULTISPECIES: squalene--hopene cyclase [Rhodomicrobium]	Rhodomicrobium	923	923	0.98	0.0	70.51%	662	WP_088347880.1
squalene--hopene cyclase [Rhodoplanes elegans]	Rhodoplanes elegans	910	910	0.98	0.0	69.69%	642	WP_201159314.1
squalene--hopene cyclase [Hyphomicrobium facile]	Hyphomicrobium facile	863	863	0.98	0.0	66.15%	649	WP_425284077.1
squalene--hopene cyclase [Roseiarcus fermentans]	Roseiarcus fermentans	845	845	0.96	0.0	65.87%	651	WP_113889833.1
squalene--hopene cyclase [Rhodomicrobium vannielii]	Rhodomicrobium vannielii	884	884	0.99	0.0	65.69%	679	WP_210336511.1
squalene--hopene cyclase [Methylobacterium aquaticum]	Methylobacterium aquaticum	868	868	0.99	0.0	65.64%	679	WP_203157936.1
squalene--hopene cyclase [Methylobacterium aquaticum]	Methylobacterium aquaticum	864	864	0.99	0.0	65.49%	679	WP_197093304.1
squalene--hopene cyclase [Microvirga massiliensis]	Microvirga massiliensis	813	813	0.97	0.0	65.47%	655	WP_046867894.1
squalene--hopene cyclase [Chelatococcus reniformis]	Chelatococcus reniformis	823	823	0.98	0.0	65.37%	658	WP_244641926.1
squalene--hopene cyclase [Rhodomicrobium vannielii]	Rhodomicrobium vannielii	879	879	0.99	0.0	65.28%	679	WP_013420590.1
squalene--hopene cyclase [Methylobacterium aquaticum]	Methylobacterium aquaticum	864	864	0.99	0.0	65.18%	679	WP_060848794.1
squalene--hopene cyclase [Methyloferula stellata]	Methyloferula stellata	851	851	0.98	0.0	64.06%	664	WP_020177153.1
squalene--hopene cyclase [Enhydrobacter aerosaccus]	Enhydrobacter aerosaccus	852	852	0.99	0.0	63.83%	645	WP_085934137.1
squalene--hopene cyclase [Stakelama sediminis]	Stakelama sediminis	816	816	0.98	0.0	63.54%	650	WP_184004673.1
squalene--hopene cyclase [Methylorubrum rhodesianum]	Methylorubrum rhodesianum	833	833	0.99	0.0	63.34%	667	WP_017485298.1
MULTISPECIES: squalene--hopene cyclase [Methylorubrum]	Methylorubrum	832	832	0.99	0.0	63.19%	667	WP_183670970.1
squalene--hopene cyclase [Methylorubrum rhodesianum]	Methylorubrum rhodesianum	831	831	0.99	0.0	63.19%	667	WP_427454276.1
squalene--hopene cyclase [Methylobacterium soli]	Methylobacterium soli	802	802	0.99	0.0	62.98%	665	WP_150995947.1
squalene--hopene cyclase [Muricoccus pecuniae]	Muricoccus pecuniae	831	831	0.98	0.0	62.96%	657	WP_221299357.1		Formerly: Roseomonas pecuniae
squalene--hopene cyclase [Sphingomonas mali]	Sphingomonas mali	787	787	0.98	0.0	62.87%	645	WP_066827100.1
squalene--hopene cyclase [Methylobacterium oxalidis]	Methylobacterium oxalidis	831	831	0.99	0.0	62.83%	665	WP_350372856.1
squalene--hopene cyclase [Methylobacterium oxalidis]	Methylobacterium oxalidis	830	830	0.99	0.0	62.83%	665	WP_147026677.1
squalene--hopene cyclase [Sphingomonas changbaiensis]	Sphingomonas changbaiensis	772	772	0.98	0.0	62.19%	652	WP_046349042.1
squalene--hopene cyclase [Enterovirga rhinocerotis]	Enterovirga rhinocerotis	809	809	0.98	0.0	62.11%	655	WP_425359596.1
squalene--hopene cyclase [Flavisphingomonas formosensis]	Flavisphingomonas formosensis	808	808	0.98	0.0	62.03%	653	WP_408641142.1		Formerly: Sphingomonas formosensis
squalene--hopene cyclase [Methylocella silvestris]	Methylocella silvestris	789	789	0.98	0.0	61.87%	672	WP_012592219.1
squalene--hopene cyclase [Sphingobium estronivorans]	Sphingobium estronivorans	778	778	0.95	0.0	61.86%	645	WP_150293731.1
squalene--hopene cyclase [Novosphingobium nitrogenifigens]	Novosphingobium nitrogenifigens	754	754	0.98	0.0	61.72%	645	WP_008067666.1
squalene--hopene cyclase [Rhizomicrobium palustre]	Rhizomicrobium palustre	815	815	0.98	0.0	61.49%	649	WP_167085414.1
squalene--hopene cyclase [Edaphosphingomonas haloaromaticamans]	Edaphosphingomonas haloaromaticamans	773	773	0.98	0.0	61.46%	659	WP_070935131.1		Formerly: Sphingomonas haloaromaticamans
squalene--hopene cyclase [Nitrospirillum amazonense]	Nitrospirillum amazonense	817	817	1	0.0	61.06%	663	WP_145612415.1
squalene--hopene cyclase [Nitrospirillum amazonense]	Nitrospirillum amazonense	816	816	1	0.0	61.06%	667	WP_422394445.1
squalene--hopene cyclase [Nitrospirillum amazonense]	Nitrospirillum amazonense	811	811	1	0.0	61.06%	663	WP_145748333.1
squalene--hopene cyclase [Nitrospirillum amazonense]	Nitrospirillum amazonense	810	810	1	0.0	61.06%	663	WP_145616618.1
squalene--hopene cyclase [Nitrospirillum amazonense]	Nitrospirillum amazonense	811	811	1	0.0	60.76%	663	WP_145731542.1
	Methylorubrum rhodesianum	606	606	0.76	0.0	60.12%	515	WP_430004754.1
squalene--hopene cyclase [Beijerinckia indica]	Beijerinckia indica	776	776	0.99	0.0	59.26%	662	WP_012386065.1
squalene--hopene cyclase [Acidocella aminolytica]	Acidocella aminolytica	740	740	0.99	0.0	58.65%	645	WP_048878552.1
squalene--hopene cyclase [Magnetospirillum fulvum]	Magnetospirillum fulvum	742	742	0.97	0.0	58.40%	647	WP_074770024.1
squalene--hopene cyclase [Gluconacetobacter diazotrophicus]	Gluconacetobacter diazotrophicus	741	741	0.98	0.0	58.36%	641	WP_183116281.1
squalene--hopene cyclase [Kozakia baliensis]	Kozakia baliensis	739	739	0.98	0.0	58.09%	660	WP_070401906.1
squalene--hopene cyclase [Rhodopila globiformis]	Rhodopila globiformis	736	736	0.99	0.0	58.09%	641	WP_104521209.1
squalene--hopene cyclase [Novosphingobium rosa]	Novosphingobium rosa	762	762	1	0.0	57.99%	652	WP_068087336.1
squalene--hopene cyclase [Kozakia baliensis]	Kozakia baliensis	740	740	0.98	0.0	57.94%	660	WP_070404419.1
squalene--hopene cyclase [Kozakia baliensis]	Kozakia baliensis	739	739	0.98	0.0	57.94%	660	WP_029605975.1
squalene--hopene cyclase [Kozakia baliensis]	Kozakia baliensis	739	739	0.98	0.0	57.94%	660	WP_367159319.1
squalene--hopene cyclase [Methylorubrum rhodesianum]	Methylorubrum rhodesianum	731	731	0.97	0.0	57.81%	645	WP_427452487.1
squalene--hopene cyclase [Magnetospirillum fulvum]	Magnetospirillum fulvum	732	732	0.99	0.0	57.60%	647	WP_414533329.1
squalene--hopene cyclase [Pelagibius litoralis]	Pelagibius litoralis	687	687	0.96	0.0	57.26%	661	WP_167225823.1
MULTISPECIES: squalene--hopene cyclase [Komagataeibacter]	Komagataeibacter	722	722	0.98	0.0	57.03%	677	WP_242405382.1
squalene--hopene cyclase [Azospirillum brasilense]	Azospirillum brasilense	706	706	0.96	0.0	56.89%	622	WP_420885160.1
squalene--hopene cyclase [Komagataeibacter europaeus]	Komagataeibacter europaeus	718	718	0.99	0.0	56.75%	677	WP_087608380.1
squalene--hopene cyclase [Komagataeibacter europaeus]	Komagataeibacter europaeus	718	718	0.99	0.0	56.75%	677	WP_039794886.1
squalene--hopene cyclase [Komagataeibacter europaeus]	Komagataeibacter europaeus	718	718	0.99	0.0	56.75%	677	WP_148425089.1
squalene--hopene cyclase [Azospirillum brasilense]	Azospirillum brasilense	704	704	0.96	0.0	56.74%	643	WP_186464988.1
squalene--hopene cyclase [Skermanella aerolata]	Skermanella aerolata	734	734	0.98	0.0	56.72%	654	WP_052831511.1
squalene--hopene cyclase [Komagataeibacter europaeus]	Komagataeibacter europaeus	717	717	0.99	0.0	56.60%	677	WP_019090686.1
squalene--hopene cyclase [Komagataeibacter europaeus]	Komagataeibacter europaeus	717	717	0.99	0.0	56.60%	677	WP_019084964.1
squalene--hopene cyclase [Gluconobacter oxydans]	Gluconobacter oxydans	724	724	0.99	0.0	56.44%	664	WP_011253764.1
squalene--hopene cyclase [Azospirillum brasilense]	Azospirillum brasilense	706	706	0.96	0.0	56.38%	647	WP_149166887.1
squalene--hopene cyclase [Azospirillum brasilense]	Azospirillum brasilense	699	699	0.96	0.0	56.35%	643	WP_145689961.1
MULTISPECIES: squalene--hopene cyclase [Asaia]	Asaia	722	722	0.99	0.0	56.34%	660	WP_188427533.1
squalene--hopene cyclase [Komagataeibacter europaeus]	Komagataeibacter europaeus	716	716	0.99	0.0	56.29%	677	WP_259369444.1
squalene--hopene cyclase [Rhodospirillum rubrum]	Rhodospirillum rubrum	716	716	0.99	0.0	56.26%	656	WP_011387823.1
squalene--hopene cyclase [Azospirillum brasilense]	Azospirillum brasilense	701	701	0.96	0.0	56.19%	643	WP_200479030.1
MULTISPECIES: squalene--hopene cyclase [Acetobacter]	Acetobacter	721	721	0.99	0.0	56.12%	656	WP_050819047.1
squalene--hopene cyclase [Acetobacter pasteurianus]	Acetobacter pasteurianus	720	720	0.99	0.0	56.12%	656	WP_003629187.1
squalene--hopene cyclase [Acetobacter pasteurianus]	Acetobacter pasteurianus	719	719	0.99	0.0	55.96%	656	WP_003625617.1
squalene--hopene cyclase [Azospirillum brasilense]	Azospirillum brasilense	709	709	0.98	0.0	55.91%	658	WP_425598195.1
MULTISPECIES: squalene--hopene cyclase [Azospirillum]	Azospirillum	709	709	0.98	0.0	55.91%	643	WP_059399119.1
squalene--hopene cyclase [Azospirillum brasilense]	Azospirillum brasilense	707	707	0.98	0.0	55.91%	643	WP_119506393.1
squalene--hopene cyclase [Azospirillum brasilense]	Azospirillum brasilense	714	714	0.98	0.0	55.76%	643	WP_094306843.1
squalene--hopene cyclase [Tistlia consotensis]	Tistlia consotensis	704	704	0.98	0.0	55.75%	642	WP_085120907.1
squalene--hopene cyclase [Hypericibacter terrae]	Hypericibacter terrae	702	702	0.98	0.0	55.71%	670	WP_151175621.1
squalene--hopene cyclase [Azospirillum brasilense]	Azospirillum brasilense	705	705	0.98	0.0	55.61%	643	WP_114861346.1
squalene--hopene cyclase [Azospirillum brasilense]	Azospirillum brasilense	704	704	0.98	0.0	55.54%	643	WP_237905664.1
squalene--hopene cyclase [Rhodoligotrophos appendicifer]	Rhodoligotrophos appendicifer	686	686	0.98	0.0	54.94%	667	WP_144293101.1
squalene--hopene cyclase [Azospirillum brasilense]	Azospirillum brasilense	694	694	0.98	0.0	54.92%	643	WP_175426525.1
squalene--hopene cyclase [Gluconacetobacter diazotrophicus]	Gluconacetobacter diazotrophicus	677	677	0.98	0.0	54.48%	663	WP_012225045.1
squalene--hopene cyclase [Limimonas halophila]	Limimonas halophila	711	711	0.98	0.0	54.45%	664	WP_090019027.1
squalene--hopene cyclase [Magnetospirillum fulvum]	Magnetospirillum fulvum	393	393	0.95	7e-127	38.77%	690	WP_021133238.1
squalene--hopene cyclase [Komagataeibacter xylinus]	Komagataeibacter xylinus	399	399	0.97	7e-129	38.11%	701	WP_159262470.1
squalene--hopene cyclase [Komagataeibacter xylinus]	Komagataeibacter xylinus	396	396	0.97	5e-128	37.96%	701	WP_408884466.1
squalene--hopene cyclase [Komagataeibacter xylinus]	Komagataeibacter xylinus	394	394	0.97	4e-127	37.96%	701	WP_110570394.1												search query
squalene--hopene cyclase [Magnetospirillum fulvum]	Magnetospirillum fulvum	386	386	0.95	9e-124	37.89%	722	WP_083386568.1
squalene--hopene cyclase [Komagataeibacter xylinus]	Komagataeibacter xylinus	394	394	0.97	4e-127	37.81%	701	WP_374762601.1
squalene--hopene cyclase [Komagataeibacter xylinus]	Komagataeibacter xylinus	392	392	0.97	1e-126	37.81%	701	WP_129551312.1
MULTISPECIES: squalene--hopene cyclase [Komagataeibacter]	Komagataeibacter	385	385	0.96	3e-124	37.39%	667	WP_232275899.1
squalene--hopene cyclase [Komagataeibacter europaeus]	Komagataeibacter europaeus	383	383	0.96	3e-123	37.24%	667	WP_239648232.1
squalene--hopene cyclase [Komagataeibacter europaeus]	Komagataeibacter europaeus	382	382	0.96	6e-123	37.24%	676	WP_010510786.1
squalene--hopene cyclase [Komagataeibacter europaeus]	Komagataeibacter europaeus	382	382	0.96	8e-123	37.24%	676	WP_232272379.1
MULTISPECIES: squalene--hopene cyclase [Acetobacter]	Acetobacter	373	373	0.96	1e-118	36.43%	720	WP_050819817.1
squalene--hopene cyclase [Acetobacter pasteurianus]	Acetobacter pasteurianus	371	371	0.96	4e-118	36.28%	720	WP_012812952.1
squalene--hopene cyclase [Acetobacter pasteurianus]	Acetobacter pasteurianus	370	370	0.96	6e-118	36.13%	720	WP_003630777.1

## Sheet: HpnG
Query ID	WP_012497132.1
Description	phosphorylase [Rhodopseudomonas palustris] = HpnG
Query Length	247
Blast type	PSI-Blast, iteration steps:3
Database	NCBI Protein Reference Sequences
Search datum	"September 2025"
Your search is limited to records include:	Rhizobium tropici (taxid:398), Ensifer sojae (taxid:716925), Roseibium album (taxid:311410), Roseibium marinum (taxid:281252), Rhodoligotrophos appendicifer (taxid:987056), Rhodomicrobium vannielii (taxid:1069), Hyphomicrobium facile (taxid:51670), Chelatococcus reniformis (taxid:1494448), Enterovirga rhinocerotis (taxid:1339210), Microvirga massiliensis (taxid:1033741), 'Methylobacterium soli' (…
	(all 54 APB species studied)					Order		Hits (#)
						Hyphomicrobiales		19
						Rhodospirillales		20
						Sphingomonadales		8
						Micropepsales		1
						By-catch
Description	Scientific Name	Max Score	Total Score	Query Cover	E value	Per. Ident	Acc. Len	Accession
phosphorylase [Rhodopseudomonas palustris]	Rhodopseudomonas palustris	210	210	0.96	3e-67	84.45%	246	WP_011440623.1
MULTISPECIES: phosphorylase [Bradyrhizobium]	Bradyrhizobium	225	225	0.96	7e-73	67.80%	252	WP_038375998.1
phosphorylase [Afipia broomeae]	Afipia broomeae	241	241	0.95	1e-79	60.68%	230	WP_006019762.1
phosphorylase [Microvirga massiliensis]	Microvirga massiliensis	183	183	0.89	2e-56	43.84%	238	WP_074078417.1
phosphorylase [Methylobacterium oxalidis]	Methylobacterium oxalidis	188	188	0.88	3e-58	43.58%	265	WP_350372854.1
phosphorylase [Methylobacterium aquaticum]	Methylobacterium aquaticum	190	190	0.93	3e-59	43.23%	246	WP_048466588.1
phosphorylase [Methylobacterium aquaticum]	Methylobacterium aquaticum	196	196	0.93	2e-61	42.79%	246	WP_428916413.1
MULTISPECIES: phosphorylase [Methylobacterium]	Methylobacterium	191	191	0.93	9e-60	42.79%	246	WP_060847867.1
phosphorylase [Methylobacterium soli]	Methylobacterium soli	203	203	0.94	1e-64	42.67%	242	WP_150995949.1
phosphorylase [Methylorubrum rhodesianum]	Methylorubrum rhodesianum	173	173	0.88	1e-52	42.20%	225	WP_345971582.1
MULTISPECIES: phosphorylase [Methylorubrum]	Methylorubrum	172	172	0.88	1e-52	42.20%	225	WP_183670088.1
phosphorylase [Methylorubrum rhodesianum]	Methylorubrum rhodesianum	171	171	0.88	3e-52	42.20%	225	WP_427452901.1
phosphorylase [Methylorubrum rhodesianum]	Methylorubrum rhodesianum	171	171	0.88	4e-52	42.20%	225	WP_200670756.1
phosphorylase family protein [Roseiarcus fermentans]	Roseiarcus fermentans	168	168	0.9	8e-51	41.89%	225	WP_113889834.1
phosphorylase [Methylobacterium aquaticum]	Methylobacterium aquaticum	194	194	0.93	6e-61	41.05%	246	WP_203158477.1
phosphorylase [Methylobacterium oxalidis]	Methylobacterium oxalidis	190	190	0.95	8e-59	41.03%	265	WP_147026670.1
phosphorylase family protein [Enterovirga rhinocerotis]	Enterovirga rhinocerotis	186	186	0.87	5e-58	40.47%	218	WP_133769369.1
phosphorylase family protein [Variibacter gotjawalensis]	Variibacter gotjawalensis	191	191	0.87	6e-60	39.35%	223	WP_096355134.1
phosphorylase family protein [Muricoccus pecuniae]	Muricoccus pecuniae	173	173	0.91	8e-53	39.29%	215	WP_184513105.1
phosphorylase [Rhodoplanes elegans]	Rhodoplanes elegans	192	192	0.88	2e-60	38.99%	228	WP_201159342.1
phosphorylase family protein [Chelatococcus reniformis]	Chelatococcus reniformis	159	159	0.9	1e-47	38.74%	230	WP_188609077.1
MULTISPECIES: phosphorylase family protein [Bradyrhizobium]	Bradyrhizobium	164	164	0.89	3e-49	38.64%	241	WP_172646513.1
phosphorylase family protein [Enhydrobacter aerosaccus]	Enhydrobacter aerosaccus	205	205	0.89	2e-65	38.18%	221	WP_085934136.1
MULTISPECIES: phosphorylase [Rhodomicrobium]	Rhodomicrobium	194	194	0.91	4e-61	37.95%	229	WP_088347879.1
phosphorylase family protein [Methyloferula stellata]	Methyloferula stellata	197	197	0.87	3e-62	37.21%	239	WP_083931627.1
phosphorylase family protein [Edaphosphingomonas haloaromaticamans]	Edaphosphingomonas haloaromaticamans	172	172	0.85	1e-52	36.84%	211	WP_070935128.1
phosphorylase family protein [Hyphomicrobium facile]	Hyphomicrobium facile	190	190	0.88	2e-59	36.82%	226	WP_092868006.1
phosphorylase family protein [Gluconacetobacter diazotrophicus]	Gluconacetobacter diazotrophicus	150	150	0.79	1e-43	36.55%	246	WP_012225044.1
phosphorylase family protein [Beijerinckia indica]	Beijerinckia indica	164	164	0.86	1e-49	36.53%	221	WP_012386066.1
phosphorylase family protein [Methylocella silvestris]	Methylocella silvestris	179	179	0.89	7e-55	36.49%	253	WP_012592220.1
phosphorylase family protein [Skermanella aerolata]	Skermanella aerolata	152	152	0.81	8e-45	36.32%	208	WP_044435471.1
phosphorylase [Rhodomicrobium vannielii]	Rhodomicrobium vannielii	195	195	0.88	2e-61	36.24%	235	WP_013420589.1
phosphorylase [Rhodomicrobium vannielii]	Rhodomicrobium vannielii	192	192	0.88	2e-60	36.24%	235	WP_201719748.1
phosphorylase family protein [Komagataeibacter xylinus]	Komagataeibacter xylinus	184	184	0.81	4e-57	34.98%	226	WP_159261512.1
phosphorylase family protein [Nitrospirillum amazonense]	Nitrospirillum amazonense	198	198	0.91	1e-62	34.51%	234	WP_186457139.1
phosphorylase family protein [Nitrospirillum amazonense]	Nitrospirillum amazonense	192	192	0.91	4e-60	34.51%	234	WP_186454870.1
phosphorylase family protein [Rhizomicrobium palustre]	Rhizomicrobium palustre	216	216	0.88	1e-69	34.40%	221	WP_167082945.1
phosphorylase family protein [Azospirillum brasilense]	Azospirillum brasilense	153	153	0.9	5e-45	34.23%	234	WP_237905666.1
phosphorylase family protein [Nitrospirillum amazonense]	Nitrospirillum amazonense	201	201	0.91	8e-64	34.07%	234	WP_186464305.1
hypothetical protein [Tistlia consotensis]	Tistlia consotensis	100	100	0.78	3e-24	34.00%	228	WP_085120906.1
phosphorylase family protein [Komagataeibacter xylinus]	Komagataeibacter xylinus	185	185	0.85	2e-57	33.96%	226	WP_130730879.1
phosphorylase family protein [Komagataeibacter xylinus]	Komagataeibacter xylinus	182	182	0.84	2e-56	33.81%	226	WP_308719808.1
phosphorylase family protein [Komagataeibacter xylinus]	Komagataeibacter xylinus	181	181	0.84	5e-56	33.81%	226	WP_061273959.1
phosphorylase family protein [Azospirillum brasilense]	Azospirillum brasilense	149	149	0.9	3e-43	33.78%	234	WP_149166885.1
phosphorylase family protein [Sphingomonas mali]	Sphingomonas mali	186	186	0.91	5e-58	33.63%	216	WP_066827101.1
phosphorylase family protein [Flavisphingomonas formosensis]	Flavisphingomonas formosensis	180	180	0.91	8e-56	33.48%	221	WP_157220335.1
phosphorylase family protein [Acetobacter pasteurianus]	Acetobacter pasteurianus	187	187	0.84	2e-58	33.33%	240	WP_087651687.1
phosphorylase family protein [Nitrospirillum amazonense]	Nitrospirillum amazonense	201	201	0.91	6e-64	33.19%	234	WP_145731544.1
phosphorylase family protein [Rhodopila globiformis]	Rhodopila globiformis	158	158	0.89	4e-47	33.18%	213	WP_104521208.1
phosphorylase family protein [Sphingomonas changbaiensis]	Sphingomonas changbaiensis	168	168	0.87	7e-51	33.03%	216	WP_046349041.1
phosphorylase family protein [Novosphingobium rosa]	Novosphingobium rosa	168	168	0.87	8e-51	33.02%	225	WP_157098861.1
MULTISPECIES: phosphorylase family protein [Komagataeibacter]	Komagataeibacter	186	186	0.81	7e-58	33.00%	226	WP_029329355.1
phosphorylase family protein [Komagataeibacter europaeus]	Komagataeibacter europaeus	171	171	0.84	3e-52	32.86%	226	WP_010511493.1
phosphorylase family protein [Acetobacter pasteurianus]	Acetobacter pasteurianus	194	194	0.88	6e-61	32.73%	236	WP_012812361.1
phosphorylase family protein [Acetobacter pasteurianus]	Acetobacter pasteurianus	193	193	0.88	9e-61	32.73%	236	WP_003629186.1
phosphorylase family protein [Azospirillum brasilense]	Azospirillum brasilense	146	146	0.86	2e-42	32.71%	235	WP_114861344.1
phosphorylase family protein [Azospirillum brasilense]	Azospirillum brasilense	156	156	0.87	4e-46	32.56%	234	WP_094306842.1
phosphorylase family protein [Azospirillum brasilense]	Azospirillum brasilense	154	154	0.86	2e-45	32.39%	234	WP_137141385.1
phosphorylase family protein [Komagataeibacter europaeus]	Komagataeibacter europaeus	170	170	0.84	2e-51	32.38%	226	WP_087608379.1
phosphorylase family protein [Stakelama sediminis]	Stakelama sediminis	190	190	0.91	9e-60	32.30%	221	WP_184004676.1
MULTISPECIES: phosphorylase family protein [Azospirillum]	Azospirillum	168	168	0.9	8e-51	32.29%	233	WP_059399120.1
phosphorylase family protein [Azospirillum brasilense]	Azospirillum brasilense	167	167	0.9	1e-50	32.29%	233	WP_119506394.1
MULTISPECIES: hypothetical protein [Asaia]	Asaia	164	164	0.85	1e-49	32.23%	209	WP_332363702.1
phosphorylase family protein [Sphingobium estronivorans]	Sphingobium estronivorans	168	168	0.88	6e-51	31.96%	212	WP_240334352.1
phosphorylase family protein [Pelagibius litoralis]	Pelagibius litoralis	160	160	0.85	1e-47	31.92%	231	WP_167225825.1
phosphorylase family protein [Novosphingobium nitrogenifigens]	Novosphingobium nitrogenifigens	174	174	0.88	2e-53	31.82%	221	WP_018076026.1
hypothetical protein [Asaia siamensis]	Asaia siamensis	167	167	0.85	1e-50	31.75%	209	WP_188427534.1
phosphorylase family protein [Azospirillum brasilense]	Azospirillum brasilense	151	151	0.87	2e-44	31.31%	234	WP_145679295.1
phosphorylase family protein [Rhodospirillum rubrum]	Rhodospirillum rubrum	164	164	0.95	3e-49	31.25%	242	WP_011387822.1
phosphorylase family protein [Azospirillum brasilense]	Azospirillum brasilense	159	159	0.87	2e-47	31.16%	234	WP_200479031.1
phosphorylase family protein [Azospirillum brasilense]	Azospirillum brasilense	159	159	0.86	3e-47	30.99%	234	WP_145689963.1
phosphorylase family protein [Limimonas halophila]	Limimonas halophila	138	138	0.86	3e-39	30.73%	227	WP_176758526.1
phosphorylase family protein [Magnetospirillum fulvum]	Magnetospirillum fulvum	149	149	0.9	2e-43	30.18%	243	WP_244511216.1
phosphorylase family protein [Magnetospirillum fulvum]	Magnetospirillum fulvum	148	148	0.83	9e-43	29.76%	243	WP_021133611.1
phosphorylase family protein [Hypericibacter terrae]	Hypericibacter terrae	156	156	0.88	7e-46	29.60%	241	WP_151175622.1
hypothetical protein [Kozakia baliensis]	Kozakia baliensis	160	160	0.84	4e-48	29.52%	209	WP_029605976.1
hypothetical protein [Kozakia baliensis]	Kozakia baliensis	160	160	0.84	5e-48	29.52%	209	WP_367159320.1
hypothetical protein [Kozakia baliensis]	Kozakia baliensis	159	159	0.84	9e-48	29.52%	209	WP_070404420.1
phosphorylase family protein [Kozakia baliensis]	Kozakia baliensis	162	162	0.84	7e-49	29.05%	209	WP_070401907.1
phosphorylase family protein [Rhodoligotrophos appendicifer]	Rhodoligotrophos appendicifer	171	171	0.87	6e-52	28.90%	225	WP_144293102.1
phosphorylase family protein [Gluconobacter oxydans]	Gluconobacter oxydans	177	177	0.87	2e-54	28.44%	210	WP_024716893.1
phosphorylase family protein [Acidocella aminolytica]	Acidocella aminolytica	194	194	0.89	3e-61	27.60%	215	WP_048877805.1
AMP nucleosidase [Skermanella aerolata]	Skermanella aerolata	138	138	0.68	7e-37	19.27%	503	WP_044427828.1									search query
AMP nucleosidase [Flavisphingomonas formosensis]	Flavisphingomonas formosensis	130	130	0.69	6e-34	18.95%	480	WP_157215542.1
AMP nucleosidase [Stakelama sediminis]	Stakelama sediminis	130	130	0.56	6e-34	17.61%	479	WP_184001112.1
AMP nucleosidase [Novosphingobium rosa]	Novosphingobium rosa	129	129	0.56	8e-34	16.35%	476	WP_068094517.1
AMP nucleosidase [Sphingomonas changbaiensis]	Sphingomonas changbaiensis	128	128	0.57	3e-33	17.50%	486	WP_046347446.1
5'-methylthioadenosine/S-adenosylhomocysteine nucleosidase [Enhydrobacter aerosaccus]	Enhydrobacter aerosaccus	123	123	0.75	3e-33	20.94%	252	WP_085935783.1
AMP nucleosidase [Sphingomonas alpina]	Sphingomonas alpina	127	127	0.7	4e-33	17.44%	476	WP_187763320.1
MULTISPECIES: AMP nucleosidase [Sphingomonadales]	Sphingomonadales	127	127	0.56	6e-33	17.61%	479	WP_041864969.1
AMP nucleosidase [Sphingomonas mali]	Sphingomonas mali	126	126	0.57	2e-32	16.88%	478	WP_066821701.1
AMP nucleosidase [Sphingobium estronivorans]	Sphingobium estronivorans	122	122	0.57	5e-31	16.77%	484	WP_150291332.1
AMP nucleosidase [Nitrospirillum amazonense]	Nitrospirillum amazonense	122	122	0.68	7e-31	18.09%	502	WP_145729785.1(scored below threshold on previous iteration)
AMP nucleosidase [Nitrospirillum amazonense]	Nitrospirillum amazonense	121	121	0.68	1e-30	17.55%	502	WP_145620544.1(scored below threshold on previous iteration)
AMP nucleosidase [Roseibium album]	Roseibium album	121	121	0.7	1e-30	16.92%	503	WP_055111211.1(scored below threshold on previous iteration)
AMP nucleosidase [Nitrospirillum amazonense]	Nitrospirillum amazonense	121	121	0.68	1e-30	17.55%	502	WP_145750027.1(scored below threshold on previous iteration)
MULTISPECIES: AMP nucleosidase [Nitrospirillum]	Nitrospirillum	121	121	0.68	2e-30	17.55%	502	WP_145611285.1(scored below threshold on previous iteration)
AMP nucleosidase [Roseibium album]	Roseibium album	120	120	0.7	2e-30	16.92%	503	WP_196915478.1(scored below threshold on previous iteration)
MULTISPECIES: AMP nucleosidase [Nitrospirillum]	Nitrospirillum	120	120	0.68	3e-30	17.55%	502	WP_088872006.1(scored below threshold on previous iteration)
MULTISPECIES: AMP nucleosidase [Rhizobium]	Rhizobium	119	119	0.7	6e-30	18.97%	500	WP_015339265.1(scored below threshold on previous iteration)
AMP nucleosidase [Rhizobium tropici]	Rhizobium tropici	119	119	0.7	7e-30	18.97%	500	WP_149636794.1(scored below threshold on previous iteration)
MULTISPECIES: AMP nucleosidase [Rhizobium]	Rhizobium	118	118	0.7	1e-29	18.97%	500	WP_112342671.1(scored below threshold on previous iteration)
AMP nucleosidase [Roseibium marinum]	Roseibium marinum	118	118	0.7	2e-29	19.19%	503	WP_103221270.1(scored below threshold on previous iteration)
AMP nucleosidase [Novosphingobium nitrogenifigens]	Novosphingobium nitrogenifigens	117	117	0.57	2e-29	18.12%	481	WP_018075617.1(scored below threshold on previous iteration)
AMP nucleosidase, partial [Azospirillum brasilense]	Azospirillum brasilense	112	112	0.64	2e-29	18.54%	232	WP_035675891.1(scored below threshold on previous iteration)
AMP nucleosidase [Azospirillum brasilense]	Azospirillum brasilense	117	117	0.69	3e-29	17.80%	509	WP_237904859.1(scored below threshold on previous iteration)
AMP nucleosidase [Azospirillum brasilense]	Azospirillum brasilense	116	116	0.68	5e-29	17.46%	509	WP_145677304.1(scored below threshold on previous iteration)
MULTISPECIES: AMP nucleosidase [Azospirillum]	Azospirillum	116	116	0.68	5e-29	17.46%	509	WP_059398570.1(scored below threshold on previous iteration)
AMP nucleosidase [Azospirillum brasilense]	Azospirillum brasilense	116	116	0.68	5e-29	17.46%	509	WP_094305147.1(scored below threshold on previous iteration)
AMP nucleosidase [Azospirillum brasilense]	Azospirillum brasilense	116	116	0.68	6e-29	17.46%	509	WP_119510642.1(scored below threshold on previous iteration)
AMP nucleosidase [Novosphingobium acidiphilum]	Novosphingobium acidiphilum	116	116	0.57	6e-29	18.12%	482	WP_051280241.1(scored below threshold on previous iteration)
AMP nucleosidase [Azospirillum brasilense]	Azospirillum brasilense	116	116	0.69	7e-29	17.28%	509	WP_145682383.1(scored below threshold on previous iteration)
AMP nucleosidase [Azospirillum brasilense]	Azospirillum brasilense	116	116	0.68	8e-29	17.46%	509	WP_137139857.1(scored below threshold on previous iteration)
AMP nucleosidase [Azospirillum brasilense]	Azospirillum brasilense	116	116	0.68	9e-29	17.46%	509	WP_149164366.1(scored below threshold on previous iteration)
MULTISPECIES: AMP nucleosidase [Azospirillum]	Azospirillum	115	115	0.68	1e-28	17.46%	509	WP_114862112.1(scored below threshold on previous iteration)
5'-methylthioadenosine/adenosylhomocysteine nucleosidase [Pelagibius litoralis]	Pelagibius litoralis	110	110	0.76	2e-28	20.19%	234	WP_167227605.1
AMP nucleosidase [Chelatococcus reniformis]	Chelatococcus reniformis	114	114	0.62	4e-28	21.02%	489	WP_188610863.1(scored below threshold on previous iteration)
AMP nucleosidase [Gluconacetobacter diazotrophicus]	Gluconacetobacter diazotrophicus	112	112	0.7	2e-27	17.44%	485	WP_041249253.1(scored below threshold on previous iteration)
5'-methylthioadenosine/adenosylhomocysteine nucleosidase [Nitrospirillum amazonense]	Nitrospirillum amazonense	108	108	0.59	2e-27	17.30%	261	WP_211115366.1
AMP nucleosidase [Rhizomicrobium palustre]	Rhizomicrobium palustre	112	112	0.55	2e-27	16.56%	483	WP_341801558.1(scored below threshold on previous iteration)
AMP nucleosidase [Gluconacetobacter diazotrophicus]	Gluconacetobacter diazotrophicus	112	112	0.7	2e-27	17.44%	485	WP_012553807.1(scored below threshold on previous iteration)
MULTISPECIES: AMP nucleosidase [Komagataeibacter]	Komagataeibacter	111	111	0.64	4e-27	17.68%	484	WP_010514602.1(scored below threshold on previous iteration)
AMP nucleosidase [Pelagibius litoralis]	Pelagibius litoralis	111	111	0.7	5e-27	15.90%	494	WP_167223168.1(scored below threshold on previous iteration)
AMP nucleosidase [Komagataeibacter europaeus]	Komagataeibacter europaeus	111	111	0.64	6e-27	17.68%	484	WP_048851456.1(scored below threshold on previous iteration)
AMP nucleosidase [Sinorhizobium sojae]	Sinorhizobium sojae	110	110	0.7	8e-27	17.95%	500	WP_095694197.1(scored below threshold on previous iteration)
AMP nucleosidase [Komagataeibacter europaeus]	Komagataeibacter europaeus	110	110	0.64	9e-27	17.68%	484	WP_010510175.1(scored below threshold on previous iteration)
5'-methylthioadenosine/adenosylhomocysteine nucleosidase [Nitrospirillum amazonense]	Nitrospirillum amazonense	106	106	0.59	9e-27	17.30%	257	WP_145736041.1
MULTISPECIES: AMP nucleosidase [Asaia]	Asaia	110	110	0.66	1e-26	19.46%	482	WP_332361958.1(scored below threshold on previous iteration)
MULTISPECIES: AMP nucleosidase [Bradyrhizobium]	Bradyrhizobium	110	110	0.68	1e-26	18.18%	498	WP_018272381.1(scored below threshold on previous iteration)
phosphorylase family protein [Afipia broomeae]	Afipia broomeae	104	104	0.64	1e-26	18.40%	191	WP_006022325.1
5'-methylthioadenosine/adenosylhomocysteine nucleosidase [Nitrospirillum amazonense]	Nitrospirillum amazonense	106	106	0.61	2e-26	16.75%	257	WP_145620560.1
5'-methylthioadenosine/adenosylhomocysteine nucleosidase [Nitrospirillum amazonense]	Nitrospirillum amazonense	106	106	0.59	2e-26	17.30%	257	WP_186455031.1
5'-methylthioadenosine/adenosylhomocysteine nucleosidase [Skermanella aerolata]	Skermanella aerolata	105	105	0.61	2e-26	19.37%	255	WP_044426296.1
AMP nucleosidase [Acidocella aminolytica]	Acidocella aminolytica	109	109	0.57	3e-26	19.63%	490	WP_048877522.1(scored below threshold on previous iteration)
AMP nucleosidase [Enhydrobacter aerosaccus]	Enhydrobacter aerosaccus	108	108	0.57	3e-26	18.12%	492	WP_085934740.1(scored below threshold on previous iteration)
AMP nucleosidase [Kozakia baliensis]	Kozakia baliensis	108	108	0.66	4e-26	17.65%	477	WP_367161003.1(scored below threshold on previous iteration)
AMP nucleosidase [Komagataeibacter xylinus]	Komagataeibacter xylinus	108	108	0.7	5e-26	17.86%	484	WP_159261044.1(scored below threshold on previous iteration)
AMP nucleosidase [Kozakia baliensis]	Kozakia baliensis	108	108	0.66	5e-26	17.65%	477	WP_029605715.1(scored below threshold on previous iteration)
AMP nucleosidase [Kozakia baliensis]	Kozakia baliensis	108	108	0.66	6e-26	17.65%	477	WP_070402122.1(scored below threshold on previous iteration)
AMP nucleosidase [Komagataeibacter xylinus]	Komagataeibacter xylinus	107	107	0.68	6e-26	17.89%	484	WP_130732435.1(scored below threshold on previous iteration)
AMP nucleosidase [Komagataeibacter xylinus]	Komagataeibacter xylinus	107	107	0.68	8e-26	17.37%	484	WP_308719518.1(scored below threshold on previous iteration)
AMP nucleosidase [Komagataeibacter xylinus]	Komagataeibacter xylinus	107	107	0.68	9e-26	17.89%	484	WP_061272395.1(scored below threshold on previous iteration)
AMP nucleosidase [Komagataeibacter xylinus]	Komagataeibacter xylinus	107	107	0.68	1e-25	17.89%	484	WP_129551645.1(scored below threshold on previous iteration)
AMP nucleosidase [Asaia siamensis]	Asaia siamensis	107	107	0.66	1e-25	18.92%	482	WP_188425154.1(scored below threshold on previous iteration)
AMP nucleosidase [Sinorhizobium sojae]	Sinorhizobium sojae	107	107	0.7	2e-25	17.44%	500	WP_034854328.1(scored below threshold on previous iteration)
AMP nucleosidase [Microvirga massiliensis]	Microvirga massiliensis	104	104	0.57	9e-25	22.09%	490	WP_046863020.1(scored below threshold on previous iteration)
AMP nucleosidase [Hypericibacter terrae]	Hypericibacter terrae	103	103	0.6	3e-24	21.71%	484	WP_151176218.1(scored below threshold on previous iteration)
AMP nucleosidase [Roseiarcus fermentans]	Roseiarcus fermentans	102	102	0.57	4e-24	21.34%	494	WP_113891213.1(scored below threshold on previous iteration)
MULTISPECIES: AMP nucleosidase [Methylorubrum]	Methylorubrum	99.9	99.9	0.69	5e-23	17.80%	495	WP_017487428.1(scored below threshold on previous iteration)
AMP nucleosidase [Methylobacterium aquaticum]	Methylobacterium aquaticum	99.5	99.5	0.57	8e-23	18.12%	492	WP_082742552.1(scored below threshold on previous iteration)
AMP nucleosidase [Rhodopila globiformis]	Rhodopila globiformis	99.1	99.1	0.58	1e-22	18.29%	489	WP_104520700.1(scored below threshold on previous iteration)
AMP nucleosidase [Methylobacterium soli]	Methylobacterium soli	99.1	99.1	0.69	1e-22	20.21%	497	WP_151000711.1(scored below threshold on previous iteration)
AMP nucleosidase [Methylobacterium aquaticum]	Methylobacterium aquaticum	98.7	98.7	0.57	1e-22	18.12%	492	WP_203156864.1(scored below threshold on previous iteration)
MULTISPECIES: 5'-methylthioadenosine/S-adenosylhomocysteine nucleosidase [Rhizobium]	Rhizobium	94.1	94.1	0.65	2e-22	19.65%	213	WP_015338522.1
MULTISPECIES: 5'-methylthioadenosine/S-adenosylhomocysteine nucleosidase [Rhodomicrobium]	Rhodomicrobium	96.4	96.4	0.6	2e-22	19.42%	314	WP_088343268.1
AMP nucleosidase [Methylobacterium aquaticum]	Methylobacterium aquaticum	97.6	97.6	0.55	3e-22	17.83%	497	WP_082167435.1(scored below threshold on previous iteration)
AMP nucleosidase [Methylobacterium oxalidis]	Methylobacterium oxalidis	97.6	97.6	0.57	3e-22	19.16%	497	WP_407943189.1(scored below threshold on previous iteration)
AMP nucleosidase [Methylobacterium oxalidis]	Methylobacterium oxalidis	97.2	97.2	0.57	6e-22	19.16%	497	WP_147024247.1(scored below threshold on previous iteration)
5'-methylthioadenosine/S-adenosylhomocysteine nucleosidase [Hypericibacter terrae]	Hypericibacter terrae	94.5	94.5	0.62	7e-22	18.10%	300	WP_191908150.1
5'-methylthioadenosine/S-adenosylhomocysteine nucleosidase [Rhizobium tropici]	Rhizobium tropici	92.2	92.2	0.65	1e-21	19.65%	213	WP_112343572.1(scored below threshold on previous iteration)
5'-methylthioadenosine/S-adenosylhomocysteine nucleosidase [Afipia broomeae]	Afipia broomeae	92.6	92.6	0.64	4e-21	18.26%	303	WP_006022085.1
5'-methylthioadenosine/S-adenosylhomocysteine nucleosidase [Rhizobium tropici]	Rhizobium tropici	90.7	90.7	0.65	4e-21	19.65%	213	WP_149632805.1
5'-methylthioadenosine/adenosylhomocysteine nucleosidase [Hypericibacter terrae]	Hypericibacter terrae	86.4	86.4	0.57	4e-19	23.63%	256	WP_151178116.1
MULTISPECIES: phosphorylase family protein [Bradyrhizobium]	Bradyrhizobium	76.4	76.4	0.56	6e-15	23.12%	379	WP_223153803.1
5'-methylthioadenosine/S-adenosylhomocysteine nucleosidase [Sinorhizobium sojae]	Sinorhizobium sojae	68.3	68.3	0.65	1e-12	18.50%	212	WP_034853612.1(scored below threshold on previous iteration)
5'-methylthioadenosine/S-adenosylhomocysteine nucleosidase [Novosphingobium acidiphilum]	Novosphingobium acidiphilum	66.8	66.8	0.64	9e-12	18.18%	312	WP_084601067.1(scored below threshold on previous iteration)
5'-methylthioadenosine/S-adenosylhomocysteine nucleosidase [Sphingobium estronivorans]	Sphingobium estronivorans	57.1	57.1	0.67	6e-09	17.61%	205	WP_150294713.1(scored below threshold on previous iteration)
5'-methylthioadenosine/S-adenosylhomocysteine nucleosidase [Skermanella aerolata]	Skermanella aerolata	57.1	112	0.52	2e-08	28.99%	312	WP_084720822.1(scored below threshold on previous iteration)
5'-methylthioadenosine/S-adenosylhomocysteine nucleosidase [Novosphingobium nitrogenifigens]	Novosphingobium nitrogenifigens	54.4	54.4	0.66	8e-08	17.92%	210	WP_008068391.1(scored below threshold on previous iteration)
5'-methylthioadenosine/S-adenosylhomocysteine nucleosidase [Novosphingobium nitrogenifigens]	Novosphingobium nitrogenifigens	55.2	55.2	0.6	8e-08	17.97%	312	WP_008067005.1(scored below threshold on previous iteration)
5'-methylthioadenosine/S-adenosylhomocysteine nucleosidase family protein [Variibacter gotjawalensis]	Variibacter gotjawalensis	47.5	47.5	0.62	3e-05	16.92%	379	WP_157746748.1(scored below threshold on previous iteration)
nucleoside phosphorylase [Roseibium marinum]	Roseibium marinum	46.0	46.0	0.54	8e-05	15.82%	276	WP_103221689.1(scored below threshold on previous iteration)
nucleoside phosphorylase [Rhizobium tropici]	Rhizobium tropici	45.6	45.6	0.42	0.0001	17.80%	277	WP_149637446.1(scored below threshold on previous iteration)
nucleoside phosphorylase [Limimonas halophila]	Limimonas halophila	44.0	44.0	0.54	0.0004	20.28%	268	WP_090019569.1(scored below threshold on previous iteration)

## Sheet: HpnH
Query ID	WP_011159273.1
Description	adenosyl-hopene transferase HpnH [Rhodopseudomonas palustris]
Query Length	386
Blast type	PSI-Blast, iteration steps:2
Database	NCBI Protein Reference Sequences
Search datum	"September 2025"
Your search is limited to records include:	Rhizobium tropici (taxid:398), Ensifer sojae (taxid:716925), Roseibium album (taxid:311410), Roseibium marinum (taxid:281252), Rhodoligotrophos appendicifer (taxid:987056), Rhodomicrobium vannielii (taxid:1069), Hyphomicrobium facile (taxid:51670), Chelatococcus reniformis (taxid:1494448), Enterovirga rhinocerotis (taxid:1339210), Microvirga massiliensis (taxid:1033741), 'Methylobacterium soli' (…
	(all 54 APB species studied)					Order		Hits (#)
						Hyphomicrobiales		19
						Rhodospirillales		20
						Sphingomonadales		8
						Micropepsales		1
						By-catch
Description	Scientific Name	Max Score	Total Score	Query Cover	E value	Per. Ident	Acc. Len	Accession
adenosyl-hopene transferase HpnH [Rhodopseudomonas palustris]	Rhodopseudomonas palustris	608	608	1	0.0	88.14%	388	WP_011440624.1
MULTISPECIES: adenosyl-hopene transferase HpnH [Bradyrhizobium]	Bradyrhizobium	635	635	1	0.0	88.08%	386	WP_038375997.1
MULTISPECIES: adenosyl-hopene transferase HpnH [Afipia]	Afipia	624	624	0.95	0.0	86.92%	396	WP_006019763.1
adenosyl-hopene transferase HpnH [Rhodoplanes elegans]	Rhodoplanes elegans	588	588	0.97	0.0	77.81%	380	WP_111358078.1
adenosyl-hopene transferase HpnH [Variibacter gotjawalensis]	Variibacter gotjawalensis	613	613	1	0.0	74.35%	381	WP_096358777.1
adenosyl-hopene transferase HpnH [Rhodomicrobium vannielii]	Rhodomicrobium vannielii	595	595	1	0.0	72.28%	380	WP_013420588.1
adenosyl-hopene transferase HpnH [Rhodomicrobium vannielii]	Rhodomicrobium vannielii	594	594	1	0.0	71.76%	380	WP_201719749.1
MULTISPECIES: adenosyl-hopene transferase HpnH [Nitrospirillum]	Nitrospirillum	617	617	0.97	0.0	67.20%	378	WP_040850176.1
adenosyl-hopene transferase HpnH [Nitrospirillum amazonense]	Nitrospirillum amazonense	619	619	0.97	0.0	66.93%	378	WP_145731546.1
adenosyl-hopene transferase HpnH [Tistlia consotensis]	Tistlia consotensis	586	586	0.98	0.0	66.15%	385	WP_085120905.1
MULTISPECIES: adenosyl-hopene transferase HpnH [Rhodomicrobium]	Rhodomicrobium	624	624	0.97	0.0	65.08%	382	WP_088347878.1
adenosyl-hopene transferase HpnH [Rhodoligotrophos appendicifer]	Rhodoligotrophos appendicifer	594	594	1	0.0	64.95%	396	WP_144293103.1
adenosyl-hopene transferase HpnH [Azospirillum brasilense]	Azospirillum brasilense	577	577	0.97	0.0	64.00%	375	WP_137141384.1
adenosyl-hopene transferase HpnH [Azospirillum brasilense]	Azospirillum brasilense	575	575	0.97	0.0	64.00%	375	WP_145689964.1
adenosyl-hopene transferase HpnH [Azospirillum brasilense]	Azospirillum brasilense	574	574	0.97	0.0	64.00%	375	WP_149166884.1
adenosyl-hopene transferase HpnH [Azospirillum brasilense]	Azospirillum brasilense	574	574	0.97	0.0	64.00%	375	WP_237905667.1
MULTISPECIES: adenosyl-hopene transferase HpnH [Azospirillum]	Azospirillum	574	574	0.97	0.0	64.00%	375	WP_114861343.1
adenosyl-hopene transferase HpnH [Pelagibius litoralis]	Pelagibius litoralis	588	588	0.98	0.0	63.78%	383	WP_167225827.1
adenosyl-hopene transferase HpnH [Azospirillum brasilense]	Azospirillum brasilense	575	575	0.97	0.0	63.73%	375	WP_145679296.1
adenosyl-hopene transferase HpnH [Azospirillum brasilense]	Azospirillum brasilense	574	574	0.97	0.0	63.73%	375	WP_094306841.1
MULTISPECIES: adenosyl-hopene transferase HpnH [Azospirillum]	Azospirillum	570	570	0.97	0.0	63.47%	375	WP_035677260.1
adenosyl-hopene transferase HpnH [Hypericibacter terrae]	Hypericibacter terrae	584	584	1	0.0	63.21%	386	WP_151175623.1
adenosyl-hopene transferase HpnH [Azospirillum brasilense]	Azospirillum brasilense	568	568	0.97	0.0	63.20%	375	WP_174436238.1
adenosyl-hopene transferase HpnH [Hyphomicrobium facile]	Hyphomicrobium facile	617	617	0.97	0.0	62.96%	382	WP_092868005.1
adenosyl-hopene transferase HpnH [Rhodospirillum rubrum]	Rhodospirillum rubrum	568	568	0.94	0.0	62.84%	387	WP_011387821.1
adenosyl-hopene transferase HpnH [Microvirga massiliensis]	Microvirga massiliensis	596	596	0.98	0.0	61.78%	382	WP_046867892.1
MULTISPECIES: adenosyl-hopene transferase HpnH [Methylobacterium]	Methylobacterium	615	615	0.98	0.0	61.46%	384	WP_048428969.1
adenosyl-hopene transferase HpnH [Muricoccus pecuniae]	Muricoccus pecuniae	615	615	0.99	0.0	61.30%	401	WP_184513103.1
MULTISPECIES: adenosyl-hopene transferase HpnH [Acetobacter]	Acetobacter	616	616	1	0.0	61.24%	403	WP_050819197.1
adenosyl-hopene transferase HpnH [Acetobacter pasteurianus]	Acetobacter pasteurianus	616	616	1	0.0	61.24%	403	WP_035365943.1
MULTISPECIES: adenosyl-hopene transferase HpnH [Acetobacter]	Acetobacter	615	615	1	0.0	61.24%	403	WP_006116953.1
MULTISPECIES: adenosyl-hopene transferase HpnH [Methylobacterium]	Methylobacterium	614	614	0.98	0.0	61.20%	384	WP_048449925.1
adenosyl-hopene transferase HpnH [Chelatococcus reniformis]	Chelatococcus reniformis	589	589	0.98	0.0	60.95%	384	WP_188609076.1
adenosyl-hopene transferase HpnH [Magnetospirillum fulvum]	Magnetospirillum fulvum	571	571	0.96	0.0	60.92%	372	WP_074770050.1
adenosyl-hopene transferase HpnH [Flavisphingomonas formosensis]	Flavisphingomonas formosensis	604	604	0.98	0.0	60.89%	381	WP_157220334.1
adenosyl-hopene transferase HpnH [Komagataeibacter europaeus]	Komagataeibacter europaeus	595	595	0.98	0.0	60.85%	393	WP_010509006.1
MULTISPECIES: adenosyl-hopene transferase HpnH [Novosphingobium]	Novosphingobium	559	559	0.98	0.0	60.63%	381	WP_068087325.1
MULTISPECIES: adenosyl-hopene transferase HpnH [Komagataeibacter]	Komagataeibacter	594	594	0.98	0.0	60.58%	395	WP_010515706.1
adenosyl-hopene transferase HpnH [Magnetospirillum fulvum]	Magnetospirillum fulvum	576	576	0.96	0.0	60.54%	372	WP_039853638.1
adenosyl-hopene transferase HpnH [Methyloferula stellata]	Methyloferula stellata	601	601	0.97	0.0	60.53%	382	WP_026596036.1
adenosyl-hopene transferase HpnH [Rhizomicrobium palustre]	Rhizomicrobium palustre	591	591	0.96	0.0	60.43%	391	WP_167082946.1
MULTISPECIES: adenosyl-hopene transferase HpnH [Asaia]	Asaia	603	603	0.98	0.0	60.42%	395	WP_332363047.1
MULTISPECIES: adenosyl-hopene transferase HpnH [Asaia]	Asaia	602	602	0.98	0.0	60.42%	395	WP_188425529.1
adenosyl-hopene transferase HpnH [Stakelama sediminis]	Stakelama sediminis	604	604	0.98	0.0	60.37%	381	WP_184004679.1
adenosyl-hopene transferase HpnH [Gluconacetobacter diazotrophicus]	Gluconacetobacter diazotrophicus	591	591	1	0.0	60.36%	392	WP_012223346.1
adenosyl-hopene transferase HpnH [Roseiarcus fermentans]	Roseiarcus fermentans	585	585	0.97	0.0	60.21%	378	WP_113889837.1
adenosyl-hopene transferase HpnH [Skermanella aerolata]	Skermanella aerolata	596	596	0.98	0.0	60.16%	379	WP_044431036.1
adenosyl-hopene transferase HpnH [Methylocella silvestris]	Methylocella silvestris	601	601	0.97	0.0	60.11%	382	WP_012592221.1
adenosyl-hopene transferase HpnH [Sphingomonas mali]	Sphingomonas mali	596	596	0.98	0.0	60.10%	381	WP_066827102.1
adenosyl-hopene transferase HpnH [Komagataeibacter xylinus]	Komagataeibacter xylinus	613	613	0.98	0.0	60.00%	393	WP_061272768.1
MULTISPECIES: adenosyl-hopene transferase HpnH [Gluconobacter]	Gluconobacter	602	602	0.99	0.0	59.90%	397	WP_011252194.1
adenosyl-hopene transferase HpnH [Limimonas halophila]	Limimonas halophila	553	553	0.99	0.0	59.74%	387	WP_090019032.1
adenosyl-hopene transferase HpnH [Komagataeibacter xylinus]	Komagataeibacter xylinus	596	596	1	0.0	59.69%	393	WP_130732957.1
adenosyl-hopene transferase HpnH [Sphingobium estronivorans]	Sphingobium estronivorans	586	586	0.97	0.0	59.68%	381	WP_150293727.1
adenosyl-hopene transferase HpnH [Enterovirga rhinocerotis]	Enterovirga rhinocerotis	610	610	0.99	0.0	59.64%	395	WP_133769370.1
adenosyl-hopene transferase HpnH [Methylobacterium oxalidis]	Methylobacterium oxalidis	612	612	1	0.0	59.49%	387	WP_147026669.1
adenosyl-hopene transferase HpnH [Methylobacterium soli]	Methylobacterium soli	610	610	1	0.0	59.49%	387	WP_150995951.1
MULTISPECIES: adenosyl-hopene transferase HpnH [Methylorubrum]	Methylorubrum	594	594	1	0.0	59.49%	387	WP_153875460.1
adenosyl-hopene transferase HpnH [Rhodopila globiformis]	Rhodopila globiformis	589	589	0.98	0.0	59.48%	386	WP_104517288.1
adenosyl-hopene transferase HpnH [Acidocella aminolytica]	Acidocella aminolytica	595	595	0.97	0.0	59.42%	386	WP_048877804.1
adenosyl-hopene transferase HpnH [Kozakia baliensis]	Kozakia baliensis	615	615	1	0.0	59.24%	396	WP_029604707.1
adenosyl-hopene transferase HpnH [Enhydrobacter aerosaccus]	Enhydrobacter aerosaccus	597	597	0.97	0.0	58.73%	382	WP_085934135.1
adenosyl-hopene transferase HpnH [Sphingomonas changbaiensis]	Sphingomonas changbaiensis	601	601	0.98	0.0	58.01%	381	WP_046349040.1
adenosyl-hopene transferase HpnH [Edaphosphingomonas haloaromaticamans]	Edaphosphingomonas haloaromaticamans	586	586	0.99	0.0	57.85%	383	WP_070935123.1
adenosyl-hopene transferase HpnH [Beijerinckia indica]	Beijerinckia indica	591	591	0.97	0.0	56.80%	382	WP_012386067.1
adenosyl-hopene transferase HpnH [Novosphingobium nitrogenifigens]	Novosphingobium nitrogenifigens	582	582	0.98	0.0	56.43%	381	WP_008067667.1
heme d1 biosynthesis radical SAM protein NirJ [Roseibium album]	Roseibium album	271	271	0.77	1e-86	18.38%	406	WP_196880097.1									search query
heme d1 biosynthesis radical SAM protein NirJ [Roseibium album]	Roseibium album	271	271	0.77	1e-86	18.38%	406	WP_281931581.1
heme d1 biosynthesis radical SAM protein NirJ [Roseibium album]	Roseibium album	270	270	0.77	2e-86	18.38%	406	WP_055391789.1
heme d1 biosynthesis radical SAM protein NirJ [Roseibium album]	Roseibium album	269	269	0.77	5e-86	18.38%	406	WP_197000834.1
heme d1 biosynthesis radical SAM protein NirJ [Roseibium album]	Roseibium album	268	268	0.77	2e-85	18.38%	406	WP_282047691.1
heme d1 biosynthesis radical SAM protein NirJ [Pelagibius litoralis]	Pelagibius litoralis	242	242	0.78	2e-75	18.07%	402	WP_167225558.1
heme d1 biosynthesis radical SAM protein NirJ [Skermanella aerolata]	Skermanella aerolata	228	228	0.72	4e-70	21.05%	402	WP_044435186.1
GTP 3',8-cyclase MoaA [Rhodopseudomonas palustris]	Rhodopseudomonas palustris	226	226	0.44	5e-70	27.27%	345	WP_011442269.1
MULTISPECIES: GTP 3',8-cyclase MoaA [Bradyrhizobium]	Bradyrhizobium	219	219	0.45	1e-67	23.33%	344	WP_016844402.1
GTP 3',8-cyclase MoaA [Rhodoligotrophos appendicifer]	Rhodoligotrophos appendicifer	219	219	0.45	2e-67	22.22%	340	WP_144292718.1
GTP 3',8-cyclase MoaA [Rhizobium tropici]	Rhizobium tropici	218	218	0.45	3e-67	22.22%	329	WP_432444138.1
GTP 3',8-cyclase MoaA [Methylobacterium aquaticum]	Methylobacterium aquaticum	219	219	0.45	3e-67	23.20%	349	WP_203157444.1
MULTISPECIES: GTP 3',8-cyclase MoaA [Methylobacterium]	Methylobacterium	219	219	0.45	4e-67	23.20%	349	WP_060846952.1
GTP 3',8-cyclase MoaA [Chelatococcus reniformis]	Chelatococcus reniformis	218	218	0.44	9e-67	25.57%	350	WP_188610429.1
GTP 3',8-cyclase MoaA [Sinorhizobium sojae]	Sinorhizobium sojae	216	216	0.45	3e-66	23.89%	329	WP_050980161.1
GTP 3',8-cyclase MoaA [Rhizobium tropici]	Rhizobium tropici	215	215	0.45	3e-66	21.67%	329	WP_432422023.1
GTP 3',8-cyclase MoaA [Afipia broomeae]	Afipia broomeae	216	216	0.44	3e-66	22.73%	343	WP_041711426.1
GTP 3',8-cyclase MoaA [Methylobacterium aquaticum]	Methylobacterium aquaticum	216	216	0.45	4e-66	22.65%	349	WP_428915322.1
GTP 3',8-cyclase MoaA [Roseibium album]	Roseibium album	215	215	0.45	5e-66	21.67%	329	WP_209003760.1
MULTISPECIES: GTP 3',8-cyclase MoaA [Rhodomicrobium]	Rhodomicrobium	215	215	0.44	5e-66	22.16%	329	WP_088347936.1
GTP 3',8-cyclase MoaA [Microvirga massiliensis]	Microvirga massiliensis	215	215	0.44	5e-66	21.59%	344	WP_046864718.1
GTP 3',8-cyclase MoaA [Roseibium album]	Roseibium album	215	215	0.45	6e-66	21.67%	329	WP_055118956.1
GTP 3',8-cyclase MoaA [Methylorubrum rhodesianum]	Methylorubrum rhodesianum	215	215	0.45	8e-66	23.20%	344	WP_427449727.1
GTP 3',8-cyclase MoaA [Nitrospirillum amazonense]	Nitrospirillum amazonense	215	215	0.47	9e-66	23.35%	367	WP_420872620.1
GTP 3',8-cyclase MoaA [Roseibium marinum]	Roseibium marinum	214	214	0.45	1e-65	21.67%	329	WP_103224387.1
GTP 3',8-cyclase MoaA [Roseibium album]	Roseibium album	214	214	0.45	1e-65	21.67%	329	WP_282046523.1
MULTISPECIES: GTP 3',8-cyclase MoaA [Methylorubrum]	Methylorubrum	214	214	0.45	1e-65	23.20%	344	WP_183666832.1
GTP 3',8-cyclase MoaA [Methylorubrum rhodesianum]	Methylorubrum rhodesianum	214	214	0.45	1e-65	23.20%	344	WP_153875301.1
GTP 3',8-cyclase MoaA [Methylobacterium soli]	Methylobacterium soli	214	214	0.45	2e-65	22.65%	345	WP_151001033.1
GTP 3',8-cyclase MoaA [Skermanella aerolata]	Skermanella aerolata	214	214	0.43	3e-65	24.00%	347	WP_084720386.1
GTP 3',8-cyclase MoaA [Methyloferula stellata]	Methyloferula stellata	213	213	0.44	4e-65	22.73%	350	WP_020176388.1
GTP 3',8-cyclase MoaA [Methylobacterium oxalidis]	Methylobacterium oxalidis	212	212	0.45	6e-65	22.10%	342	WP_147023868.1
GTP 3',8-cyclase MoaA [Methylobacterium oxalidis]	Methylobacterium oxalidis	212	212	0.45	8e-65	22.10%	342	WP_350373898.1
GTP 3',8-cyclase MoaA [Variibacter gotjawalensis]	Variibacter gotjawalensis	212	212	0.45	1e-64	20.56%	340	WP_096357892.1
GTP 3',8-cyclase MoaA [Beijerinckia indica]	Beijerinckia indica	211	211	0.45	2e-64	22.22%	351	WP_012384770.1
GTP 3',8-cyclase MoaA [Acidocella aminolytica]	Acidocella aminolytica	208	208	0.45	2e-63	22.35%	323	WP_048877233.1
MULTISPECIES: GTP 3',8-cyclase MoaA [Rhizobium]	Rhizobium	209	209	0.45	2e-63	21.11%	349	WP_015340131.1
GTP 3',8-cyclase MoaA [Limimonas halophila]	Limimonas halophila	207	207	0.44	6e-63	22.35%	332	WP_090018462.1
MULTISPECIES: heme d1 biosynthesis radical SAM protein NirJ [Azospirillum]	Azospirillum	209	209	0.72	1e-62	20.66%	392	WP_035683983.1
GTP 3',8-cyclase MoaA [Stakelama sediminis]	Stakelama sediminis	206	206	0.44	2e-62	24.00%	325	WP_184005951.1
GTP 3',8-cyclase MoaA [Rhodopila globiformis]	Rhodopila globiformis	206	206	0.45	2e-62	22.91%	328	WP_104521275.1
GTP 3',8-cyclase MoaA [Nitrospirillum amazonense]	Nitrospirillum amazonense	206	206	0.46	3e-62	22.28%	349	WP_326486712.1
GTP 3',8-cyclase MoaA [Nitrospirillum amazonense]	Nitrospirillum amazonense	206	206	0.46	3e-62	22.28%	349	WP_145620323.1
GTP 3',8-cyclase MoaA [Nitrospirillum amazonense]	Nitrospirillum amazonense	206	206	0.43	4e-62	21.71%	349	WP_145754227.1
GTP 3',8-cyclase MoaA [Azospirillum brasilense]	Azospirillum brasilense	204	204	0.44	1e-61	24.02%	340	WP_094301930.1
GTP 3',8-cyclase MoaA [Nitrospirillum amazonense]	Nitrospirillum amazonense	204	204	0.43	1e-61	22.29%	349	WP_145613981.1
MULTISPECIES: GTP 3',8-cyclase MoaA [Azospirillum]	Azospirillum	204	204	0.44	1e-61	24.02%	341	WP_014241273.1
GTP 3',8-cyclase MoaA [Azospirillum brasilense]	Azospirillum brasilense	204	204	0.44	1e-61	24.02%	341	WP_119507363.1
GTP 3',8-cyclase MoaA [Azospirillum brasilense]	Azospirillum brasilense	204	204	0.44	2e-61	24.02%	341	WP_145681483.1
MULTISPECIES: GTP 3',8-cyclase MoaA [Azospirillum]	Azospirillum	204	204	0.44	2e-61	24.02%	341	WP_114857580.1
GTP 3',8-cyclase MoaA [Rhodoplanes elegans]	Rhodoplanes elegans	203	203	0.45	4e-61	23.89%	356	WP_111358705.1(scored below threshold on previous iteration)
GTP 3',8-cyclase MoaA [Sphingobium estronivorans]	Sphingobium estronivorans	202	202	0.44	7e-61	22.29%	336	WP_150292200.1
GTP 3',8-cyclase MoaA [Muricoccus pecuniae]	Muricoccus pecuniae	201	201	0.44	9e-61	23.86%	329	WP_184514821.1
heme d1 biosynthesis radical SAM protein NirJ [Skermanella aerolata]	Skermanella aerolata	203	203	0.85	1e-60	16.95%	394	WP_044432558.1
GTP 3',8-cyclase MoaA [Enhydrobacter aerosaccus]	Enhydrobacter aerosaccus	201	201	0.45	1e-60	20.56%	330	WP_085935614.1(scored below threshold on previous iteration)
GTP 3',8-cyclase MoaA [Roseiarcus fermentans]	Roseiarcus fermentans	202	202	0.49	1e-60	22.11%	343	WP_113891879.1
GTP 3',8-cyclase MoaA [Flavisphingomonas formosensis]	Flavisphingomonas formosensis	200	200	0.44	2e-60	19.32%	339	WP_157217010.1(scored below threshold on previous iteration)
radical SAM protein [Nitrospirillum amazonense]	Nitrospirillum amazonense	200	200	0.62	3e-60	20.93%	344	WP_326485363.1
radical SAM protein [Nitrospirillum amazonense]	Nitrospirillum amazonense	200	200	0.62	3e-60	20.93%	344	WP_145614016.1
MULTISPECIES: radical SAM protein [Nitrospirillum]	Nitrospirillum	200	200	0.62	4e-60	20.93%	344	WP_145620647.1
GTP 3',8-cyclase MoaA [Sphingomonas alpina]	Sphingomonas alpina	199	199	0.45	6e-60	19.02%	336	WP_187763376.1
radical SAM protein [Nitrospirillum amazonense]	Nitrospirillum amazonense	200	200	0.62	7e-60	20.93%	343	WP_145754763.1
GTP 3',8-cyclase MoaA [Roseiarcus fermentans]	Roseiarcus fermentans	199	199	0.47	7e-60	21.76%	329	WP_245427619.1
GTP 3',8-cyclase MoaA [Rhizomicrobium palustre]	Rhizomicrobium palustre	199	199	0.45	8e-60	21.43%	328	WP_167083803.1
GTP 3',8-cyclase MoaA [Hyphomicrobium facile]	Hyphomicrobium facile	199	199	0.44	1e-59	23.86%	349	WP_244531255.1
radical SAM protein [Nitrospirillum amazonense]	Nitrospirillum amazonense	199	199	0.62	2e-59	20.85%	342	WP_145733518.1
GTP 3',8-cyclase MoaA [Roseibium album]	Roseibium album	197	197	0.45	5e-59	20.56%	338	WP_281931649.1
GTP 3',8-cyclase MoaA [Roseibium album]	Roseibium album	197	197	0.45	6e-59	21.11%	338	WP_422384594.1
GTP 3',8-cyclase MoaA [Roseibium album]	Roseibium album	197	197	0.45	6e-59	20.56%	338	WP_055391901.1
GTP 3',8-cyclase MoaA [Roseibium album]	Roseibium album	197	197	0.45	7e-59	20.56%	338	WP_282047721.1
GTP 3',8-cyclase MoaA [Roseiarcus fermentans]	Roseiarcus fermentans	197	197	0.43	7e-59	22.86%	339	WP_113890335.1(scored below threshold on previous iteration)
GTP 3',8-cyclase MoaA [Roseibium album]	Roseibium album	197	197	0.45	7e-59	20.56%	338	WP_348317480.1
GTP 3',8-cyclase MoaA [Roseibium album]	Roseibium album	196	196	0.45	1e-58	20.56%	338	WP_350184935.1
GTP 3',8-cyclase MoaA [Roseibium album]	Roseibium album	196	196	0.45	2e-58	20.56%	338	WP_409860766.1
GTP 3',8-cyclase MoaA [Tistlia consotensis]	Tistlia consotensis	196	196	0.43	2e-58	21.71%	345	WP_085121043.1(scored below threshold on previous iteration)
GTP 3',8-cyclase MoaA [Sphingomonas mali]	Sphingomonas mali	195	195	0.58	2e-58	19.67%	332	WP_066819026.1(scored below threshold on previous iteration)
GTP 3',8-cyclase MoaA [Methylorubrum rhodesianum]	Methylorubrum rhodesianum	195	195	0.45	3e-58	22.22%	346	WP_427453689.1
GTP 3',8-cyclase MoaA [Pelagibius litoralis]	Pelagibius litoralis	194	194	0.44	7e-58	21.79%	330	WP_322096037.1(scored below threshold on previous iteration)
radical SAM protein [Gluconacetobacter diazotrophicus]	Gluconacetobacter diazotrophicus	194	194	0.61	1e-57	20.87%	330	WP_043458795.1
GTP 3',8-cyclase MoaA [Rhodomicrobium vannielii]	Rhodomicrobium vannielii	193	193	0.45	2e-57	20.56%	345	WP_013421185.1(scored below threshold on previous iteration)
radical SAM protein [Gluconacetobacter diazotrophicus]	Gluconacetobacter diazotrophicus	192	192	0.61	3e-57	20.87%	330	WP_012222941.1
GTP 3',8-cyclase MoaA [Enterovirga rhinocerotis]	Enterovirga rhinocerotis	193	193	0.45	4e-57	22.78%	360	WP_245512944.1(scored below threshold on previous iteration)
GTP 3',8-cyclase MoaA, partial [Methylobacterium aquaticum]	Methylobacterium aquaticum	185	185	0.39	1e-56	23.90%	170	WP_048468029.1
GTP 3',8-cyclase MoaA [Komagataeibacter europaeus]	Komagataeibacter europaeus	191	191	0.45	1e-56	20.11%	343	WP_019091108.1
GTP 3',8-cyclase MoaA [Hypericibacter terrae]	Hypericibacter terrae	190	190	0.45	2e-56	18.89%	331	WP_151180356.1(scored below threshold on previous iteration)
GTP 3',8-cyclase MoaA [Rhodospirillum rubrum]	Rhodospirillum rubrum	191	191	0.58	3e-56	21.14%	365	WP_011388276.1(scored below threshold on previous iteration)
GTP 3',8-cyclase MoaA [Novosphingobium acidiphilum]	Novosphingobium acidiphilum	190	190	0.45	4e-56	21.23%	342	WP_051280155.1(scored below threshold on previous iteration)
GTP 3',8-cyclase MoaA [Edaphosphingomonas haloaromaticamans]	Edaphosphingomonas haloaromaticamans	190	190	0.5	4e-56	19.00%	345	WP_070934618.1(scored below threshold on previous iteration)
GTP 3',8-cyclase MoaA [Komagataeibacter europaeus]	Komagataeibacter europaeus	190	190	0.45	5e-56	19.57%	343	WP_019084879.1
GTP 3',8-cyclase MoaA [Komagataeibacter europaeus]	Komagataeibacter europaeus	189	189	0.45	6e-56	19.57%	343	WP_087607782.1
GTP 3',8-cyclase MoaA [Komagataeibacter europaeus]	Komagataeibacter europaeus	189	189	0.45	7e-56	19.57%	343	WP_182356263.1
GTP 3',8-cyclase MoaA [Komagataeibacter europaeus]	Komagataeibacter europaeus	188	188	0.45	1e-55	19.57%	343	WP_010507883.1
GTP 3',8-cyclase MoaA [Komagataeibacter xylinus]	Komagataeibacter xylinus	188	188	0.45	1e-55	19.57%	339	WP_159262722.1(scored below threshold on previous iteration)
GTP 3',8-cyclase MoaA [Methylocella silvestris]	Methylocella silvestris	188	188	0.44	1e-55	18.18%	347	WP_012590094.1(scored below threshold on previous iteration)
GTP 3',8-cyclase MoaA [Komagataeibacter europaeus]	Komagataeibacter europaeus	188	188	0.45	2e-55	19.57%	343	WP_048850751.1

## Sheet: HpnI
Query ID	WP_011240825.1
Description	bacteriohopanetetrol glucosamine biosynthesis glycosyltransferase HpnI [Zymomonas mobilis]
Query Length	384
Blast type	PSI-Blast, iteration steps:2
Database	NCBI Protein Reference Sequences
Search datum	"September 2025"
Your search is limited to records include:	Rhizobium tropici (taxid:398), Ensifer sojae (taxid:716925), Roseibium album (taxid:311410), Roseibium marinum (taxid:281252), Rhodoligotrophos appendicifer (taxid:987056), Rhodomicrobium vannielii (taxid:1069), Hyphomicrobium facile (taxid:51670), Chelatococcus reniformis (taxid:1494448), Enterovirga rhinocerotis (taxid:1339210), Microvirga massiliensis (taxid:1033741), 'Methylobacterium soli' (…
	(all 54 APB species studied)					Order		Hits (#)
						Hyphomicrobiales		10
						Rhodospirillales		13
						Sphingomonadales		8
						Micropepsales		1
						By-catch
Description	Scientific Name	Max Score	Total Score	Query Cover	E value	Per. Ident	Acc. Len	Accession
bacteriohopanetetrol glucosamine biosynthesis glycosyltransferase HpnI [Stakelama sediminis]	Stakelama sediminis	334	334	0.98	1e-111	43.80%	378	WP_184004661.1
bacteriohopanetetrol glucosamine biosynthesis glycosyltransferase HpnI [Flavisphingomonas formosensis]	Flavisphingomonas formosensis	344	344	0.99	1e-115	43.42%	393	WP_157220341.1
bacteriohopanetetrol glucosamine biosynthesis glycosyltransferase HpnI [Edaphosphingomonas haloaromaticamans]	Edaphosphingomonas haloaromaticamans	295	295	0.96	2e-96	43.24%	376	WP_070935142.1
bacteriohopanetetrol glucosamine biosynthesis glycosyltransferase HpnI [Novosphingobium nitrogenifigens]	Novosphingobium nitrogenifigens	331	331	0.98	3e-110	42.67%	390	WP_036500583.1
bacteriohopanetetrol glucosamine biosynthesis glycosyltransferase HpnI [Sphingomonas changbaiensis]	Sphingomonas changbaiensis	323	323	0.98	2e-107	42.48%	384	WP_046349046.1
bacteriohopanetetrol glucosamine biosynthesis glycosyltransferase HpnI [Sphingobium estronivorans]	Sphingobium estronivorans	352	352	0.99	7e-119	42.22%	385	WP_150293741.1
bacteriohopanetetrol glucosamine biosynthesis glycosyltransferase HpnI [Sphingomonas mali]	Sphingomonas mali	317	317	1	7e-105	41.41%	388	WP_066827092.1
bacteriohopanetetrol glucosamine biosynthesis glycosyltransferase HpnI [Chelatococcus reniformis]	Chelatococcus reniformis	357	357	0.97	6e-121	41.02%	379	WP_188609072.1
bacteriohopanetetrol glucosamine biosynthesis glycosyltransferase HpnI [Methylobacterium aquaticum]	Methylobacterium aquaticum	388	388	0.97	5e-133	41.01%	393	WP_203155827.1
bacteriohopanetetrol glucosamine biosynthesis glycosyltransferase HpnI [Hypericibacter terrae]	Hypericibacter terrae	372	372	0.99	3e-126	40.99%	417	WP_151178155.1
bacteriohopanetetrol glucosamine biosynthesis glycosyltransferase HpnI [Methylobacterium oxalidis]	Methylobacterium oxalidis	390	390	0.98	9e-134	40.94%	394	WP_373866748.1
bacteriohopanetetrol glucosamine biosynthesis glycosyltransferase HpnI [Methylobacterium oxalidis]	Methylobacterium oxalidis	390	390	0.98	1e-133	40.94%	394	WP_407943120.1
bacteriohopanetetrol glucosamine biosynthesis glycosyltransferase HpnI, partial [Methylobacterium soli]	Methylobacterium soli	368	368	0.91	3e-125	40.86%	363	WP_238296049.1
bacteriohopanetetrol glucosamine biosynthesis glycosyltransferase HpnI [Hyphomicrobium facile]	Hyphomicrobium facile	375	375	0.98	1e-127	40.85%	377	WP_092868001.1
bacteriohopanetetrol glucosamine biosynthesis glycosyltransferase HpnI [Roseiarcus fermentans]	Roseiarcus fermentans	322	322	0.98	3e-107	40.80%	375	WP_113889839.1
bacteriohopanetetrol glucosamine biosynthesis glycosyltransferase HpnI [Methylobacterium soli]	Methylobacterium soli	390	390	0.98	9e-134	40.68%	394	WP_150995960.1
MULTISPECIES: bacteriohopanetetrol glucosamine biosynthesis glycosyltransferase HpnI [Methylorubrum]	Methylorubrum	369	369	0.99	3e-125	40.52%	398	WP_183670084.1
MULTISPECIES: bacteriohopanetetrol glucosamine biosynthesis glycosyltransferase HpnI [Methylobacterium]	Methylobacterium	386	386	0.98	4e-132	40.26%	394	WP_060847490.1
bacteriohopanetetrol glucosamine biosynthesis glycosyltransferase HpnI [Methylorubrum rhodesianum]	Methylorubrum rhodesianum	375	375	0.99	1e-127	40.26%	398	WP_017486656.1
bacteriohopanetetrol glucosamine biosynthesis glycosyltransferase HpnI [Methylorubrum rhodesianum]	Methylorubrum rhodesianum	366	366	0.99	5e-124	40.26%	398	WP_427452906.1
bacteriohopanetetrol glucosamine biosynthesis glycosyltransferase HpnI [Methylobacterium aquaticum]	Methylobacterium aquaticum	387	387	0.98	2e-132	40.00%	394	WP_048466768.1
bacteriohopanetetrol glucosamine biosynthesis glycosyltransferase HpnI [Enterovirga rhinocerotis]	Enterovirga rhinocerotis	349	349	0.95	9e-118	39.94%	386	WP_166652390.1
bacteriohopanetetrol glucosamine biosynthesis glycosyltransferase HpnI, partial [Rhodoplanes elegans]	Rhodoplanes elegans	310	310	0.83	8e-103	38.80%	342	WP_111360403.1
bacteriohopanetetrol glucosamine biosynthesis glycosyltransferase HpnI [Rhodoplanes elegans]	Rhodoplanes elegans	342	342	0.97	1e-114	38.30%	401	WP_201159306.1
bacteriohopanetetrol glucosamine biosynthesis glycosyltransferase HpnI [Nitrospirillum amazonense]	Nitrospirillum amazonense	328	328	0.99	4e-109	38.30%	399	WP_145731564.1
bacteriohopanetetrol glucosamine biosynthesis glycosyltransferase HpnI [Novosphingobium rosa]	Novosphingobium rosa	301	301	0.97	1e-98	37.97%	392	WP_068087345.1
bacteriohopanetetrol glucosamine biosynthesis glycosyltransferase HpnI [Rhizomicrobium palustre]	Rhizomicrobium palustre	358	358	0.98	3e-121	37.76%	385	WP_167082936.1
bacteriohopanetetrol glucosamine biosynthesis glycosyltransferase HpnI [Nitrospirillum amazonense]	Nitrospirillum amazonense	338	338	0.99	4e-113	37.72%	408	WP_145612424.1
bacteriohopanetetrol glucosamine biosynthesis glycosyltransferase HpnI [Nitrospirillum amazonense]	Nitrospirillum amazonense	331	331	0.99	4e-110	37.22%	408	WP_145616627.1
bacteriohopanetetrol glucosamine biosynthesis glycosyltransferase HpnI [Nitrospirillum amazonense]	Nitrospirillum amazonense	324	324	0.99	1e-107	37.15%	403	WP_145748317.1
bacteriohopanetetrol glucosamine biosynthesis glycosyltransferase HpnI [Tistlia consotensis]	Tistlia consotensis	331	331	0.98	2e-110	37.11%	401	WP_159460078.1
bacteriohopanetetrol glucosamine biosynthesis glycosyltransferase HpnI [Nitrospirillum amazonense]	Nitrospirillum amazonense	337	337	0.99	4e-112	36.73%	451	WP_277906709.1
bacteriohopanetetrol glucosamine biosynthesis glycosyltransferase HpnI [Kozakia baliensis]	Kozakia baliensis	356	356	0.94	2e-120	35.68%	377	WP_070403787.1
bacteriohopanetetrol glucosamine biosynthesis glycosyltransferase HpnI [Kozakia baliensis]	Kozakia baliensis	355	355	0.94	5e-120	35.68%	377	WP_051625908.1
bacteriohopanetetrol glucosamine biosynthesis glycosyltransferase HpnI [Gluconacetobacter diazotrophicus]	Gluconacetobacter diazotrophicus	336	336	0.92	2e-112	35.67%	392	WP_041249659.1
bacteriohopanetetrol glucosamine biosynthesis glycosyltransferase HpnI [Gluconacetobacter diazotrophicus]	Gluconacetobacter diazotrophicus	335	335	0.92	6e-112	35.67%	392	WP_012553694.1
bacteriohopanetetrol glucosamine biosynthesis glycosyltransferase HpnI [Kozakia baliensis]	Kozakia baliensis	363	363	0.98	5e-123	35.42%	393	WP_227004215.1
bacteriohopanetetrol glucosamine biosynthesis glycosyltransferase HpnI [Kozakia baliensis]	Kozakia baliensis	362	362	0.98	2e-122	35.42%	393	WP_227003245.1
bacteriohopanetetrol glucosamine biosynthesis glycosyltransferase HpnI [Acetobacter pasteurianus]	Acetobacter pasteurianus	343	343	0.93	4e-115	34.72%	389	WP_003624953.1
bacteriohopanetetrol glucosamine biosynthesis glycosyltransferase HpnI [Acetobacter pasteurianus]	Acetobacter pasteurianus	342	342	0.93	9e-115	34.72%	389	WP_003630035.1
MULTISPECIES: bacteriohopanetetrol glucosamine biosynthesis glycosyltransferase HpnI [Komagataeibacter]	Komagataeibacter	344	344	1	1e-115	34.63%	392	WP_010515486.1
bacteriohopanetetrol glucosamine biosynthesis glycosyltransferase HpnI [Magnetospirillum fulvum]	Magnetospirillum fulvum	306	306	0.97	1e-100	34.48%	384	WP_074770030.1
bacteriohopanetetrol glucosamine biosynthesis glycosyltransferase HpnI [Acidocella aminolytica]	Acidocella aminolytica	337	337	0.95	4e-113	34.25%	372	WP_241869316.1
MULTISPECIES: bacteriohopanetetrol glucosamine biosynthesis glycosyltransferase HpnI [Acetobacter]	Acetobacter	341	341	0.93	3e-114	34.17%	389	WP_050819194.1
bacteriohopanetetrol glucosamine biosynthesis glycosyltransferase HpnI [Komagataeibacter xylinus]	Komagataeibacter xylinus	349	349	1	1e-117	34.11%	392	WP_159261892.1
bacteriohopanetetrol glucosamine biosynthesis glycosyltransferase HpnI [Komagataeibacter xylinus]	Komagataeibacter xylinus	349	349	1	2e-117	34.11%	392	WP_061272759.1
bacteriohopanetetrol glucosamine biosynthesis glycosyltransferase HpnI [Komagataeibacter xylinus]	Komagataeibacter xylinus	348	348	1	3e-117	34.11%	392	WP_308721627.1
bacteriohopanetetrol glucosamine biosynthesis glycosyltransferase HpnI [Komagataeibacter xylinus]	Komagataeibacter xylinus	347	347	1	8e-117	34.11%	392	WP_130731432.1
bacteriohopanetetrol glucosamine biosynthesis glycosyltransferase HpnI [Komagataeibacter europaeus]	Komagataeibacter europaeus	346	346	1	2e-116	33.25%	393	WP_048851678.1
bacteriohopanetetrol glucosamine biosynthesis glycosyltransferase HpnI [Komagataeibacter europaeus]	Komagataeibacter europaeus	345	345	1	7e-116	33.25%	393	WP_010508990.1
bacteriohopanetetrol glucosamine biosynthesis glycosyltransferase HpnI [Asaia siamensis]	Asaia siamensis	361	361	0.99	4e-122	32.47%	395	WP_229719568.1
MULTISPECIES: bacteriohopanetetrol glucosamine biosynthesis glycosyltransferase HpnI [Asaia]	Asaia	358	358	0.99	6e-121	32.47%	395	WP_332363048.1
bacteriohopanetetrol glucosamine biosynthesis glycosyltransferase HpnI [Rhodopila globiformis]	Rhodopila globiformis	301	301	0.95	1e-98	32.36%	399	WP_239991981.1
bacteriohopanetetrol glucosamine biosynthesis glycosyltransferase HpnI [Gluconobacter oxydans]	Gluconobacter oxydans	347	347	0.99	1e-116	32.22%	403	WP_011252192.1
bacteriohopanetetrol glucosamine biosynthesis glycosyltransferase HpnI [Magnetospirillum fulvum]	Magnetospirillum fulvum	311	311	0.89	1e-102	31.69%	376	WP_074770019.1		additional copy, still participates in BHPD BGC
bacteriohopanetetrol glucosamine biosynthesis glycosyltransferase HpnI [Magnetospirillum fulvum]	Magnetospirillum fulvum	304	304	0.89	4e-100	31.38%	375	WP_021133125.1
bacteriohopanetetrol glucosamine biosynthesis glycosyltransferase HpnI [Magnetospirillum fulvum]	Magnetospirillum fulvum	340	340	0.96	4e-114	31.35%	388	WP_021131249.1
glycosyltransferase [Rhodoligotrophos appendicifer]	Rhodoligotrophos appendicifer	311	311	0.99	2e-102	29.32%	391	WP_170241103.1
ceramide glucosyltransferase [Rhodoplanes elegans]	Rhodoplanes elegans	294	294	0.95	5e-96	23.47%	376	WP_111359659.1
bacteriohopanetetrol glucosamine biosynthesis glycosyltransferase HpnI [Hyphomicrobium facile]	Hyphomicrobium facile	289	289	0.92	6e-94	30.36%	402	WP_092867632.1
ceramide glucosyltransferase [Methylocella silvestris]	Methylocella silvestris	283	283	0.98	9e-92	20.57%	381	WP_012589182.1
ceramide glucosyltransferase [Methylobacterium aquaticum]	Methylobacterium aquaticum	280	280	0.98	2e-90	23.68%	388	WP_203156445.1
ceramide glucosyltransferase [Enterovirga rhinocerotis]	Enterovirga rhinocerotis	279	279	0.96	3e-90	23.53%	379	WP_245513013.1										search query
ceramide glucosyltransferase [Roseiarcus fermentans]	Roseiarcus fermentans	276	276	0.97	5e-89	21.11%	385	WP_113888460.1
ceramide glucosyltransferase [Rhodomicrobium vannielii]	Rhodomicrobium vannielii	273	273	0.84	1e-88	22.32%	328	WP_246742973.1
ceramide glucosyltransferase [Methylobacterium soli]	Methylobacterium soli	275	275	0.97	2e-88	23.80%	386	WP_151000520.1
bacteriohopanetetrol glucosamine biosynthesis glycosyltransferase HpnI [Sphingomonas changbaiensis]	Sphingomonas changbaiensis	275	275	0.87	2e-88	31.75%	390	WP_046349036.1
bacteriohopanetetrol glucosamine biosynthesis glycosyltransferase HpnI, partial [Magnetospirillum fulvum]	Magnetospirillum fulvum	273	273	0.86	2e-88	33.63%	338	WP_039853704.1
ceramide glucosyltransferase [Rhodomicrobium vannielii]	Rhodomicrobium vannielii	271	271	0.84	6e-88	21.71%	328	WP_245258000.1
ceramide glucosyltransferase [Methylobacterium aquaticum]	Methylobacterium aquaticum	273	273	0.95	7e-88	20.98%	383	WP_048466351.1
MULTISPECIES: ceramide glucosyltransferase [Methylorubrum]	Methylorubrum	266	266	0.91	6e-85	23.16%	386	WP_183669756.1
ceramide glucosyltransferase [Methylorubrum rhodesianum]	Methylorubrum rhodesianum	264	264	0.91	4e-84	22.88%	386	WP_427453663.1
ceramide glucosyltransferase [Methylorubrum rhodesianum]	Methylorubrum rhodesianum	263	263	0.91	7e-84	22.66%	386	WP_200670704.1
ceramide glucosyltransferase [Hyphomicrobium facile]	Hyphomicrobium facile	262	262	0.85	2e-83	20.24%	389	WP_092868545.1
ceramide glucosyltransferase [Methyloferula stellata]	Methyloferula stellata	259	259	0.99	5e-82	21.97%	404	WP_020175446.1
ceramide glucosyltransferase [Methylobacterium oxalidis]	Methylobacterium oxalidis	252	252	0.97	1e-79	21.96%	386	WP_350375410.1
ceramide glucosyltransferase [Variibacter gotjawalensis]	Variibacter gotjawalensis	250	250	0.96	5e-79	20.05%	373	WP_096355289.1
ceramide glucosyltransferase [Methylobacterium oxalidis]	Methylobacterium oxalidis	249	249	0.97	2e-78	21.69%	386	WP_147024257.1
MULTISPECIES: glycosyltransferase [Methylobacterium]	Methylobacterium	248	248	0.95	3e-78	22.07%	383	WP_060845209.1
MULTISPECIES: glycosyltransferase [Rhodomicrobium]	Rhodomicrobium	234	234	0.81	3e-73	21.66%	328	WP_245296948.1
glycosyltransferase [Rhizomicrobium palustre]	Rhizomicrobium palustre	218	218	0.96	2e-66	22.11%	376	WP_167082941.1
glycosyltransferase [Methylocella silvestris]	Methylocella silvestris	217	217	0.99	6e-66	18.75%	387	WP_012592014.1
glycosyltransferase [Methyloferula stellata]	Methyloferula stellata	213	213	0.85	2e-65	18.90%	330	WP_161607316.1
glycosyltransferase [Roseiarcus fermentans]	Roseiarcus fermentans	215	215	0.98	3e-65	21.73%	389	WP_113887798.1
glycosyltransferase [Komagataeibacter xylinus]	Komagataeibacter xylinus	214	214	0.93	1e-64	18.96%	410	WP_061273924.1
glycosyltransferase [Komagataeibacter xylinus]	Komagataeibacter xylinus	213	213	0.96	2e-64	18.99%	410	WP_130730875.1
glycosyltransferase [Beijerinckia indica]	Beijerinckia indica	213	213	0.99	2e-64	20.00%	400	WP_244395941.1
glycosyltransferase [Komagataeibacter xylinus]	Komagataeibacter xylinus	210	210	0.96	3e-63	19.24%	410	WP_159261504.1
glycosyltransferase, partial [Methylobacterium soli]	Methylobacterium soli	205	205	0.66	4e-63	24.11%	261	WP_238298690.1
glycosyltransferase [Komagataeibacter xylinus]	Komagataeibacter xylinus	209	209	0.96	9e-63	18.73%	410	WP_308719804.1(scored below threshold on previous iteration)
glycosyltransferase [Komagataeibacter europaeus]	Komagataeibacter europaeus	207	207	0.99	3e-62	18.64%	410	WP_010511504.1
glycosyltransferase [Komagataeibacter europaeus]	Komagataeibacter europaeus	207	207	0.99	4e-62	18.39%	410	WP_026019570.1
glycosyltransferase [Komagataeibacter europaeus]	Komagataeibacter europaeus	207	207	0.99	7e-62	18.39%	410	WP_026018469.1
glycosyltransferase [Komagataeibacter europaeus]	Komagataeibacter europaeus	206	206	0.99	1e-61	18.64%	410	WP_048852158.1
MULTISPECIES: glycosyltransferase [Komagataeibacter]	Komagataeibacter	204	204	0.99	7e-61	18.34%	410	WP_048856041.1
glycosyltransferase [Gluconobacter oxydans]	Gluconobacter oxydans	203	203	0.92	9e-61	17.11%	380	WP_011253758.1
glycosyltransferase [Methylocella silvestris]	Methylocella silvestris	203	203	0.97	1e-60	17.77%	402	WP_012590522.1
glycosyltransferase [Kozakia baliensis]	Kozakia baliensis	195	195	0.91	1e-57	16.58%	383	WP_070403548.1
glycosyltransferase [Kozakia baliensis]	Kozakia baliensis	194	194	0.91	2e-57	16.31%	383	WP_367159311.1
glycosyltransferase [Kozakia baliensis]	Kozakia baliensis	193	193	0.91	4e-57	16.45%	383	WP_029605966.1
glycosyltransferase [Acidocella aminolytica]	Acidocella aminolytica	192	192	0.93	9e-57	17.38%	367	WP_048878555.1
glycosyltransferase [Rhodopila globiformis]	Rhodopila globiformis	192	192	0.92	9e-57	20.33%	367	WP_104519780.1
glycosyltransferase [Gluconacetobacter diazotrophicus]	Gluconacetobacter diazotrophicus	191	191	0.94	5e-56	16.75%	398	WP_012553997.1
glycosyltransferase [Asaia siamensis]	Asaia siamensis	189	189	0.93	2e-55	15.43%	384	WP_188427528.1
MULTISPECIES: glycosyltransferase [Asaia]	Asaia	188	188	0.93	3e-55	15.43%	384	WP_332363698.1
glycosyltransferase [Acetobacter pasteurianus]	Acetobacter pasteurianus	187	187	0.96	2e-54	19.40%	398	WP_087651688.1(scored below threshold on previous iteration)

[truncated: 12 more sheets: HpnJ, HpnK, HpnL, HpnM, HpnN, HpnO, HpnP, HpnR, "HpnX", Sterol desaturase, Ths, Blad22]
