# Supplementary material for: A Comprehensive Study of Biohopanoid Production in Alphaproteobacteria: Biosynthetic, Chemotaxonomical, and Geobiological Implications
Source: Geobiology. 2025 Nov 4;23(6):e70038. doi: 10.1111/gbi.70038 (PMC12583986; doi:10.1111/gbi.70038)
Supplement: Supplementary file 8 — Table S6: Distribution of BHPDs (in % of total) detected in APB. Roman numerals refer to structures shown in Figure 5. These data form the basis for Figure 3. [file GBI-23-e70038-s008.xlsx]

## Sheet: Table S4
Table S6: Distribution of BHPDs (in % of total) detected in APB. Roman numerals refer to structures shown in Fig. 5. These data form the basis for Fig. 3
Order	Family	Species	DSM culture #	Nucleosides												Bacteriohopane (BH) tetrol, -pentol, -hexol																						Cyclitol ethers (CE) and precursors
				Adenosylhopane (Ia)	Adenosylhopane (22S) (Ia)	uns. Adenosylhopane (Ia-uns)	2-Me adenosylhopane (Ia-2Me)	3-Me adenosylhopane (Ia-3Me)	Adenosylhopane HG-Me (Ib)	Adenosylhopane HG-Me (Ib)	Adenosylhopane HG-Me (Ib)	A.hopane HG-DiMe (Ic)	Inosylhopane (Id)	N1-Me inosylhopane (Ie)	SUM	BHT (IIa)	BHT (22S) (IIa)	Δ6 BHT (IIa-uns)	Δ11 BHT (IIa-uns)	Δ6,Δ11 BHT (IIa-uns)	2-Me BHT ( (IIa-2Me)	3-Me BHT (IIa-3Me)	Δ6 3-Me BHT (IIa-3Me-uns)	Δ11 3-Me BHT (IIa-3Me-uns)	Δ6,11 3-Me-BHT ( (IIa-3Me-uns)	Methoxy-BHT (IIb)	Δ6 Methoxy BHT (IIb-uns)	Ethenolamine BHT (IIc)	Acyl BHT ( (IId)	Acyl 3-Me BHT (IId-3Me)	Diacyl BHT (IIe)	BHPentol (IIf)	uns. BHPentol (IIf-uns)	uns. Anhydro BHPentol ( (IIg-uns)	Acyl BHPentol (IIh)	BHHexol (IIi)	SUM	BHT acetylglucoseamine (IIIa)	BHT glucosamine (IIIb)	BHT glucosamine (isomer) (IIIb)	3-Me BHT Glucosamine (IIIb-3Me)	BHT CE (IIIc)	BHT CE (isomer) (IIIc)	BHT CE (isomer) (IIIc)	uns. BHT CE (IIIc-uns)	3-Me BHT CE (IIIc-3Me)	uns. 3-Me BHT CE (IIIc-3Me-uns)	BHT + Methylated CE (IIIc-Me)	BHPentol CE (IIId)
Rhodospirillales	Acetobacteraceae	Roseomonas pecuniae N75	DSM 25622	0	0	0	0	0	0	0	0	0	0	0	0	100	0	0	0	0	0	0	0	0	0	0	0	0	0	0	0	0	0	0	0	0	100	0	0	0	0	0	0	0	0	0	0	0	0
	Acetobacteraceae	Rhodopila globiformis 7950	DSM 161	0	0	0	0	0	0	0	0	0	0	0	0	0	0.30888	0	0	0	0	0	0	0	0	0	0	0	0	0	0	0	0	0	0	0	0.30888	0.757827	0	0	0	79.0606	0	0	0	0.41652	0	0	19.4562
	Acetobacteraceae	Acidocella aminolytica	DSM 11237	0	0	0	0	0	0	0	0	0	0	0	0	0.436259	0.370652	0.15034	0	0	0	0	0	0	0	0	0	0	0	0	0	0	0	0	0	0	0.957251	11.0742	7.83491	54.8071	0	0	0	0	0	0	0	0	20.1424
	Acetobacteraceae	Gluconacetobacter diazotrophicus PA 5	DSM 5601	0.113009	0.0538222	0	0	0	0	0	0	0	0	0	0.166831	11.7433	35.5051	42.0374	1.34497	1.60368	0	0	0	0	0	0	0	0	0	0	0	0	0	0	0	0	92.2344	0	1.93244	0	0	0	0	0	0	0	0	0	1.90137
	Acetobacteraceae	Komagataeibacter xylinus R-2277	n.a.	0	0	0	0	0	0	0	0	0	0	0	0	11.2769	7.77368	41.3229	0.948968	4.61299	0	1.76479	2.48806	0.890706	1.02819	0	0	0	0	0	0	0	0	0	0	0	72.1072	0.187364	0	0	0	1.5712	0	0	0.372323	0.842016	0.961415	0	4.02924
	Acetobacteraceae	Komagataeibacter europaeus JK2	DSM 13110	0.175424	0	0	0	0	0	0	0	0	0	0	0.175424	11.8895	3.85507	14.8811	0.497533	0.587158	0	2.61627	1.22837	0.773831	0.187337	0	0	0	0	0	0	0	0	0	0	0	36.5161	0.170747	6.5845	0	0	0	0	0	0.744945	3.73886	1.91666	0	12.0247
	Acetobacteraceae	Kozakia baliensis YO-3	DSM 14400	0.437679	0.185537	0	0	0	0	0	0	0	0	0	0.623216	6.35798	16.67	25.3133	0.375985	0.817813	0	0.223006	0	0	0	0.123236	7.51699	0	0	0	0	0.0618845	0.121792	0	0	0	57.582	1.35375	9.92758	0	0.716708	0	0	0	0.734705	0	0	0	7.18789
	Acetobacteraceae	Asaia siamensis S60-1	DSM 15972	0.27633	0.0606785	0	0	0	0	0	0	0	0	0	0.337009	5.51417	11.4331	22.5629	0	0	0	0	0	0	0	4.23796	29.4049	0	0	0	0	0.0441901	0.0844597	0	0	0	73.2816	0.857773	10.7969	0	0	0	0	0	0	0	0	0	6.73952
	Acetobacteraceae	Gluconobacter oxydans CN 1221	DSM 2003	0.202025	0.0371401	0	0	0	0	0	0	0	0	0	0.239166	5.39182	11.0522	39.0703	0.812944	3.43471	0	0	0	0	0	0	0	0	0	0	0	0.0722152	0.372986	0	0	0	60.2072	0.112302	21.6691	0	0	0	0	0	0	0	0	0	4.99053
	Acetobacteraceae	Acetobacter pasteurianus 190	DSM 3509	0	0	0	0	0	0	0	0	0	0	0	0	8.16628	6.03499	53.4136	3.93966	8.70229	0	0	0	0	0	0	0	0	0	0	0	0	0	0	0	0	80.2568	0	1.11414	0	0	0	0	0	0	0	0	0	2.97326
	Rhodovibrionaceae	Limimonas halophila IA16	DSM 25584	0	0	0	0	0	0	0	0	0	0	0	0	0	0	0	0	0	0	0	0	0	0	0	0	0	0	0	0	0	0	0	0	0	0	0	0	0	0	0	0	0	0	0	0	0	0
	Rhodovibrionaceae	Pelagibius litoralis CL-UU02	DSM 21314	0	0	0	0	0	0	0	0	0	0	0	0	100	0	0	0	0	0	0	0	0	0	0	0	0	0	0	0	0	0	0	0	0	100	0	0	0	0	0	0	0	0	0	0	0	0
	Rhodovibrionaceae	Tistlia consotensis USBA 355	DSM 21585	0.885991	0	0	0	0	0	0	0	0	0	0	0.885991	15.6394	0	0	0	0	0	0	0	0	0	0	0	0	0	0	0	0	0	0	0	0	15.6394	0	0	0	0	0	0	0	0	0	0	81.6105	0
	Rhodospirillaceae	Rhodospirillum rubrum S 1	DSM 467	5.21791	0	0	0	0	0	0	0	0	0	0	5.21791	93.0651	0	0	0	0	0	0	0	0	0	0	0	0	0	0	0	0	0	0	0	0	93.0651	0	0	0	0	1.71697	0	0	0	0	0	0	0
	Rhodospirillaceae	Magnetospirillum fulvum 1360	DSM 113	0.575937	0	0	0	0	0	0	0	0	0	0	0.575937	12.8317	0	0	0	0	0	0	0	0	0	0	0	0	0	0	0	0	0	0	0	0	12.8317	0.906864	0	0	0	85.6855	0	0	0	0	0	0	0
	Reyranellaceae	Enhydrobacter aerosaccus G	DSM 8914	0	0	0	0	0	0	0	0	0	0	0	0	19.2835	0	0	0	0	0	0	0	0	0	0	0	0	0	0	0	15.7322	0.514245	0	0	9.59664	45.1265	0	0	0	0	0	0	0	0	0	0	0	0
	Rhodospirillaceae	Hypericibacter terrae R5913	DSM 109816	0	0	0	0	0	0	0	0	0	0	0	0	10.2938	0	0	0	0	0	0.177293	0	0	0	0	0	0	80.2512	2.05138	1.96051	0.262153	0	3.99144	0.816896	0	99.8047	0	0.195348	0	0	0	0	0	0	0	0	0	0
	Azospirillaceae	Skermanella aerolata 5416T-32	DSM 18479	9.49741	0	0	0	0	0	3.93123	0	0	0	0	13.4286	14.9422	2.73317	21.5641	0	0	0	0	0	0	0	0	0	0	0	0	0	0	0	0	0	0	39.2394	0	15.5994	0	0	0	0	0	0	0	0	0	10.9149
	Azospirillaceae	Nitrospirillum amazonense Y-1	DSM 2787	0.382019	0	0	0	0	0.0122903	0.0984774	0	0	0	0	0.492787	3.69077	0.179214	0	0	0	0	0	0	0	0	0	0	0	0	0	0	0	0	0	0	0	3.86998	0.969961	0	0	0	0	6.42004	44.3471	0	0	0	0	14.5627
	Azospirillaceae	Azospirillum brasilense Sp 7	DSM 1690	100	0	0	0	0	0	0	0	0	0	0	100	0	0	0	0	0	0	0	0	0	0	0	0	0	0	0	0	0	0	0	0	0	0	0	0	0	0	0	0	0	0	0	0	0	0
	Erythrobacteraceae	Novosphingobium nitrogenifigens Y88	DSM 19370	0.908715	0	0	0	0	0	0	0	0	0	0	0.908715	19.8137	0.0847806	0	0	0	0	0	0	0	0	0	0	0	0	0	0	0	0	0	0	0	19.8985	1.28347	0	0	0	41.4663	21.283	0	0	0	0	0	14.8875
Sphingomonadales	Erythrobacteraceae	Novosphingobium acidiphilum FSW 06-204d	DSM 19966
	Erythrobacteraceae	Novosphingobium rosa R135	DSM 7285	0	0	0	0	0	0	0	0	0	0	0	0	0	0	0	0	0	0	0	0	0	0	0	0	0	0	0	0	0	0	0	0	0	0	0	0	0	0	100	0	0	0	0	0	0	0
	Sphingomonadaceae	Sphingomonas mali Y-347	DSM 10565	0	0	0	0	0	0	0	0	0	0	0	0	0	0	0	0	0	0	0	0	0	0	0	0	0	0	0	0	0	0	0	0	0	0	0	0	9.68304	0	0	0	0	0	0	0	0	90.317
	Sphingomonadaceae	Stakelama sediminis CJ70	DSM 27203	1.08951	0	0	0	0	0	0	0	0	0	0	1.08951	0	0	0	0	0	0	0	0	0	0	0	0	0	0	0	0	0	0	0	0	0	0	0	20.5731	57.8487	0	0	0	0	0	0	0	0	19.5341
	Sphingomonadaceae	Sphingomonas alpina S8-3	DSM 22537
	Sphingomonadaceae	Sphingomonas changbaiensis V2M44	DSM 25652	3.08223	0	0	0	0	0	0	0	0	0	0	3.08223	2.78624	0	0	0	0	0	0	0	0	0	0	0	0	0	0	0	0	0	0	0	0	2.78624	4.34462	89.7869	0	0	0	0	0	0	0	0	0	0
	Sphingomonadaceae	Sphingomonas formosensis CC-Nfb-2	DSM 24164	4.73188	0	0	0	0	0	0	0	0	0	0	4.73188	0	0	0	0	0	0	0	0	0	0	0	0	0	0	0	0	0	0	0	0	0	0	0	0	0	0	69.3183	0	0	0	0	0	0	22.5817
	Sphingomonadaceae	Sphingomonas haloaromaticamans A175	DSM 13477	9.27428	0	0	0	0	0	0	0	0	0	0	9.27428	0	0	0	0	0	0	0	0	0	0	0	0	0	0	0	0	0	0	0	0	0	0	1.55174	31.4664	7.05682	0	0	0	0	0	0	0	0	49.7532
	Sphingomonadaceae	Sphingobium estronivorans AXB	DSM 102173	0	0	0	0	0	0	0	0	0	0	0	0	1.62414	0	0	0	0	0	0	0	0	0	0	0	0	0	0	0	0	0	0	0	0	1.62414	10.3535	47.4463	0	0	0	0	0	0	0	0	0	40.2999
Micropepsales	Micropepsaceae	Rhizomicrobium palustre A48	DSM 19867	0	0	0	0	0	0	0	0	0	0	0	0	0	0	0	0	0	0	0	0	0	0	0	0	0	0	0	0	0	0	0	0	0	0	0	0	0	0	99.0312	0	0	0	0	0	0	0.968762
Hyphomicrobiales	Rhizobiaceae	Rhizobium tropici HAMBI 1163	DSM 11418
	Rhizobiaceae	Ensifer sojae	DSM 26426
	Stappiaceae	Roseibium album 50M6	DSM 18320
	Stappiaceae	Roseibium marinum mano 18	DSM 17023
	Parvibaculaceae	Rhodoligotrophos appendicifer 120-1	DSM 23582	0	0	0	0	0	0	0	0	0	0	0	0	0	0	0	0	0	0	0	0	0	0	0	0	0	0	0	0	0	0	0	0	0	0	0	100	0	0	0	0	0	0	0	0	0	0
	Hyphomicrobiaceae	Rhodomicrobium vannielii ATH 3.1.1	DSM 162	0.426637	0	0	0	0	0	0	0	0	0	2.70333	3.12996	0	0	0	0	0	0	0	0	0	0	0	0	0	0	0	0	0	0	0	0	0	0	0	0	0	0	0.218317	0	0	0	0	0	0	0
	Hyphomicrobiaceae	Hyphomicrobium facile H-526	DSM 1565	9.68361	0	0	0	0	0	0	0	0	0	0	9.68361	5.82951	0	0	0	0	0	0	0	0	0	0	0	0	0	0	0	0	0	0	0	0	5.82951	0	84.4869	0	0	0	0	0	0	0	0	0	0
	Chelatococcaceae	Chelatococcus reniformis JCM 30308	DSM 105737	1.37951	0	0	0	0	0	0	0	0	0	0	1.37951	44.7078	0	0	0	0	0	0	0	0	0	0	0	0	0	0	0	0	0	0	0	0	44.7078	1.50931	0	0	0	52.4034	0	0	0	0	0	0	0
	Methylobacteriaceae	Enterovirga rhinocerotis	DSM 25903	0	0	0	0	0	0	0	0	0	0	0	0	0	0	0	0	0	0	0	0	0	0	0	0	0	0	0	0	0	0	0	0	0	0	1.87399	3	8.1	0	0	0	0	0	0	0	0	0
	Methylobacteriaceae	Microvirga massiliensis JC119	DSM 26813	0	0	0	0	0	0	0	0	0	0	0	0	0	0	0	0	0	0	0	0	0	0	0	0	0	0	0	0	0	0	0	0	0	0	0	0	0	0	29.3604	0	0	0	0	0	0	0
	Methylobacteriaceae	Methylobacterium soli	DSM 21955	22.1053	0	0	0	0	0	0	0	0	0	0	22.1053	6.91665	0.357678	0	0	0	0	0	0	0	0	0	0	0	1.71075	0	0	0	0	0	0	0	8.98507	7.33551	0	0	0	61.4028	0	0	0	0	0	0	0.171386
	Methylobacteriaceae	Methylobacterium oxalidis 35a	DSM 24028	88.6703	0	0	0.316635	0	0	0	0	0	0	0	88.9869	2.97911	0.197223	0	0	0	0	2.28439	0	0	0	0	0	0	0	0	0	0	0	0	0	0	5.46073	0.197824	4.2296	0	1.12496	0	0	0	0	0	0	0	0
	Methylobacteriaceae	Methylorubrum rhodesianum D2_2	DSM 103741	8.45477	0	0	0	0	0	0	0	0	0	0	8.45477	55.712	1.12628	0	0	0	6.88075	0	0	0	0	0	0	0	0	0	0	0	0	0	0	0	63.719	1.68068	24.09	0	0	0	0	0	0	0	0	0	0
	Methylobacteriaceae	Methylobacterium aquaticum GR16	DSM 16371	58.7588	0	0	0.162608	0	0	0	0	0	0	0	58.9214	23.057	0	0	0	0	0	0	0	0	0	0	0	0	0	0	0	0	0	0	0	0	23.057	1.26802	16.4627	0	0	0	0	0	0	0	0	0	0
	Roseiarcaceae	Roseiarcus fermentans Pf56	DSM 24875	0	0	0	0	0	0	0	0	0	0	0	0	6.16897	0	0	0	0	0	0	0	0	0	0	0	0	0	0	0	0	0	0	0	0	6.16897	2.56969	61.963	0	0	0	26.9506	0	0	0	0	0.747172	0
	Beijerinckiaceae	Methyloferula stellata AR4	DSM 22108	31.0276	0	0	0	54.6641	0	0	0	0	0	0	85.6916	2.72257	0	0	0	0	0	0	0	0	0	0	0	0	0	0	0	0	0	0	0	0	2.72257	0	0	0	0	0	0	0	0	0	0	0	0
	Beijerinckiaceae	Methylocella palustris K	n.a.	6.97647	0	0	0	0	0	0	0	0	0	0	6.97647	38.8839	0	0	0	0	0	0	0	0	0	0	0	22.6479	0	0	0	0	0	0	0	0	61.5319	0	0	0	0	0	0	0	0	0	0	0	0
	Beijerinckiaceae	Beijerinckia indica B.102.C	DSM 591	6.75256	0	0	0	0	0	0	0	0	0	0	6.75256	6.20644	0	0	0	0	0	0	0	0	0	0	0	0.823872	0	0	0	0	0	0	0	0	7.03032	0	0	0	0	0	0	0	0	0	0	0	0
	Nitrobacteraceae	Rhodoplanes elegans AS130	DSM 11907	39.2402	0.0397312	0	0	0	5.47325	28.5223	17.3124	0.981579	2.67399	0	94.2434	0	0	0	0	0	0	0	0	0	0	0	0	0	0	0	0	0	0	0	0	0	0	0	0	0	0	5.27211	0.473525	0	0	0	0	0	0.0109319
	Nitrobacteraceae	Variibacter gotjawalensis GJW-30	DSM 29671	0	0	0	0	0	0	0	0	0	0	0	0	0	0	0	0	0	0	0	0	0	0	0	0	0	0	0	0	0	0	0	0	0	0	0	0	0	0	0	0	0	0	0	0	0	0.135575
	Nitrobacteraceae	Afipia broomeae B91-007286	DSM 7327	35.0547	0.187457	1.65842	0	0	0	0.0317412	0	0	0	0	36.9323	2.36925	0	20.0236	0	0.0457223	0	0	0	0	0	0	0	0	0	0	0	0	0	0	0	0	22.4386	0	0	0	0	0.330661	0	0	0	0	0	0	0.0345531
	Nitrobacteraceae	Rhodopseudomonas parapalustris Dr.1	DSM 130	48.5521	0	0	0.128631	0	0	0	0	0	0	0	48.6807	4.34038	0	0	0	0	0	0	0	0	0	0	0	0	0	0	0	0	0	0	0	0	4.34038	0	0	0	0	0	0	0	0	0	0	0	0
	Nitrobacteraceae	Bradyrhizobium elkanii USDA61	DSM 11554	60.7706	0	0	0.626289	0	0	0	0	0	0.494406	0	61.8913	1.88164	0	0	0	0	2.79702	0	0	0	0	0	0	0	0	0	0	0	0	0	0	0	4.67866	0	0	0	0	0	0	0	0	0	0	0	0
Sneathiellales
Sneathiellales
nd
[truncated: 28 more columns]
